# Supplementary material for: Atomic-level passivation mechanism of ammonium salts enabling highly efficient perovskite solar cells
Source: Nat Commun. 2019 Jul 8;10:3008. doi: 10.1038/s41467-019-10985-5 (PMC6614363; doi:10.1038/s41467-019-10985-5)
Supplement: Supplementary file 2 — Source Data [file 41467_2019_10985_MOESM2_ESM.zip]

Archive with 7 entries (7 files):
- 24022019DATA/Figure 4 a-b.xlsx
- 24022019DATA/Figure 5 a,b.xlsx
- 24022019DATA/Figure 5 c.xlsx
- 24022019DATA/Figure-2a .xlsx
- 24022019DATA/Supplementary Figure S6 a-d.xlsx
- 24022019DATA/Supplementray Figure S4 a-f.xlsx
- 24022019DATA/Supplementray Figure S6 e.xlsx
