# Supplementary material for: Atomic-level passivation mechanism of ammonium salts enabling highly efficient perovskite solar cells
Source: Nat Commun. 2019 Jul 8;10:3008. doi: 10.1038/s41467-019-10985-5 (PMC6614363; doi:10.1038/s41467-019-10985-5)
Supplement: Supplementary file 2 — Source Data [file 41467_2019_10985_MOESM2_ESM.zip › 24022019DATA/Figure 4 a-b.xlsx]

## Sheet: Sheet1
Uv_Vis results	Uv_Vis results		Uv_Vis results	Uv_Vis results		Uv_Vis results	Uv_Vis results		Uv_Vis results	Uv_Vis results					PL results	PL results		PL results	PL results		PL results	PL results		PL results	PL results
Control	Control		EAI(3mg/ml)	EAI(3mg/ml)		IAI(7mg/ml)	IAI(7mg/ml)		GuaI(5mg/ml)	GuaI(5mg/ml)					Control	Control		EAI(3mg/ml)	EAI(3mg/ml)		IAI(7mg/ml)	IAI(7mg/ml)		GuaI(5mg/ml)	GuaI(5mg/ml)
Wav. (nm)	Abso.		Wav. (nm)	Abso.		Wav. (nm)	Abso.		Wav. (nm)	Abso.					Wav. (nm)	Intensty		Wav. (nm)	Intensty		Wav. (nm)	Intensty		Wav. (nm)	Intensty
850	0		850	0		850	0		850	0					620	17171.7		620	45290.3		620	303037		620	20972.3
849	0		849	0		849	0		849	0					621	17893.5		621	47902.1		621	297208		621	20971.6
848	0		848	0		848	0		848	0					622	17880.8		622	52228.1		622	286698		622	21659.1
847	0		847	0		847	0		847	0					623	17700.6		623	54604.5		623	272328		623	21915.1
846	0		846	0		846	0		846	0					624	17361.7		624	57263.2		624	267974		624	22869.2
845	0		845	0		845	0		845	0					625	19350.7		625	59953.5		625	263079		625	23732.9
844	0		844	0		844	0		844	0					626	21654.5		626	63162		626	259397		626	24165
843	0		843	0		843	0		843	0					627	21655.4		627	66817		627	260895		627	25711.4
842	0		842	0		842	0		842	0					628	21587.3		628	72915		628	261795		628	26294.3
841	0		841	0		841	0		841	0					629	21344.3		629	75536.8		629	266211		629	27575.2
840	0		840	0		840	0		840	0					630	21240.8		630	78106.6		630	270196		630	27732.2
839	0		839	0		839	0		839	0					631	20333.4		631	79809.4		631	277255		631	25168.1
838	0		838	0		838	0		838	0					632	19389.8		632	87095		632	282145		632	25452.7
837	0		837	0		837	0		837	0					633	18775.4		633	89738.5		633	286704		633	27309.7
836	0		836	0		836	0		836	0					634	19466.8		634	95482.2		634	291149		634	28271
835	0		835	0		835	0		835	0					635	18913.7		635	99752.1		635	301739		635	30149.3
834	0		834	0		834	0		834	0					636	17141.9		636	103776		636	308068		636	30763.4
833	0		833	0		833	0		833	0					637	17539		637	108523		637	315748		637	32181.5
832	0		832	0		832	0		832	0					638	17034.5		638	114494		638	322134		638	34529.3
831	0		831	0		831	0		831	0					639	16939		639	119601		639	325276		639	34692.6
830	0		830	0		830	0		830	0					640	17548		640	126715		640	339553		640	35875.1
829	0		829	0		829	0		829	0					641	17269.3		641	135460		641	346482		641	38161.5
828	0		828	0		828	0		828	0					642	17030.8		642	139830		642	354587		642	39147.6
827	0		827	0		827	0		827	0					643	17884.9		643	147459		643	361953		643	40362.2
826	0		826	0		826	0		826	0					644	17798.6		644	155681		644	362737		644	42130.4
825	0		825	0		825	0		825	0					645	16991.4		645	165529		645	376863		645	43471
824	0		824	0		824	0		824	0					646	17841.7		646	174934		646	387668		646	43927.7
823	0		823	0		823	0		823	0					647	17428.4		647	182515		647	394531		647	44772.5
822	0		822	0		822	0		822	0					648	18837		648	192875		648	404713		648	45984.3
821	0		821	0		821	0		821	0					649	17469.4		649	202473		649	423659		649	47894.4
820	0		820	0		820	0		820	0					650	18109.5		650	213990		650	436112		650	48393
819	0		819	0		819	0		819	0					651	18337.6		651	225938		651	449433		651	50457.6
818	0		818	0		818	0		818	0					652	18687.5		652	235218		652	450587		652	53087.1
817	0		817	0		817	0		817	0					653	18796.7		653	246570		653	471256		653	54136.2
816	0		816	0		816	0		816	0					654	18013.3		654	259515		654	489248		654	55104.4
815	0		815	0		815	0		815	0					655	19632		655	275341		655	505791		655	57371.5
814	0		814	0		814	0		814	0					656	18357.8		656	283673		656	514621		656	61213.5
813	0		813	0		813	0		813	0					657	18428.1		657	301917		657	532965		657	64436.7
812	0		812	0		812	0		812	0					658	19595		658	317352		658	547663		658	65400.6
811	0		811	0		811	0		811	0					659	19486.2		659	334831		659	565515		659	70734.1
810	0		810	0		810	0		810	0					660	19391.4		660	346963		660	579784		660	73440.8
809	0		809	0		809	0		809	0					661	18984.9		661	363419		661	595786		661	75700.1
808	0		808	0		808	0		808	0					662	20209.3		662	385021		662	612502		662	79152.5
807	0		807	0		807	0		807	0					663	20154		663	405229		663	629847		663	84505.3
806	0		806	0		806	0		806	0					664	20954.3		664	419177		664	644759		664	86586
805	0		805	0		805	0		805	0					665	21448		665	442630		665	654864		665	91730
804	0		804	0		804	0		804	0					666	22211.5		666	462425		666	678869		666	93663.8
803	0		803	0		803	0		803	0					667	22112.6		667	482191		667	690214		667	98282.3
802	0		802	0		802	0		802	0					668	22739.3		668	500899		668	719618		668	101984
801	0		801	0		801	0		801	0					669	23500.9		669	526549		669	734695		669	105902
800	0		800	0		800	0		800	0					670	23387.7		670	551754		670	754576		670	109962
799	0		799	0		799	0		799	0					671	23886.1		671	581476		671	770840		671	115394
798	-0.00818		798	-0.0954		798	-0.08532		798	-0.04919					672	25629.1		672	602029		672	794484		672	121720
797	-0.00621		797	-0.09351		797	-0.08337		797	-0.0473					673	26358.2		673	633064		673	815148		673	127011
796	-0.00372		796	-0.0907		796	-0.08014		796	-0.04389					674	26834.4		674	656716		674	841807		674	131216
795	-0.00186		795	-0.08832		795	-0.07763		795	-0.04127					675	28967.9		675	680711		675	868690		675	138023
794	0.000661279		794	-0.08562		794	-0.07434		794	-0.03873					676	29129		676	719203		676	890088		676	144512
793	0.00318		793	-0.08261		793	-0.07114		793	-0.03535					677	30193.9		677	747649		677	918870		677	149883
792	0.00576		792	-0.07892		792	-0.06762		792	-0.03223					678	31195.1		678	768521		678	942681		678	162103
791	0.00872		791	-0.07494		791	-0.06336		791	-0.02873					679	32666.1		679	807292		679	973438		679	169308
790	0.012		790	-0.07044		790	-0.0587		790	-0.02469					680	33252.5		680	838051		680	991783		680	182340
789	0.0154		789	-0.06609		789	-0.0544		789	-0.02123					681	34076.7		681	869413		681	1010980		681	187476
788	0.01915		788	-0.06059		788	-0.0489		788	-0.01615					682	36736.2		682	909830		682	1037190		682	199299
787	0.02291		787	-0.05538		787	-0.04356		787	-0.01159					683	36966.5		683	939367		683	1067780		683	205553
786	0.0274		786	-0.04875		786	-0.03709		786	-0.00584					684	40158.5		684	975979		684	1093180		684	217052
785	0.0325		785	-0.04153		785	-0.03044		785	0.000103375					685	42929.7		685	1004650		685	1117460		685	230657
784	0.03784		784	-0.03345		784	-0.02269		784	0.00711					686	43684		686	1049340		686	1143750		686	241722
783	0.0441		783	-0.02545		783	-0.01487		783	0.01398					687	47974.7		687	1084370		687	1176320		687	258584
782	0.05041		782	-0.0162		782	-0.00603		782	0.022					688	49674.4		688	1111320		688	1197280		688	268411
781	0.05776		781	-0.00606		781	0.00351		781	0.03043					689	53889.1		689	1153010		689	1220420		689	281942
780	0.06572		780	0.00418		780	0.01343		780	0.03941					690	56900.7		690	1185710		690	1240270		690	295403
779	0.07448		779	0.01625		779	0.02455		779	0.04998					691	59390.4		691	1223300		691	1264280		691	307581
778	0.08414		778	0.02887		778	0.0367		778	0.06134					692	59508		692	1260890		692	1285500		692	330685
777	0.09422		777	0.04241		777	0.04949		777	0.07348					693	65866.5		693	1296130		693	1313570		693	351419
776	0.10568		776	0.05677		776	0.06292		776	0.08649					694	72050.8		694	1335850		694	1344230		694	365517
775	0.11783		775	0.07155		775	0.07666		775	0.1004					695	77240.3		695	1372040		695	1367580		695	388513
774	0.1308		774	0.08792		774	0.09162		774	0.1154					696	82569.5		696	1419460		696	1394390		696	406552
773	0.14468		773	0.10434		773	0.10723		773	0.13098					697	85468.7		697	1461520		697	1425800		697	427042
772	0.15911		772	0.1219		772	0.12345		772	0.14767					698	95623.6		698	1492930		698	1451740		698	454002
771	0.17432		771	0.13989		771	0.13986		771	0.16463					699	101215		699	1527460		699	1469810		699	486842
770	0.1901		770	0.15856		770	0.1564		770	0.18181					700	105415		700	1562100		700	1511500		700	509919
769	0.206		769	0.17684		769	0.17338		769	0.20002					701	115794		701	1601110		701	1517820		701	536411
768	0.22195		768	0.1951		768	0.18981		768	0.21744					702	127879		702	1642700		702	1562490		702	566594
767	0.23798		767	0.21376		767	0.20627		767	0.2355					703	135552		703	1669990		703	1589700		703	599422
766	0.25433		766	0.23187		766	0.22256		766	0.2535					704	145815		704	1705720		704	1603890		704	634970
765	0.27001		765	0.24961		765	0.23872		765	0.27127					705	160702		705	1744170		705	1635160		705	673414
764	0.28518		764	0.2662		764	0.25338		764	0.28755					706	168244		706	1794030		706	1666360		706	715452
763	0.29972		763	0.28254		763	0.26775		763	0.30413					707	182618		707	1842470		707	1694360		707	752045
762	0.314		762	0.29844		762	0.28185		762	0.31973					708	200993		708	1881060		708	1722810		708	805329
761	0.32705		761	0.31294		761	0.29397		761	0.3341					709	215537		709	1919680		709	1761970		709	848132
760	0.33942		760	0.32666		760	0.30592		760	0.34824					710	229705		710	1958830		710	1776970		710	896367
759	0.35062		759	0.33933		759	0.31715		759	0.36058					711	247896		711	1998500		711	1806080		711	952463
758	0.36116		758	0.35074		758	0.32714		758	0.37241					712	272845		712	2037010		712	1826960		712	1009770
757	0.37075		757	0.3613		757	0.33606		757	0.38285					713	295441		713	2081610		713	1852910		713	1065240
756	0.37978		756	0.3707		756	0.34434		756	0.39264					714	319923		714	2119640		714	1882770		714	1131970
755	0.38731		755	0.37924		755	0.35153		755	0.40156					715	346438		715	2196310		715	1913040		715	1183130
754	0.39463		754	0.38734		754	0.35827		754	0.40949					716	374448		716	2234910		716	1950340		716	1267710
753	0.4013		753	0.39443		753	0.3642		753	0.41658					717	403702		717	2279490		717	1980610		717	1342860
752	0.40685		752	0.40079		752	0.36971		752	0.42322					718	435983		718	2343330		718	2013340		718	1425060
751	0.41192		751	0.40625		751	0.37422		751	0.42892					719	467733		719	2423610		719	2070120		719	1502770
750	0.41705		750	0.41178		750	0.37881		750	0.43423					720	514176		720	2473580		720	2096010		720	1601450
749	0.42076		749	0.41588		749	0.38265		749	0.43855					721	562915		721	2546940		721	2155630		721	1689920
748	0.42429		748	0.42026		748	0.38595		748	0.44327					722	599325		722	2613660		722	2203300		722	1803130
747	0.42795		747	0.42397		747	0.38936		747	0.44707					723	657117		723	2684070		723	2270390		723	1923960
746	0.43077		746	0.42761		746	0.39227		746	0.45057					724	714175		724	2771500		724	2331980		724	2035670
745	0.43357		745	0.43048		745	0.39481		745	0.45355					725	770134		725	2838050		725	2368070		725	2145360
744	0.43619		744	0.43322		744	0.39697		744	0.45637					726	834627		726	2934280		726	2466080		726	2290230
743	0.43859		743	0.43585		743	0.39926		743	0.45926					727	906850		727	3044250		727	2533280		727	2420950
742	0.44061		742	0.4384		742	0.40118		742	0.4616					728	975968		728	3131510		728	2607290		728	2561810
741	0.44302		741	0.44109		741	0.40334		741	0.46419					729	1054730		729	3236410		729	2706610		729	2727220
740	0.44476		740	0.44294		740	0.40514		740	0.46609					730	1152110		730	3358660		730	2798230		730	2883090
739	0.44628		739	0.44527		739	0.40688		739	0.46827					731	1245210		731	3505180		731	2898690		731	3061010
738	0.44767		738	0.44726		738	0.40824		738	0.47011					732	1348830		732	3615780		732	3037980		732	3279610
737	0.44965		737	0.44846		737	0.41031		737	0.47201					733	1463470		733	3764030		733	3145440		733	3449700
736	0.4514		736	0.45079		736	0.41183		736	0.47426					734	1577220		734	3933000		734	3271130		734	3684610
735	0.453		735	0.45279		735	0.41348		735	0.47605					735	1707240		735	4056620		735	3443960		735	3882520
734	0.45471		734	0.4546		734	0.4149		734	0.47839					736	1834750		736	4270730		736	3601000		736	4110410
733	0.45601		733	0.45635		733	0.4167		733	0.48025					737	2007070		737	4457010		737	3773260		737	4396360
732	0.45715		732	0.45782		732	0.41817		732	0.48122					738	2171970		738	4620640		738	3964000		738	4659810
731	0.45898		731	0.45989		731	0.41944		731	0.48335					739	2337780		739	4822260		739	4196820		739	4954110
730	0.46074		730	0.46189		730	0.42145		730	0.48531					740	2525110		740	5055530		740	4401740		740	5267240
729	0.46216		729	0.46337		729	0.42279		729	0.48724					741	2718950		741	5284240		741	4638830		741	5594970
728	0.46387		728	0.46541		728	0.42435		728	0.48939					742	2929140		742	5520310		742	4874340		742	5912570
727	0.46546		727	0.46714		727	0.4262		727	0.49089					743	3156960		743	5765050		743	5151020		743	6270820
726	0.46726		726	0.46897		726	0.42797		726	0.493					744	3383850		744	6015860		744	5423640		744	6654760
725	0.46891		725	0.47073		725	0.42947		725	0.49473					745	3646430		745	6273880		745	5771540		745	7020120
724	0.47074		724	0.47304		724	0.43093		724	0.49679					746	3965920		746	6624760		746	6146980		746	7438430
723	0.47252		723	0.47496		723	0.43298		723	0.49905					747	4245920		747	6925910		747	6515640		747	7968520
722	0.47441		722	0.4771		722	0.43493		722	0.50124					748	4589350		748	7269010		748	6913890		748	8445150
721	0.47639		721	0.47889		721	0.43672		721	0.50311					749	4968700		749	7652080		749	7301700		749	8942470
720	0.47834		720	0.48131		720	0.43866		720	0.50553					750	5307540		750	7998420		750	7786740		750	9463060
719	0.48008		719	0.48329		719	0.44036		719	0.50743					751	5732120		751	8432590		751	8272120		751	10061700
718	0.48228		718	0.48575		718	0.44268		718	0.51014					752	6170710		752	8853600		752	8790790		752	10686400
717	0.48439		717	0.48777		717	0.44463		717	0.51232					753	6651320		753	9240120		753	9339290		753	11234500
716	0.48634		716	0.49003		716	0.44645		716	0.51485					754	7099860		754	9744890		754	9890170		754	11942000
715	0.48829		715	0.49232		715	0.44872		715	0.51697					755	7549290		755	10113300		755	10503200		755	12576900
714	0.49053		714	0.49463		714	0.45086		714	0.51941					756	8112800		756	10625800		756	11140800		756	13355100
713	0.49242		713	0.49639		713	0.45266		713	0.52138					757	8670480		757	11225500		757	11809800		757	14095000
712	0.49426		712	0.49903		712	0.45476		712	0.52414					758	9237150		758	11618500		758	12452000		758	14857700
711	0.49668		711	0.50123		711	0.457		711	0.52666					759	9851530		759	12094600		759	13019600		759	15570700
710	0.49884		710	0.50403		710	0.45971		710	0.52956					760	10362800		760	12591000		760	13672800		760	16315600
709	0.50128		709	0.50619		709	0.46194		709	0.53192					761	11050300		761	13170900		761	14435400		761	17114100
708	0.50347		708	0.50868		708	0.46382		708	0.53432					762	11651900		762	13700000		762	15099400		762	17969700
707	0.50542		707	0.51108		707	0.4665		707	0.53689					763	12239900		763	14176400		763	15574500		763	18741900
706	0.50788		706	0.51396		706	0.46854		706	0.53962					764	12755000		764	14633900		764	16184500		764	19336700
705	0.5105		705	0.51624		705	0.47105		705	0.54233					765	13338500		765	15126700		765	16682700		765	19972200
704	0.51275		704	0.51901		704	0.47353		704	0.54481					766	13981500		766	15629600		766	17282100		766	20756700
703	0.51483		703	0.52157		703	0.47591		703	0.54757					767	14385100		767	15996400		767	17872800		767	21384200
702	0.51722		702	0.52428		702	0.47829		702	0.54999					768	14825200		768	16418500		768	18330800		768	21828400
701	0.51969		701	0.52685		701	0.481		701	0.55262					769	15279500		769	16671800		769	18799100		769	22313300
700	0.52194		700	0.52959		700	0.48343		700	0.5553					770	15682200		770	16942400		770	19071400		770	22623600
699	0.52415		699	0.53231		699	0.4858		699	0.55793					771	15900300		771	17144000		771	19326300		771	23028200
698	0.52689		698	0.5354		698	0.4887		698	0.56125					772	16127500		772	17449800		772	19413100		772	23270700
697	0.5291		697	0.53808		697	0.49102		697	0.56383					773	16351000		773	17493800		773	19668100		773	23379800
696	0.53149		696	0.54079		696	0.49379		696	0.56667					774	16369200		774	17637400		774	19761500		774	23439900
695	0.5339		695	0.54354		695	0.4964		695	0.5693					775	16380300		775	17555200		775	19789900		775	23233200
694	0.5366		694	0.54672		694	0.49897		694	0.57177					776	16522000		776	17604000		776	19783700		776	23293000
693	0.53878		693	0.5492		693	0.50179		693	0.57474					777	16507000		777	17389100		777	19415300		777	23121600
692	0.54152		692	0.55208		692	0.50436		692	0.57759					778	16227200		778	17341100		778	19227600		778	22798700
691	0.54374		691	0.55509		691	0.50721		691	0.57991					779	16092900		779	17099700		779	18817800		779	22415600
690	0.54626		690	0.5581		690	0.50974		690	0.58298					780	15836700		780	16798800		780	18419000		780	21887000
689	0.54882		689	0.561		689	0.51242		689	0.58568					781	15591900		781	16613600		781	18184400		781	21784100
688	0.55125		688	0.564		688	0.51511		688	0.58855					782	15414300		782	16433500		782	17821500		782	21287200
687	0.5536		687	0.56713		687	0.51796		687	0.59121					783	15126600		783	16055100		783	17384500		783	20846600
686	0.55623		686	0.56988		686	0.52068		686	0.59399					784	14782600		784	15827300		784	16894500		784	20272800
685	0.55865		685	0.5731		685	0.52347		685	0.59694					785	14371600		785	15328500		785	16463700		785	19788000
684	0.56114		684	0.57609		684	0.526		684	0.5997					786	14107400		786	15062400		786	16104900		786	19347200
683	0.5638		683	0.57897		683	0.529		683	0.60247					787	13983100		787	14827900		787	15925500		787	19005400
682	0.56635		682	0.58225		682	0.53162		682	0.60536					788	13604000		788	14456900		788	15352400		788	18427200
681	0.56894		681	0.58573		681	0.53482		681	0.60843					789	13157600		789	13919500		789	14701000		789	17808600
680	0.57149		680	0.5886		680	0.53733		680	0.61124					790	12752800		790	13662700		790	14319500		790	17249200
679	0.57397		679	0.59153		679	0.54008		679	0.61413					791	12455300		791	13258000		791	14015300		791	16847500
678	0.57678		678	0.59508		678	0.54288		678	0.6168					792	12228700		792	12762000		792	13525000		792	16210700
677	0.57957		677	0.59846		677	0.54597		677	0.62009					793	11628700		793	12307700		793	12983000		793	15595700
676	0.58222		676	0.60162		676	0.54889		676	0.62293					794	11220400		794	11855700		794	12529500		794	15042000
675	0.58505		675	0.60514		675	0.55189		675	0.6258					795	10815300		795	11494400		795	11979800		795	14340000
674	0.58763		674	0.60847		674	0.55473		674	0.62885					796	10544000		796	11158300		796	11566500		796	13972000
673	0.5903		673	0.61164		673	0.55785		673	0.63202					797	10349300		797	10739200		797	11262700		797	13517200
672	0.59308		672	0.61519		672	0.56089		672	0.63522					798	9841310		798	10314100		798	10744700		798	13015000
671	0.59595		671	0.61848		671	0.56383		671	0.63809					799	9614400		799	9858350		799	10324700		799	12442800
670	0.59906		670	0.62209		670	0.56673		670	0.64134					800	9234250		800	9487290		800	9811960		800	11975500
669	0.60177		669	0.62547		669	0.57005		669	0.64457					801	8828220		801	9114720		801	9482210		801	11512800
668	0.60462		668	0.629		668	0.57296		668	0.6478					802	8430590		802	8715330		802	8971760		802	11022600
667	0.6078		667	0.63259		667	0.57652		667	0.65103					803	7991570		803	8246920		803	8489750		803	10535600
666	0.61072		666	0.63605		666	0.57928		666	0.65412					804	7601370		804	7944780		804	8242350		804	10010600
665	0.61352		665	0.63951		665	0.58254		665	0.65748					805	7267290		805	7539140		805	7739510		805	9451190
664	0.61693		664	0.64353		664	0.58579		664	0.66136					806	6837090		806	7143870		806	7176360		806	9090620
663	0.62013		663	0.64735		663	0.58909		663	0.66457					807	6566400		807	6636240		807	6897270		807	8510740
662	0.6231		662	0.65081		662	0.59222		662	0.66784					808	6225430		808	6391200		808	6513250		808	8159430
661	0.62639		661	0.65482		661	0.59583		661	0.67177					809	5827040		809	5885810		809	6164200		809	7680960
660	0.62966		660	0.65827		660	0.5992		660	0.67546					810	5482670		810	5649260		810	5729480		810	7332370
659	0.63295		659	0.66231		659	0.60289		659	0.67873					811	5337710		811	5394480		811	5312620		811	6897430
658	0.63668		658	0.66644		658	0.60658		658	0.68301					812	4846470		812	5159070		812	5014380		812	6403210
657	0.63979		657	0.67028		657	0.60972		657	0.68672					813	4708010		813	4773130		813	4689120		813	6186400
656	0.64362		656	0.67437		656	0.61367		656	0.6907					814	4313440		814	4440330		814	4371040		814	5768170
655	0.64724		655	0.67865		655	0.61723		655	0.69494					815	4008180		815	4098680		815	4190310		815	5400460
654	0.65071		654	0.68266		654	0.62111		654	0.69885					816	3769810		816	3866430		816	3862610		816	5091840
653	0.65438		653	0.687		653	0.62509		653	0.7028					817	3573430		817	3555060		817	3494990		817	4686950
652	0.65806		652	0.69105		652	0.62875		652	0.70713					818	3202170		818	3234740		818	3252600		818	4309580
651	0.66189		651	0.69549		651	0.63279		651	0.7115					819	2951650		819	3042320		819	2987560		819	4042600
650	0.6661		650	0.70014		650	0.63738		650	0.71631					820	2734300		820	2817520		820	2754750		820	3686900
649	0.66964		649	0.70441		649	0.64116		649	0.72053					821	2418910		821	2556700		821	2613690		821	3456740
648	0.67358		648	0.70854		648	0.64532		648	0.72497					822	2246540		822	2474190		822	2373680		822	3158930
647	0.67807		647	0.71362		647	0.65002		647	0.73003					823	2241300		823	2198520		823	2147620		823	2986330
646	0.68193		646	0.71788		646	0.65391		646	0.73455					824	1923960		824	2100030		824	2057120		824	2738190
645	0.68644		645	0.72277		645	0.65866		645	0.73935					825	1778130		825	1855120		825	1892500		825	2498800
644	0.69044		644	0.72758		644	0.66319		644	0.74463					826	1672410		826	1783750		826	1756480		826	2382920
643	0.69495		643	0.73242		643	0.66796		643	0.74958					827	1538030		827	1617750		827	1495310		827	2140800
642	0.69907		642	0.73761		642	0.67272		642	0.75487					828	1392390		828	1469780		828	1469090		828	1928560
641	0.70356		641	0.74258		641	0.67736		641	0.76003					829	1319870		829	1374610		829	1273950		829	1772720
640	0.70828		640	0.74779		640	0.68257		640	0.76562					830	1182410		830	1127240		830	1148790		830	1567100
639	0.71302		639	0.75287		639	0.68782		639	0.77108					831	1074580		831	1132170		831	1130690		831	1480740
638	0.71762		638	0.75805		638	0.69258		638	0.77654					832	958559		832	1070020		832	948804		832	1308980
637	0.72248		637	0.76367		637	0.69781		637	0.78187					833	842543		833	899664		833	955980		833	1232040
636	0.72758		636	0.7693		636	0.70348		636	0.78799					834	818978		834	877804		834	826983		834	1121650
635	0.73233		635	0.77475		635	0.70848		635	0.7937					835	722118		835	790684		835	758630		835	1008980
634	0.73763		634	0.78052		634	0.71446		634	0.7994					836	697690		836	740510		836	679452		836	866122
633	0.74264		633	0.78665		633	0.71991		633	0.80533					837	674160		837	632123		837	666818		837	887162
632	0.74792		632	0.7921		632	0.7256		632	0.81147					838	558488		838	554630		838	502261		838	789488
631	0.75336		631	0.79809		631	0.73145		631	0.81777					839	516105		839	517083		839	515558		839	770038
630	0.75856		630	0.80461		630	0.73711		630	0.82384					840	388782		840	537962		840	425318		840	623483
629	0.76411		629	0.81105		629	0.74307		629	0.83028					841	416320		841	482817		841	371303		841	516492
628	0.76966		628	0.81739		628	0.74913		628	0.83654					842	373965		842	376012		842	383198		842	589916
627	0.77528		627	0.82359		627	0.75513		627	0.84287					843	313765		843	350953		843	359363		843	572945
626	0.78126		626	0.83048		626	0.76139		626	0.8495					844	339727		844	338134		844	344623		844	371136
625	0.78711		625	0.83733		625	0.76795		625	0.85608					845	237593		845	319764		845	283937		845	386287
624	0.79303		624	0.84375		624	0.77403		624	0.86259					846	251741		846	250712		846	244184		846	396502
623	0.79878		623	0.85064		623	0.78045		623	0.86921					847	244649		847	245132		847	198613		847	285337
622	0.80499		622	0.85785		622	0.78713		622	0.87613					848	159667		848	218898		848	192941		848	291245
621	0.81161		621	0.86541		621	0.79371		621	0.88333					849	179764		849	165397		849	196685		849	256364
620	0.81794		620	0.87231		620	0.80033		620	0.89014					850	187072		850	238771		850	158558		850	288060
619	0.8244		619	0.88029		619	0.80744		619	0.89772
618	0.83124		618	0.88781		618	0.81443		618	0.90449
617	0.83782		617	0.89552		617	0.82137		617	0.91192
616	0.8447		616	0.9034		616	0.8285		616	0.91962
615	0.85143		615	0.91139		615	0.83581		615	0.92708
614	0.85859		614	0.91961		614	0.84322		614	0.93494
613	0.86616		613	0.92838		613	0.85088		613	0.94274
612	0.87351		612	0.93687		612	0.85847		612	0.95091
611	0.88106		611	0.94582		611	0.86677		611	0.95933
610	0.88819		610	0.95377		610	0.87412		610	0.9672
609	0.89607		609	0.96304		609	0.88246		609	0.97564
608	0.90393		608	0.97211		608	0.89073		608	0.98445
607	0.91151		607	0.981		607	0.89886		607	0.99265
606	0.91972		606	0.99072		606	0.9075		606	1.00122
605	0.92795		605	0.99987		605	0.91588		605	1.01053
604	0.936		604	1.00932		604	0.92488		604	1.01958
603	0.94422		603	1.01903		603	0.93371		603	1.02912
602	0.95221		602	1.02853		602	0.94283		602	1.03826
601	0.9612		601	1.03833		601	0.95233		601	1.0479
600	0.96969		600	1.04841		600	0.96153		600	1.05767
599	0.97845		599	1.0586		599	0.97132		599	1.06786
598	0.98694		598	1.06846		598	0.98069		598	1.07792
597	0.99595		597	1.07892		597	0.99054		597	1.08847
596	1.00485		596	1.08911		596	1.00033		596	1.09868
595	1.01399		595	1.09974		595	1.01068		595	1.10946
594	1.02351		594	1.11035		594	1.02117		594	1.12026
593	1.03285		593	1.12093		593	1.0313		593	1.13082
592	1.04229		592	1.13241		592	1.04225		592	1.14181
591	1.05235		591	1.14364		591	1.05306		591	1.15354
590	1.0619		590	1.15499		590	1.06342		590	1.16446
589	1.07191		589	1.16648		589	1.07459		589	1.17605
588	1.08224		588	1.17846		588	1.08582		588	1.18767
587	1.09289		587	1.19045		587	1.09735		587	1.19953
586	1.1031		586	1.20211		586	1.10814		586	1.21067
585	1.11393		585	1.21425		585	1.11979		585	1.22265
584	1.12541		584	1.22692		584	1.13172		584	1.2349
583	1.13646		583	1.24048		583	1.14378		583	1.24772
582	1.14743		582	1.25319		582	1.156		582	1.25976
581	1.15886		581	1.2662		581	1.16765		581	1.27276
580	1.17082		580	1.28018		580	1.18065		580	1.28563
579	1.18263		579	1.29379		579	1.19334		579	1.29826
578	1.19432		578	1.30697		578	1.20563		578	1.31155
577	1.20634		577	1.32136		577	1.21889		577	1.32468
576	1.21855		576	1.33536		576	1.2317		576	1.33841
575	1.23148		575	1.34994		575	1.24558		575	1.35241
574	1.24402		574	1.36501		574	1.2595		574	1.3664
573	1.25666		573	1.37927		573	1.27312		573	1.37996
572	1.26993		572	1.39415		572	1.2867		572	1.39464
571	1.2833		571	1.41076		571	1.3017		571	1.40901
570	1.29699		570	1.42591		570	1.31561		570	1.42368
569	1.31055		569	1.44154		569	1.3304		569	1.43875
568	1.32356		568	1.45684		568	1.34456		568	1.45244
567	1.33777		567	1.47399		567	1.35914		567	1.46818
566	1.35249		566	1.49133		566	1.3753		566	1.48336
565	1.36759		565	1.50824		565	1.39098		565	1.49887
564	1.3817		564	1.5252		564	1.40635		564	1.51408
563	1.3972		563	1.54282		563	1.42256		563	1.52964
562	1.41195		562	1.56083		562	1.43868		562	1.54615
561	1.42739		561	1.57817		561	1.45524		561	1.56243
560	1.44259		560	1.59573		560	1.47166		560	1.57866
559	1.45774		559	1.61478		559	1.48814		559	1.59544
558	1.47371		558	1.63292		558	1.50458		558	1.61198
557	1.49001		557	1.65157		557	1.52162		557	1.62904
556	1.50549		556	1.67032		556	1.53911		556	1.64611
555	1.52237		555	1.68983		555	1.55703		555	1.6634
554	1.53906		554	1.70993		554	1.57422		554	1.68092
553	1.55614		553	1.73102		553	1.59319		553	1.69826
552	1.57461		552	1.74991		552	1.61181		552	1.71773
551	1.59228		551	1.77041		551	1.63144		551	1.73493
550	1.60945		550	1.79133		550	1.64999		550	1.75452
549	1.62801		549	1.81167		549	1.66971		549	1.77394
548	1.64661		548	1.83346		548	1.69033		548	1.79242
547	1.66631		547	1.85564		547	1.7099		547	1.812
546	1.68532		546	1.87708		546	1.73084		546	1.83251
545	1.70515		545	1.89938		545	1.7528		545	1.85264
544	1.72557		544	1.92387		544	1.77362		544	1.87381
543	1.74443		543	1.94675		543	1.79499		543	1.89383
542	1.76449		542	1.96999		542	1.81709		542	1.91503
541	1.78477		541	1.99347		541	1.83866		541	1.93583
540	1.8074		540	2.01866		540	1.86162		540	1.9573
539	1.82751		539	2.04221		539	1.88569		539	1.9796
538	1.8507		538	2.0663		538	1.90876		538	2.00184
537	1.8703		537	2.09231		537	1.93224		537	2.02301
536	1.894		536	2.11907		536	1.95668		536	2.04635
535	1.91686		535	2.14258		535	1.98129		535	2.06898
534	1.94052		534	2.16682		534	2.00664		534	2.09221
533	1.96336		533	2.19687		533	2.03259		533	2.11518
532	1.98711		532	2.22302		532	2.05868		532	2.13972
531	2.00995		531	2.25103		531	2.08544		531	2.16364
530	2.03722		530	2.27991		530	2.11253		530	2.18623
529	2.06223		529	2.30931		529	2.1381		529	2.21203
528	2.08615		528	2.34304		528	2.16663		528	2.23676
527	2.11442		527	2.36928		527	2.1927		527	2.25981
526	2.13911		526	2.39821		526	2.22233		526	2.28703
525	2.16459		525	2.42842		525	2.2514		525	2.31145
524	2.1942		524	2.45909		524	2.27895		524	2.33567
523	2.2158		523	2.49316		523	2.31		523	2.36487
522	2.24552		522	2.52782		522	2.34044		522	2.38672
521	2.271		521	2.56345		521	2.36745		521	2.41556
520	2.29836		520	2.59795		520	2.39795		520	2.44022
519	2.3297		519	2.63952		519	2.42954		519	2.46735
518	2.36261		518	2.66449		518	2.46208		518	2.49036
517	2.39341		517	2.69954		517	2.49231		517	2.51949
516	2.41877		516	2.74118		516	2.52327		516	2.54396
515	2.44459		515	2.77497		515	2.55421		515	2.57274
514	2.48254		514	2.80238		514	2.58638		514	2.59736
513	2.50265		513	2.83634		513	2.61972		513	2.62706
512	2.53837		512	2.88992		512	2.64774		512	2.64808
511	2.56903		511	2.9124		511	2.68391		511	2.67414
510	2.61197		510	2.93944		510	2.71595		510	2.70084
509	2.64398		509	2.98784		509	2.75373		509	2.72689
508	2.67334		508	3.03466		508	2.78491		508	2.75361
507	2.70509		507	3.06399		507	2.81486		507	2.78067
506	2.75241		506	3.11148		506	2.84812		506	2.79951
505	2.78262		505	3.14189		505	2.88426		505	2.82727
504	2.78498		504	3.19847		504	2.91665		504	2.84819
503	2.83905		503	3.21526		503	2.94612		503	2.87151
502	2.89638		502	3.27415		502	2.98345		502	2.8943
501	2.88396		501	3.31427		501	3.00502		501	2.91269
500	2.91013		500	3.35273		500	3.05387		500	2.94696
499	2.9696		499	3.38416		499	3.08077		499	2.96596
498	3.01579		498	3.46631		498	3.10875		498	2.98156
497	3.01607		497	3.44338		497	3.15093		497	3.00208
496	3.02884		496	3.5084		496	3.16878		496	3.02389
495	3.07185		495	3.56007		495	3.21689		495	3.03871
494	3.14287		494	3.63073		494	3.24169		494	3.0621
493	3.2011		493	3.65933		493	3.25375		493	3.08226
492	3.18535		492	3.65452		492	3.29604		492	3.09247
491	3.19512		491	3.66836		491	3.32233		491	3.11087
490	3.17054		490	3.69645		490	3.37286		490	3.13232
489	3.20668		489	3.8096		489	3.37418		489	3.16354
488	3.29476		488	3.88731		488	3.4109		488	3.17204
487	3.30113		487	3.82909		487	3.44431		487	3.18413
486	3.23368		486	3.87867		486	3.46112		486	3.19534
485	3.20218		485	4.03943		485	3.48443		485	3.21712
484	3.37668		484	4.02243		484	3.48822		484	3.22576
483	3.36014		483	3.92444		483	3.55781		483	3.22616
482	3.43338		482	3.96129		482	3.61037		482	3.26141
481	3.36144		481	4.08447		481	3.60085		481	3.24943
480	3.43615		480	4.11044		480	3.62726		480	3.28408
479	3.48081		479	4.07828		479	3.67518		479	3.28006
478	3.34607		478	4.18033		478	3.63717		478	3.28123
477	3.40222		477	4.31734		477	3.64297		477	3.30911
476	3.52405		476	4.43624		476	3.65098		476	3.30845
475	3.45499		475	4.28788		475	3.72661		475	3.31733
474	3.38015		474	4.50333		474	3.76433		474	3.32428
473	3.49055		473	4.36541		473	3.78648		473	3.31606
472	3.58331		472	4.33236		472	3.88221		472	3.32866
471	3.56764		471	4.43794		471	3.80197		471	3.32542
470	3.62562		470	4.23595		470	3.82296		470	3.32291
469	3.71017		469	4.32993		469	3.84709		469	3.35036
468	3.47448		468	5.0609		468	3.8472		468	3.37209
467	3.5853		467	4.49918		467	3.81481		467	3.37349
466	3.67387		466	4.41706		466	3.9672		466	3.36745
465	3.53996		465	4.50433		465	3.88616		465	3.36878
464	3.81158		464	9.86131		464	3.88657		464	3.34552
463	3.75989		463	4.74915		463	3.94232		463	3.37638
462	3.53791		462	4.47066		462	3.99596		462	3.37149
461	3.8756		461	9.86131		461	3.8914		461	3.37341
460	3.50451		460	4.18414		460	3.9733		460	3.37324
459	3.82525		459	9.86131		459	4.00537		459	3.37335
458	3.55409		458	4.29805		458	3.98533		458	3.3819
457	3.56415		457	4.96209		457	3.98344		457	3.35925
456	3.73283		456	5.60522		456	3.98389		456	3.35355
455	3.54228		455	4.37694		455	4.09451		455	3.37155
454	3.61936		454	5.57407		454	4.00116		454	3.37771
453	3.5894		453	4.19224		453	4.03635		453	3.38955
452	3.63764		452	4.93494		452	4.18038		452	3.38042
451	3.83677		451	4.65138		451	4.07925		451	3.38163
450	3.57499		450	4.59923		450	4.09429		450	3.38737
449	3.57311		449	4.70858		449	4.11047		449	3.39223
448	3.76343		448	4.34611		448	4.1281		448	3.3721
447	3.7887		447	4.71738		447	4.23698		447	3.39749
446	3.70882		446	9.86131		446	4.18316		446	3.42202
445	3.92328		445	5.37007		445	4.03568		445	3.41158
444	3.65055		444	5.29816		444	4.16782		444	3.39576
443	3.82124		443	4.62005		443	4.30583		443	3.38732
442	3.91909		442	4.69765		442	4.11034		442	3.39809
441	3.82772		441	5.39345		441	4.1565		441	3.41418
440	3.84937		440	5.32544		440	4.09387		440	3.4241
439	3.85856		439	5.25653		439	4.09467		439	3.41879
438	3.86336		438	4.95092		438	4.27323		438	3.41265
437	3.67568		437	4.76665		437	4.15543		437	3.46049
436	4.02077		436	4.31839		436	4.16254		436	3.45023
435	3.86342		435	4.52714		435	4.55862		435	3.45542
434	3.79856		434	4.30437		434	4.38716		434	3.44582
433	3.70157		433	4.36925		433	4.159		433	3.45134
432	3.71461		432	4.70703		432	4.18035		432	3.44953
431	5.78922		431	4.65412		431	4.40239		431	3.46362
430	4.85444		430	9.86131		430	4.53025		430	3.50099
429	4.05902		429	4.58413		429	4.4047		429	3.4948
428	3.71679		428	4.54153		428	5.01051		428	3.51982
427	4.19347		427	4.73728		427	5.0084		427	3.53704
426	8.44522		426	9.86131		426	4.67571		426	3.56485
425	4.13285		425	4.90041		425	4.49521		425	3.53835
424	8.44522		424	9.86131		424	5.4831		424	3.5314
423	3.69536		423	4.79243		423	4.67287		423	3.55715
422	8.44522		422	4.24263		422	4.68328		422	3.55116
421	4.88786		421	4.5828		421	5.01527		421	3.58015
420	3.83844		420	4.76834		420	5.56061		420	3.58773
419	3.63117		419	9.86131		419	10		419	3.60446
418	8.44522		418	4.47143		418	4.7035		418	3.5912
417	8.44522		417	4.56773		417	10		417	3.61504
416	4.32155		416	4.75386		416	10		416	3.6525
415	8.44522		415	6.00535		415	4.94031		415	3.64703
414	8.44522		414	4.55959		414	5.02049		414	3.69844
413	8.44522		413	4.396		413	10		413	3.69514
412	8.44522		412	4.67934		412	4.99058		412	3.6776
411	8.44522		411	9.86131		411	10		411	3.74374
410	4.17077		410	4.55209		410	10		410	3.83967
409	8.44522		409	4.49172		409	4.6085		409	3.76997
408	4.47722		408	4.78503		408	4.35611		408	3.8811
407	3.95252		407	4.89013		407	10		407	3.75715
406	8.44522		406	5.3083		406	10		406	3.84076
405	4.05171		405	4.46373		405	5.41088		405	3.86062
404	8.44522		404	9.86131		404	6.36609		404	3.85467
403	8.44522		403	4.54011		403	10		403	3.84097
402	8.44522		402	4.64594		402	5.16545		402	3.86461
401	4.50362		401	6.12592		401	10		401	3.89852
400	8.44522		400	4.74263		400	10		400	3.81785
399	3.95749		399	4.65338		399	5.83955		399	3.88115
398	8.44522		398	9.86131		398	5.26337		398	4.04999
397	8.44522		397	9.86131		397	4.81603		397	3.91355
396	3.8932		396	9.86131		396	5.14744		396	4.10493
395	8.44522		395	4.94044		395	10		395	4.00754
394	8.44522		394	9.86131		394	5.8547		394	4.01505
393	8.44522		393	5.17662		393	10		393	3.89737
392	4.62996		392	9.86131		392	10		392	3.99652
391	4.64955		391	9.86131		391	10		391	4.07591
390	8.44522		390	9.86131		390	10		390	4.02163
389	8.44522		389	4.7095		389	10		389	4.09209
388	4.17272		388	5.07056		388	10		388	4.23739
387	8.44522		387	9.86131		387	10		387	4.05675
386	8.44522		386	4.7019		386	10		386	4.09414
385	3.99846		385	5.95866		385	10		385	4.00928
384	3.64314		384	4.59432		384	10		384	4.21427
383	8.44522		383	9.86131		383	7.1755		383	4.10778
382	6.09321		382	5.4706		382	4.99919		382	4.11409
381	8.44522		381	4.41886		381	5.44303		381	4.07888
380	8.44522		380	4.76059		380	10		380	4.13825
379	8.44522		379	4.76769		379	4.99897		379	4.01602
378	8.44522		378	9.86131		378	10		378	4.08519
377	4.52814		377	9.86131		377	10		377	3.99591
376	8.44522		376	4.79432		376	10		376	4.05042
375	8.44522		375	4.38737		375	10		375	4.1184
374	8.44522		374	4.71278		374	10		374	4.14279
373	8.44522		373	4.80602		373	10		373	4.13245
372	5.14491		372	9.86131		372	10		372	4.1648
371	8.44522		371	5.28194		371	10		371	4.05347
370	8.44522		370	4.37115		370	5.26926		370	4.15595
369	8.44522		369	4.93437		369	10		369	4.29543
368	4.55175		368	9.86131		368	5.30114		368	4.24661
367	4.62888		367	4.50867		367	10		367	4.35155
366	8.44522		366	5.38554		366	4.88096		366	4.2634
365	8.44522		365	9.86131		365	10		365	4.20394
364	8.44522		364	5.52617		364	10		364	4.12265
363	4.92862		363	5.07103		363	4.95203		363	4.12637
362	8.44522		362	9.86131		362	10		362	4.23868
361	8.44522		361	5.13414		361	10		361	4.14828
360	8.44522		360	9.86131		360	4.9466		360	4.37695
359	3.77383		359	9.86131		359	10		359	4.39318
358	8.44522		358	5.11592		358	10		358	4.21947
357	4.54762		357	4.39377		357	5.84709		357	4.19005
356	8.44522		356	4.78511		356	10		356	4.36447
355	8.44522		355	4.71892		355	10		355	4.25537
354	3.84829		354	9.86131		354	5.72331		354	4.24272
353	4.4268		353	9.86131		353	10		353	4.24742
352	3.65901		352	9.86131		352	10		352	4.1395
351	8.44522		351	4.48106		351	5.18483		351	4.06853
