# Supplementary material for: Atomic-level passivation mechanism of ammonium salts enabling highly efficient perovskite solar cells
Source: Nat Commun. 2019 Jul 8;10:3008. doi: 10.1038/s41467-019-10985-5 (PMC6614363; doi:10.1038/s41467-019-10985-5)
Supplement: Supplementary file 2 — Source Data [file 41467_2019_10985_MOESM2_ESM.zip › 24022019DATA/Figure 5 a,b.xlsx]

## Sheet: Sheet1
J-V results	J-V results	J-V results	J-V results	J-V results	J-V results	J-V results	J-V results	J-V results	J-V results	J-V results			MPP results	MPP results		MPP results	MPP results		MPP results	MPP results		MPP results	MPP results
Control	Control		EAI(3mg/ml)	EAI(3mg/ml)		IAI(7mg/ml)	IAI(7mg/ml)		GuaI(5mg/ml)	GuaI(5mg/ml)			Control	Control		EAI(3mg/ml)	EAI(3mg/ml)		IAI(7mg/ml)	IAI(7mg/ml)		GuaI(5mg/ml)	GuaI(5mg/ml)
V (V)	Jsc (mA/cm2)		V (V)	Jsc (mA/cm2)		V (V)	Jsc (mA/cm2)		V (V)	Jsc (mA/cm2)			PCE (%)	Time (sec)		PCE (%)	Time (sec)		PCE (%)	Time (sec)		PCE (%)	Time (sec)
1.08	0.84196		1.115	0.02976		1.15	0.37641		1.12	0.15978			0	1.65652		0	3.66281		0	14.1316		0	12.6165
1.075	1.95663		1.11	1.60727		1.145	1.72292		1.115	1.70948			0.14935	2.0445		0.14416	5.02029		0.14319	15.2931		0.14224	13.4682
1.07	3.08481		1.105	3.05462		1.14	2.9491		1.11	2.99237			0.2987	2.36814		0.28831	7.77084		0.28638	16.1341		0.28448	14.1567
1.065	4.15104		1.1	4.47222		1.135	4.24028		1.105	4.2922			0.44805	2.65617		0.43247	8.55904		0.42957	16.7426		0.42671	14.6167
1.06	5.14928		1.095	5.77375		1.13	5.41127		1.1	5.51615			0.5974	2.93453		0.57663	9.17345		0.57276	17.2168		0.56895	15.0991
1.055	6.19734		1.09	7.05551		1.125	6.45025		1.095	6.74022			0.74675	3.19635		0.72078	9.8603		0.71595	17.8187		0.71119	15.5194
1.05	7.19851		1.085	8.24284		1.12	7.56759		1.09	7.87626			0.8961	3.46018		0.86494	10.4588		0.85915	18.1547		0.85343	15.7918
1.045	8.13964		1.08	9.49763		1.115	8.53145		1.085	8.9701			1.04544	3.74328		1.0091	11.0045		1.00234	18.5104		0.99567	16.0748
1.04	9.07246		1.075	10.6628		1.11	9.6115		1.08	9.79628			1.19479	4.10191		1.15325	11.5395		1.14553	18.8069		1.1379	16.4589
1.035	9.95196		1.07	11.6705		1.105	10.587		1.075	10.7679			1.34414	4.39166		1.29741	12.1055		1.28872	19.301		1.28014	16.6739
1.03	10.7491		1.065	12.5086		1.1	11.4254		1.07	11.6319			1.34414	4.61723		1.29741	12.9864		1.28872	19.3401		1.28014	16.8663
1.025	11.5621		1.06	13.5159		1.095	12.3652		1.065	12.6683			1.44088	4.81366		1.3807	13.4514		1.3701	19.6266		1.36156	16.9134
1.02	12.3422		1.055	14.374		1.09	13.0971		1.06	13.4409			1.53761	5.14915		1.46399	14.0054		1.45148	19.8238		1.44298	17.1007
1.015	13.0371		1.05	15.3533		1.085	13.9121		1.055	14.1282			1.63434	5.37755		1.54728	14.4071		1.53286	19.7218		1.5244	17.3223
1.01	13.8569		1.045	15.9023		1.08	14.6683		1.05	14.8818			1.73107	5.58578		1.63057	14.757		1.61424	19.9901		1.60581	17.5361
1.005	14.4293		1.04	16.6623		1.075	15.3224		1.045	15.4352			1.82781	5.84716		1.71386	15.1659		1.69562	20.0681		1.68723	17.6567
1	15.1081		1.035	17.2666		1.07	16.1031		1.04	16.0089			1.92454	6.10093		1.79715	15.5849		1.777	20.1437		1.76865	17.8169
0.995	15.7092		1.03	17.8696		1.065	16.7174		1.035	16.458			2.02127	6.3696		1.88044	15.8738		1.85838	20.2776		1.85007	17.8379
0.99	16.4038		1.025	18.4712		1.06	17.2467		1.03	17.14			2.11801	6.87513		1.96373	16.2863		1.93976	20.384		1.93149	17.9689
0.985	16.9538		1.02	19.1862		1.055	17.8515		1.025	17.5371			2.21474	7.09827		2.04702	16.5396		2.02114	20.4161		2.0129	17.9458
0.98	17.3878		1.015	19.349		1.05	18.25		1.02	18.176			2.21474	7.28462		2.04702	16.9775		2.02114	20.3071		2.0129	18.1995
0.975	17.8715		1.01	19.925		1.045	18.8625		1.015	18.4393			2.29615	7.60867		2.12961	17.2046		2.10343	20.557		2.09431	18.3456
0.97	18.2834		1.005	20.3384		1.04	19.2059		1.01	18.8325			2.37757	7.82137		2.2122	17.4721		2.18572	20.639		2.17572	18.3881
0.965	18.7711		1	20.6517		1.035	19.7401		1.005	19.2371			2.45898	8.05748		2.29479	17.8654		2.268	20.5603		2.25713	18.4232
0.96	19.201		0.995	20.9487		1.03	20.0267		1	19.6142			2.5404	8.27276		2.37738	18.0346		2.35029	20.7302		2.33854	18.6206
0.955	19.6107		0.99	21.2593		1.025	20.3602		0.995	19.8846			2.62181	8.48404		2.45997	18.2508		2.43257	20.7416		2.41994	18.7558
0.95	19.9366		0.985	21.5079		1.02	20.5888		0.99	20.1342			2.70323	8.82813		2.54256	18.404		2.51486	20.7686		2.50135	18.6868
0.945	20.202		0.98	21.7405		1.015	20.9579		0.985	20.5125			2.78464	8.97884		2.62515	18.6405		2.59714	20.8006		2.58276	18.7437
0.94	20.5263		0.975	22.0119		1.01	21.1464		0.98	20.7092			2.86606	9.19662		2.70774	18.7828		2.67943	20.8812		2.66417	18.809
0.935	20.6909		0.97	22.1652		1.005	21.4163		0.975	20.969			2.94747	9.43333		2.79033	18.9884		2.76172	20.9815		2.74557	18.8051
0.93	21.1005		0.965	22.2488		1	21.6939		0.97	21.0848			2.94747	9.69837		2.79033	19.1978		2.76172	21.0756		2.74557	18.9825
0.925	21.3577		0.96	22.481		0.995	21.7788		0.965	21.1723			3.02971	9.91563		2.87262	19.3187		2.84434	20.8702		2.82832	19.1102
0.92	21.6142		0.955	22.6984		0.99	21.8789		0.96	21.3489			3.11195	10.1799		2.95492	19.4832		2.92697	20.9864		2.91107	19.2153
0.915	21.8154		0.95	22.8918		0.985	22.1433		0.955	21.5848			3.19418	10.4713		3.03721	19.6513		3.00959	21.0275		2.99382	19.239
0.91	21.9593		0.945	23.0558		0.98	22.3555		0.95	21.8111			3.27642	10.57		3.1195	19.704		3.09221	21.0484		3.07657	19.4281
0.905	22.1905		0.94	22.9928		0.975	22.3972		0.945	21.9439			3.35866	10.8371		3.2018	19.8338		3.17484	20.992		3.15932	19.3467
0.9	22.3328		0.935	23.1073		0.97	22.6894		0.94	22.1249			3.4409	11.0227		3.28409	19.9411		3.25746	21.0338		3.24207	19.3513
0.895	22.4909		0.93	23.2124		0.965	22.665		0.935	22.1058			3.52314	11.2633		3.36638	19.9669		3.34009	21.1883		3.32482	19.5625
0.89	22.7367		0.925	23.199		0.96	22.8595		0.93	22.3619			3.60537	11.4259		3.44867	20.1161		3.42271	21.1161		3.40757	19.5452
0.885	22.7697		0.92	23.2581		0.955	23.0628		0.925	22.3989			3.68761	11.7185		3.53097	20.2043		3.50534	21.1812		3.49032	19.472
0.88	22.9769		0.915	23.5516		0.95	22.8279		0.92	22.5632			3.68761	11.97		3.53097	20.3465		3.50534	21.1604		3.49032	19.5951
0.875	23.0452		0.91	23.5117		0.945	23.1571		0.915	22.6577			3.76905	12.2296		3.61244	20.3999		3.58674	21.2377		3.5718	19.669
0.87	23.1337		0.905	23.6185		0.94	23.1453		0.91	22.6801			3.85049	12.3974		3.6939	20.4419		3.66815	21.2518		3.65328	19.7199
0.865	23.1599		0.9	23.5802		0.935	23.2339		0.905	22.8072			3.93193	12.6325		3.77537	20.5118		3.74956	21.0564		3.73477	19.8271
0.86	23.3812		0.895	23.6803		0.93	23.3762		0.9	22.7177			4.01337	12.7304		3.85684	20.5878		3.83097	21.1931		3.81625	19.5665
0.855	23.4334		0.89	23.6257		0.925	23.1587		0.895	22.7928			4.09481	13.0086		3.93831	20.7203		3.91238	21.1794		3.89774	19.7992
0.85	23.3467		0.885	23.779		0.92	23.4207		0.89	22.7458			4.17625	13.156		4.01978	20.7617		3.99379	21.2409		3.97922	19.8594
0.845	23.4951		0.88	23.7195		0.915	23.328		0.885	23.0559			4.25769	13.3422		4.10125	20.7387		4.07519	21.167		4.0607	19.821
0.84	23.6313		0.875	23.693		0.91	23.4597		0.88	23.1566			4.33913	13.5364		4.18272	20.8171		4.1566	21.2196		4.14219	19.7888
0.835	23.5456		0.87	23.7896		0.905	23.6557		0.875	23.2374			4.42057	13.6893		4.26419	20.8739		4.23801	21.34		4.22367	19.9329
0.83	23.5754		0.865	23.7147		0.9	23.5213		0.87	23.3218			4.42057	13.946		4.26419	20.9314		4.23801	21.3124		4.22367	19.982
0.825	23.7111		0.86	23.8326		0.895	23.6993		0.865	23.256			4.50194	14.148		4.34658	20.9576		4.31939	21.2195		4.30594	19.9342
0.82	23.7453		0.855	23.9126		0.89	23.6519		0.86	23.2677			4.58331	14.2733		4.42898	21.0203		4.40076	21.2347		4.3882	19.9457
0.815	23.8039		0.85	23.92		0.885	23.6874		0.855	23.463			4.66469	14.4289		4.51137	20.9486		4.48214	21.2422		4.47047	20.0034
0.81	23.7994		0.845	23.9952		0.88	23.7293		0.85	23.527			4.74606	14.5735		4.59377	21.0944		4.56351	21.2816		4.55274	20.0343
0.805	23.8801		0.84	23.9083		0.875	23.6845		0.845	23.529			4.82743	14.7258		4.67616	21.1012		4.64489	21.3033		4.635	20.091
0.8	23.8536		0.835	24.0296		0.87	23.8163		0.84	23.5802			4.9088	14.9717		4.75856	21.1311		4.72627	21.2217		4.71727	19.9728
0.795	23.9696		0.83	24.1097		0.865	23.8071		0.835	23.6014			4.99017	15.1121		4.84096	21.1445		4.80764	21.3411		4.79954	19.9974
0.79	24.0425		0.825	24.2396		0.86	23.6862		0.83	23.436			5.07154	15.2685		4.92335	21.1134		4.88902	21.4022		4.8818	20.0859
0.785	24.0579		0.82	24.181		0.855	23.7072		0.825	23.3232			5.15291	15.2968		5.00575	21.1902		4.97039	21.1858		4.96407	20.1219
0.78	24.0969		0.815	24.1416		0.85	23.9102		0.82	23.6768			5.15291	15.4779		5.00575	21.1499		4.97039	21.1708		4.96407	20.17
0.775	24.0627		0.81	24.0477		0.845	23.9918		0.815	23.6809			5.23528	15.698		5.08728	21.1372		5.05181	21.2419		5.0463	20.1209
0.77	24.0904		0.805	23.9865		0.84	24.087		0.81	23.7991			5.31765	15.782		5.16881	21.1637		5.13323	21.3795		5.12853	20.3059
0.765	24.1243		0.8	24.3534		0.835	23.8918		0.805	23.7846			5.40002	15.8634		5.25035	21.2979		5.21464	21.2582		5.21075	20.2645
0.76	24.1921		0.795	24.1727		0.83	24.0695		0.8	23.8473			5.48239	16.0124		5.33188	21.2787		5.29606	21.2651		5.29298	20.1067
0.755	24.2006		0.79	24.118		0.825	23.9436		0.795	23.8129			5.56476	16.234		5.41342	21.3183		5.37748	21.2885		5.37521	20.2855
0.75	24.2602		0.785	24.0794		0.82	23.9526		0.79	23.7744			5.64713	16.3135		5.49495	21.4406		5.45889	21.3255		5.45743	20.3505
0.745	24.2254		0.78	24.1298		0.815	23.951		0.785	23.7142			5.7295	16.3449		5.57649	21.4791		5.54031	21.3322		5.53966	20.2444
0.74	24.0821		0.775	24.0449		0.81	23.8842		0.78	23.8267			5.81187	16.5867		5.65802	21.3598		5.62173	21.4032		5.62189	20.2499
0.735	24.1873		0.77	24.0126		0.805	24.0367		0.775	23.8413			5.89424	16.809		5.73956	21.4468		5.70315	21.363		5.70411	20.3389
0.73	24.294		0.765	24.129		0.8	24.0381		0.77	24.0209			5.89424	16.7353		5.73956	21.5877		5.70315	21.2288		5.70411	20.2706
0.725	24.163		0.76	24.1337		0.795	23.9928		0.765	23.7859			5.97645	17.0609		5.8211	21.427		5.78454	21.365		5.78557	20.4579
0.72	24.2203		0.755	24.2277		0.79	24.1073		0.76	23.9387			6.05867	17.102		5.90265	21.4278		5.86593	21.3542		5.86703	20.292
0.715	24.3776		0.75	23.9928		0.785	24.069		0.755	23.896			6.14088	17.1123		5.9842	21.4318		5.94733	21.1628		5.94849	20.3417
0.71	24.3663		0.745	24.4108		0.78	24.047		0.75	23.8815			6.2231	17.1775		6.06574	21.3798		6.02872	21.2809		6.02995	20.3225
0.705	24.2293		0.74	24.1105		0.775	24.0851		0.745	23.9312			6.30531	17.222		6.14729	21.4248		6.11012	21.2343		6.11141	20.2509
0.7	24.1629		0.735	24.1674		0.77	24.1626		0.74	24.0468			6.38753	17.3813		6.22884	21.4842		6.19151	21.4305		6.19287	20.3027
0.695	24.3194		0.73	24.2589		0.765	24.074		0.735	24.1745			6.46975	17.4616		6.31038	21.5032		6.2729	21.495		6.27433	20.4375
0.69	24.2276		0.725	24.1817		0.76	24.1123		0.73	23.9041			6.55196	17.469		6.39193	21.376		6.3543	21.2453		6.35579	20.3977
0.685	24.3925		0.72	24.286		0.755	24.2352		0.725	24.0731			6.63418	17.6135		6.47348	21.2666		6.43569	21.2541		6.43725	20.4641
0.68	24.2155		0.715	24.1633		0.75	24.1533		0.72	23.8294			6.63418	17.605		6.47348	21.613		6.43569	21.1695		6.43725	20.4642
0.675	24.2127		0.71	24.1652		0.745	24.1357		0.715	23.8606			6.71658	17.7358		6.55497	21.4787		6.51834	21.1778		6.51962	20.1824
0.67	24.3815		0.705	24.0688		0.74	24.0463		0.71	24.0323			6.79898	17.8369		6.63647	21.3693		6.60099	21.217		6.602	20.2966
0.665	24.3478		0.7	24.2177		0.735	24.0745		0.705	24.1789			6.88138	17.9187		6.71797	21.5016		6.68364	21.2346		6.68437	20.3603
0.66	24.4266		0.695	24.2297		0.73	24.0454		0.7	24.3188			6.96378	17.9895		6.79947	21.4343		6.76629	21.2272		6.76674	20.411
0.655	24.2535		0.69	24.2324		0.725	24.2734		0.695	23.9529			7.04618	18.0402		6.88097	21.4311		6.84894	21.1526		6.84911	20.3028
0.65	24.2981		0.685	24.2935		0.72	24.1242		0.69	24.2816			7.12859	18.1694		6.96247	21.5554		6.93159	21.1848		6.93149	20.3175
0.645	24.3348		0.68	24.1038		0.715	24.0407		0.685	24.022			7.21099	18.1699		7.04397	21.5093		7.01424	21.26		7.01386	20.4156
0.64	24.4561		0.675	24.3297		0.71	24.0882		0.68	23.9106			7.29339	18.2434		7.12546	21.4236		7.09689	21.2541		7.09623	20.3447
0.635	24.2583		0.67	24.368		0.705	24.0957		0.675	24.1876			7.37579	18.3228		7.20696	21.3695		7.17954	21.1839		7.1786	20.3715
0.63	24.2798		0.665	24.3697		0.7	24.088		0.67	24.2926			7.37579	18.4136		7.20696	21.3799		7.17954	21.1658		7.1786	20.3402
0.625	24.2719		0.66	24.4781		0.695	24.3019		0.665	24.3673			7.45723	18.4623		7.28852	21.4		7.26094	21.103		7.26006	20.2793
0.62	24.3399		0.655	24.1317		0.69	24.2012		0.66	24.2041			7.53866	18.4641		7.37008	21.4161		7.34235	21.1034		7.34152	20.3833
0.615	24.472		0.65	24.2364		0.685	24.1103		0.655	24.4859			7.6201	18.4848		7.45164	21.5379		7.42375	20.992		7.42299	20.3784
0.61	24.5886		0.645	24.228		0.68	24.1222		0.65	24.2575			7.70153	18.5591		7.5332	21.6031		7.50515	21.086		7.50445	20.3147
0.605	24.4043		0.64	24.2353		0.675	24.2874		0.645	24.2969			7.78297	18.7341		7.61475	21.5253		7.58656	21.0237		7.58591	20.3107
0.6	24.4892		0.635	24.0451		0.67	24.2438		0.64	24.2985			7.8644	18.6822		7.69631	21.4392		7.66796	20.9898		7.66737	20.3758
0.595	24.5213		0.63	24.1904		0.665	24.1468		0.635	24.1736			7.94584	18.7196		7.77787	21.4781		7.74937	21.0065		7.74883	20.5385
0.59	24.3081		0.625	24.1471		0.66	24.0592		0.63	24.4048			8.02727	18.8052		7.85943	21.4557		7.83077	21.1458		7.83029	20.3247
0.585	24.4264		0.62	24.2246		0.655	24.0185		0.625	24.4105			8.10871	18.6801		7.94099	21.5088		7.91217	20.9999		7.91175	20.4333
0.58	24.3327		0.615	24.2692		0.65	24.1604		0.62	24.4548			8.10871	18.9016		7.94099	21.5175		7.91217	21.0587		7.91175	20.3813
0.575	24.5048		0.61	24.279		0.645	24.2369		0.615	24.0699			8.19017	18.9118		8.02205	21.4908		7.99413	21.0075		7.99409	20.3634
0.57	24.4266		0.605	24.2623		0.64	24.2955		0.61	24.0934			8.27164	18.914		8.10312	21.426		8.07608	21.087		8.07642	20.361
0.565	24.4964		0.6	24.4353		0.635	24.1519		0.605	24.2219			8.35311	19.0152		8.18419	21.5115		8.15803	20.9611		8.15876	20.3606
0.56	24.4707		0.595	24.2555		0.63	24.3642		0.6	24.2059			8.43457	19.1631		8.26525	21.5385		8.23998	21.039		8.2411	20.3514
0.555	24.5075		0.59	24.261		0.625	24.3305		0.595	24.2322			8.51604	19.0246		8.34632	21.544		8.32193	21.1591		8.32343	20.4481
0.55	24.4198		0.585	24.0824		0.62	23.9534		0.59	24.3046			8.5975	19.1076		8.42739	21.5242		8.40388	21.128		8.40577	20.4158
0.545	24.4412		0.58	24.2616		0.615	24.1697		0.585	24.4034			8.67897	19.0302		8.50846	21.4388		8.48583	21.0218		8.48811	20.4278
0.54	24.4581		0.575	24.1833		0.61	24.4681		0.58	24.4507			8.76044	19.1871		8.58952	21.4667		8.56778	20.9889		8.57044	20.2377
0.535	24.6741		0.57	24.2553		0.605	24.2769		0.575	24.4403			8.8419	19.231		8.67059	21.4307		8.64973	20.9756		8.65278	20.4546
0.53	24.4638		0.565	24.0825		0.6	24.2092		0.57	24.325			8.8419	19.1094		8.67059	21.5005		8.64973	21.0762		8.65278	20.4246
0.525	24.3091		0.56	24.2689		0.595	24.0574		0.565	24.3432			8.9234	19.2825		8.75336	21.3636		8.73212	21.1129		8.73505	20.4169
0.52	24.4958		0.555	24.1987		0.59	24.0601		0.56	24.3427			9.00489	19.3216		8.83613	21.3597		8.81451	21.2019		8.81732	20.3607
0.515	24.3834		0.55	24.3788		0.585	24.301		0.555	24.3719			9.08639	19.2177		8.9189	21.4916		8.8969	21.1187		8.8996	20.4094
0.51	24.4532		0.545	24.2393		0.58	24.3479		0.55	24.5574			9.16788	19.2241		9.00168	21.4737		8.97929	21.166		8.98187	20.377
0.505	24.3767		0.54	24.0906		0.575	24.2782		0.545	24.5115			9.24938	19.3482		9.08445	21.4775		9.06168	21.2096		9.06414	20.4094
0.5	24.3251		0.535	24.1708		0.57	24.2556		0.54	24.4667			9.33087	19.4598		9.16722	21.2868		9.14408	21.1518		9.14641	20.4835
0.495	24.4878		0.53	24.2507		0.565	24.3573		0.535	24.4146			9.41236	19.4663		9.24999	21.427		9.22647	21.0969		9.22868	20.4331
0.49	24.5295		0.525	24.5463		0.56	24.1221		0.53	24.3964			9.49386	19.3757		9.33276	21.476		9.30886	21.2773		9.31095	20.3997
0.485	24.3178		0.52	24.2921		0.555	24.2147		0.525	24.2176			9.57535	19.3514		9.41553	21.4674		9.39125	21.0935		9.39322	20.5067
0.48	24.3454		0.515	24.2496		0.55	24.1775		0.52	24.5121			9.57535	19.5158		9.41553	21.5569		9.39125	21.1745		9.39322	20.4777
0.475	24.4127		0.51	24.2331		0.545	24.3074		0.515	24.5			9.65664	19.5531		9.49773	21.4162		9.47234	21.2198		9.4758	20.5037
0.47	24.3775		0.505	24.3294		0.54	23.9766		0.51	24.5966			9.73793	19.4604		9.57993	21.5071		9.55342	21.2236		9.55837	20.3989
0.465	24.4321		0.5	24.143		0.535	24.234		0.505	24.5104			9.81922	19.4011		9.66213	21.4049		9.63451	21.1194		9.64094	20.4478
0.46	24.3002		0.495	24.2921		0.53	24.1572		0.5	24.4205			9.90051	19.4988		9.74433	21.4834		9.7156	21.103		9.72352	20.5122
0.455	24.2558		0.49	24.1558		0.525	24.1236		0.495	24.5521			9.9818	19.5273		9.82653	21.4721		9.79668	21.1902		9.80609	20.5409
0.45	24.5269		0.485	24.2823		0.52	24.2675		0.49	24.4104			10.0631	19.5498		9.90873	21.4173		9.87777	21.3044		9.88866	20.5069
0.445	24.4122		0.48	24.0496		0.515	24.1943		0.485	24.57			10.1444	19.6058		9.99093	21.4677		9.95886	21.2522		9.97123	20.5304
0.44	24.3265		0.475	24.1964		0.51	23.9972		0.48	24.519			10.2257	19.5382		10.0731	21.5028		10.0399	21.2273		10.0538	20.4796
0.435	24.5105		0.47	24.193		0.505	24.1611		0.475	24.5142			10.307	19.4908		10.1553	21.5208		10.121	21.2293		10.1364	20.4839
0.43	24.2663		0.465	24.3837		0.5	24.2397		0.47	24.5344			10.307	19.5361		10.1553	21.4789		10.121	21.137		10.1364	20.4583
0.425	24.4703		0.46	24.2359		0.495	23.9818		0.465	24.5558			10.3893	19.5549		10.2375	21.6472		10.2044	21.1879		10.219	20.584
0.42	24.4776		0.455	24.2723		0.49	24.1923		0.46	24.543			10.4717	19.5176		10.3196	21.7373		10.2878	21.2949		10.3016	20.258
0.415	24.3553		0.45	24.3348		0.485	24.0682		0.455	24.5365			10.5541	19.5433		10.4017	21.5026		10.3712	21.4831		10.3842	20.6458
0.41	24.4813		0.445	24.2582		0.48	24.2441		0.45	24.3825			10.6365	19.4755		10.4839	21.5512		10.4546	21.3102		10.4668	20.5124
0.405	24.4474		0.44	24.1579		0.475	24.3235		0.445	24.5146			10.7189	19.5599		10.566	21.4853		10.538	21.3359		10.5494	20.4939
0.4	24.3866		0.435	24.2951		0.47	24.0897		0.44	24.541			10.8013	19.599		10.6482	21.6397		10.6214	21.1699		10.6321	20.464
0.395	24.2522		0.43	24.259		0.465	24.3371		0.435	24.3734			10.8837	19.6279		10.7303	21.4536		10.7048	21.2229		10.7147	20.4432
0.39	24.4435		0.425	24.2881		0.46	24.3642		0.43	24.3781			10.9661	19.4727		10.8125	21.4797		10.7882	21.2327		10.7973	20.3782
0.385	24.5897		0.42	24.3031		0.455	24.132		0.425	24.4404			11.0485	19.5721		10.8946	21.5513		10.8716	21.2169		10.8799	20.3842
0.38	24.4561		0.415	24.1744		0.45	24.2657		0.42	24.6016			11.0485	19.5844		10.8946	21.5823		10.8716	21.1788		10.8799	20.3197
0.375	24.4419		0.41	24.2372		0.445	24.1476		0.415	24.3987			11.1308	19.5928		10.976	21.6301		10.953	21.2522		10.9622	20.3438
0.37	24.4185		0.405	24.3013		0.44	24.192		0.41	24.3541			11.2131	19.561		11.0575	21.5993		11.0344	21.1181		11.0444	20.3748
0.365	24.511		0.4	24.4393		0.435	24.2349		0.405	24.5595			11.2955	19.6189		11.1389	21.6687		11.1158	21.1526		11.1267	20.4598
0.36	24.3414		0.395	24.3522		0.43	24.2909		0.4	24.5033			11.3778	19.487		11.2204	21.7592		11.1972	21.1826		11.2089	20.3295
0.355	24.4216		0.39	24.1696		0.425	24.1462		0.395	24.4156			11.4601	19.4117		11.3018	21.7843		11.2786	21.2057		11.2912	20.4049
0.35	24.3667		0.385	24.1303		0.42	24.0411		0.39	24.6499			11.5425	19.6326		11.3833	21.7055		11.36	21.2235		11.3735	20.4676
0.345	24.5376		0.38	24.2644		0.415	24.2876		0.385	24.5524			11.6248	19.5913		11.4647	21.6867		11.4414	21.1938		11.4557	20.2737
0.34	24.4263		0.375	24.227		0.41	24.0757		0.38	24.4427			11.7071	19.5827		11.5462	21.3985		11.5229	21.2743		11.538	20.4564
0.335	24.419		0.37	24.3326		0.405	24.0517		0.375	24.4796			11.7895	19.5817		11.6276	21.6704		11.6043	21.1205		11.6203	20.4482
0.33	24.5075		0.365	24.2825		0.4	24.3955		0.37	24.4031			11.7895	19.6524		11.6276	21.6816		11.6043	21.1692		11.6203	20.3936
0.325	24.6644		0.36	24.2786		0.395	24.1731		0.365	24.6097			11.8715	19.5202		11.7099	21.5748		11.6865	21.363		11.7018	20.5288
0.32	24.536		0.355	24.3549		0.39	24.2776		0.36	24.4489			11.9534	19.6024		11.7923	21.7139		11.7688	21.3075		11.7833	20.434
0.315	24.5643		0.35	24.3147		0.385	24.2443		0.355	24.4842			12.0354	19.5537		11.8746	21.6914		11.851	21.1876		11.8648	20.3766
0.31	24.5378		0.345	24.3156		0.38	24.1208		0.35	24.5935			12.1174	19.5069		11.9569	21.6048		11.9333	21.1196		11.9463	20.4707
0.305	24.4554		0.34	24.0373		0.375	24.1142		0.345	24.3619			12.1994	19.5282		12.0392	21.6418		12.0155	21.1456		12.0278	20.3861
0.3	24.2951		0.335	24.333		0.37	24.0255		0.34	24.3598			12.2813	19.5492		12.1216	21.5555		12.0978	21.1034		12.1093	20.2827
0.295	24.5551		0.33	24.3168		0.365	24.1501		0.335	24.4463			12.3633	19.5077		12.2039	21.5933		12.18	21.1982		12.1908	20.5511
0.29	24.4831		0.325	24.3512		0.36	24.1268		0.33	24.3752			12.4453	19.4919		12.2862	21.6036		12.2623	21.2566		12.2723	20.5642
0.285	24.463		0.32	24.2086		0.355	24.2119		0.325	24.6303			12.5273	19.4568		12.3685	21.6779		12.3446	21.1968		12.3538	20.5086
0.28	24.4125		0.315	24.3017		0.35	24.1872		0.32	24.5845			12.5273	19.4953		12.3685	21.6039		12.3446	21.2113		12.3538	20.5132
0.275	24.4017		0.31	24.181		0.345	24.0429		0.315	24.4795			12.6102	19.4722		12.4511	21.6768		12.4269	21.4164		12.436	20.6304
0.27	24.5593		0.305	24.2382		0.34	24.1494		0.31	24.7633			12.6931	19.4976		12.5336	21.7659		12.5092	21.3458		12.5182	20.5273
0.265	24.3188		0.3	24.3361		0.335	24.3039		0.305	24.534			12.7761	19.5004		12.6161	21.7762		12.5916	21.2265		12.6004	20.5931
0.26	24.4111		0.295	24.2982		0.33	24.2342		0.3	24.6251			12.859	19.6607		12.6987	21.6035		12.6739	21.4278		12.6826	20.5113
0.255	24.3646		0.29	24.3167		0.325	24.275		0.295	24.5252			12.9419	19.6434		12.7812	21.6748		12.7562	21.4158		12.7648	20.4413
0.25	24.3765		0.285	24.4159		0.32	24.2471		0.29	24.5897			13.0249	19.6362		12.8637	21.744		12.8386	21.4384		12.8469	20.5662
0.245	24.5313		0.28	24.2585		0.315	24.2138		0.285	24.5516			13.1078	19.7087		12.9463	21.55		12.9209	21.2695		12.9291	20.5352
0.24	24.4971		0.275	24.2312		0.31	24.1384		0.28	24.387			13.1907	19.5063		13.0288	21.6355		13.0032	21.2123		13.0114	20.3101
0.235	24.5037		0.27	24.0774		0.305	24.3771		0.275	24.484			13.2736	19.4118		13.1113	21.6289		13.0856	21.2483		13.0935	20.3456
0.23	24.4181		0.265	24.2171		0.3	24.1196		0.27	24.469			13.2736	19.4462		13.1113	21.5768		13.0856	21.2822		13.0935	20.3868
0.225	24.3958		0.26	24.3479		0.295	23.9922		0.265	24.3596			13.3558	19.5281		13.1939	21.6675		13.1679	21.3691		13.175	20.5109
0.22	24.499		0.255	24.1989		0.29	24.1968		0.26	24.5511			13.4379	19.6148		13.2765	21.7203		13.2503	21.4295		13.2565	20.4865
0.215	24.3998		0.25	24.434		0.285	24.1218		0.255	24.5015			13.52	19.649		13.359	21.7321		13.3326	21.3764		13.338	20.5257
0.21	24.3207		0.245	24.2881		0.28	24.0849		0.25	24.6042			13.6021	19.4911		13.4416	21.6731		13.4149	21.3948		13.4195	20.5656
0.205	24.4744		0.24	24.2003		0.275	24.0459		0.245	24.6738			13.6842	19.4834		13.5242	21.5974		13.4973	21.3034		13.501	20.3539
0.2	24.5646		0.235	24.4312		0.27	24.1712		0.24	24.5342			13.7663	19.4729		13.6067	21.7267		13.5796	21.2676		13.5825	20.4218
0.195	24.3768		0.23	24.2529		0.265	24.2041		0.235	24.6102			13.8484	19.5302		13.6893	21.6891		13.6619	21.3804		13.664	20.4939
0.19	24.41		0.225	24.1647		0.26	24.1427		0.23	24.191			13.9306	19.6388		13.7719	21.6786		13.7443	21.3822		13.7455	20.4899
0.185	24.6218		0.22	24.2493		0.255	24.4078		0.225	24.391			14.0127	19.5894		13.8544	21.7617		13.8266	21.2794		13.827	20.5346
0.18	24.4439		0.215	24.4292		0.25	24.2249		0.22	24.4345			14.0127	19.5393		13.8544	21.7313		13.8266	21.3426		13.827	20.4124
0.175	24.4147		0.21	24.2724		0.245	24.0583		0.215	24.3913			14.094	19.4956		13.9368	21.7241		13.9092	21.2268		13.9085	20.3872
0.17	24.4125		0.205	24.2005		0.24	24.1769		0.21	24.3592			14.1754	19.6443		14.0191	21.6908		13.9918	21.3738		13.99	20.5219
0.165	24.3297		0.2	24.3114		0.235	24.1337		0.205	24.4754			14.2568	19.5239		14.1014	21.6014		14.0744	21.3418		14.0715	20.5481
0.16	24.4519		0.195	24.2098		0.23	24.2361		0.2	24.4201			14.3382	19.5102		14.1838	21.6546		14.1569	21.2975		14.153	20.4865
0.155	24.4357		0.19	24.1808		0.225	24.139		0.195	24.552			14.4195	19.3973		14.2661	21.5847		14.2395	21.3098		14.2345	20.4318
0.15	24.4314		0.185	24.2184		0.22	24.1269		0.19	24.5337			14.5009	19.6293		14.3485	21.7798		14.3221	21.377		14.316	20.4795
0.145	24.5298		0.18	24.2623		0.215	24.135		0.185	24.5148			14.5823	19.422		14.4308	21.7695		14.4046	21.252		14.3975	20.5735
0.14	24.448		0.175	24.2814		0.21	24.2287		0.18	24.5088			14.6636	19.4613		14.5132	21.6566		14.4872	21.2354		14.479	20.4945
0.135	24.2762		0.17	24.3119		0.205	24.1327		0.175	24.5378			14.745	19.3851		14.5955	21.6951		14.5698	21.3456		14.5604	20.571
0.13	24.4387		0.165	24.087		0.2	24.14		0.17	24.6195			14.745	19.4311		14.5955	21.7443		14.5698	21.0906		14.5604	20.5686
0.125	24.4255		0.16	24.145		0.195	24.2164		0.165	24.6532			14.8269	19.5879		14.677	21.8218		14.6519	21.3048		14.642	20.3651
0.12	24.5323		0.155	24.2293		0.19	24.0665		0.16	24.4931			14.9088	19.5397		14.7585	21.7332		14.7341	21.1433		14.7236	20.6062
0.115	24.376		0.15	24.2447		0.185	24.1858		0.155	24.6305			14.9908	19.4973		14.84	21.7999		14.8163	21.3225		14.8051	20.3932
0.11	24.453		0.145	24.2651		0.18	24.133		0.15	24.5754			15.0727	19.485		14.9215	21.6322		14.8985	21.4162		14.8867	20.4108
0.105	24.5704		0.14	24.1735		0.175	24.1951		0.145	24.4844			15.1546	19.5306		15.003	21.4215		14.9807	21.2223		14.9683	20.4051
0.1	24.6404		0.135	24.115		0.17	24.1975		0.14	24.467			15.2365	19.3702		15.0845	21.6256		15.0628	21.3019		15.0498	20.4425
0.095	24.5155		0.13	24.3436		0.165	24.2682		0.135	24.4163			15.3185	19.4864		15.166	21.6623		15.145	21.3455		15.1314	20.583
0.09	24.6209		0.125	24.1831		0.16	24.0835		0.13	24.4899			15.4004	19.5245		15.2475	21.6156		15.2272	21.1846		15.213	20.3991
0.085	24.4169		0.12	24.4214		0.155	24.2979		0.125	24.5529			15.4823	19.3979		15.329	21.613		15.3093	21.0955		15.2945	20.5915
0.08	24.3833		0.115	24.2429		0.15	24.2133		0.12	24.5154			15.4823	19.5255		15.329	21.618		15.3093	21.1252		15.2945	20.503
0.075	24.3018		0.11	24.2175		0.145	24.2173		0.115	24.4418			15.5636	19.4761		15.4114	21.6029		15.3909	21.13		15.3772	20.561
0.07	24.3087		0.105	24.1445		0.14	24.277		0.11	24.2613			15.645	19.3533		15.4937	21.5249		15.4724	21.2599		15.4597	20.5282
0.065	24.5155		0.1	24.319		0.135	24.2176		0.105	24.7019			15.7263	19.221		15.5761	21.6596		15.5539	21.259		15.5424	20.3733
0.06	24.3863		0.095	24.3721		0.13	24.2715		0.1	24.4463			15.8077	19.427		15.6584	21.6901		15.6354	21.2505		15.625	20.4736
0.055	24.2012		0.09	24.311		0.125	24.2628		0.095	24.6078			15.889	19.4289		15.7408	21.688		15.7169	21.2319		15.7075	20.5358
0.05	24.2986		0.085	24.4657		0.12	24.2179		0.09	24.5492			15.9703	19.5843		15.8231	21.7132		15.7984	21.1692		15.7902	20.5734
0.045	24.4095		0.08	24.2108		0.115	24.2018		0.085	24.6102			16.0517	19.5419		15.9054	21.691		15.8799	21.1402		15.8727	20.5872
0.04	24.396		0.075	24.3976		0.11	24.2293		0.08	24.4679			16.133	19.6469		15.9878	21.809		15.9614	21.1763		15.9553	20.4992
0.035	24.4978		0.07	24.3072		0.105	23.9902		0.075	24.6379			16.2143	19.5265		16.0701	21.7325		16.0429	21.1387		16.0379	20.5248
0.03	24.6623		0.065	24.3303		0.1	24.2144		0.07	24.6366			16.2143	19.4225		16.0701	21.7531		16.0429	21.2241		16.0379	20.5363
0.025	24.1996		0.06	24.186		0.095	24.2241		0.065	24.3858			16.2957	19.4757		16.1516	21.7501		16.1251	21.2443		16.1195	20.5647
0.02	24.4579		0.055	24.3672		0.09	24.099		0.06	24.5102			16.3771	19.5933		16.2331	21.7127		16.2074	21.2593		16.201	20.5304
0.015	24.4114		0.05	24.3952		0.085	24.1133		0.055	24.5616			16.4584	19.5709		16.3147	21.7339		16.2896	21.1126		16.2825	20.4875
0.01	24.4271		0.045	24.3098		0.08	24.0779		0.05	24.7277			16.5398	19.5963		16.3962	21.8256		16.3719	21.1696		16.364	20.4917
0.005	24.4091		0.04	24.1528		0.075	24.119		0.045	24.5465			16.6211	19.5965		16.4777	21.7018		16.4541	21.2016		16.4455	20.465
0	24.3726		0.035	24.205		0.07	24.2929		0.04	24.5002			16.7025	19.6412		16.5592	21.7158		16.5363	21.1218		16.527	20.4914
			0.03	24.2015		0.065	24.1483		0.035	24.6429			16.7838	19.5042		16.6407	21.8448		16.6186	21.1561		16.6086	20.6314
			0.025	24.4803		0.06	24.3938		0.03	24.5325			16.8652	19.4985		16.7223	21.8962		16.7008	21.1084		16.6901	20.5231
			0.02	24.2164		0.055	24.242		0.025	24.3505			16.9465	19.5032		16.8038	21.896		16.7831	21.0802		16.7716	20.4522
			0.015	24.1842		0.05	24.2082		0.02	24.4271			16.9465	19.5189		16.8038	21.9249		16.7831	21.1691		16.7716	20.5279
			0.01	24.5046		0.045	24.2701		0.015	24.6066			17.0288	19.569		16.8852	21.8037		16.8644	21.2303		16.8539	20.4023
			0.005	24.272		0.04	24.3824		0.01	24.4668			17.111	19.5157		16.9667	21.8422		16.9458	21.2087		16.9363	20.4765
			0	24.1354		0.035	24.1945		0.005	24.5512			17.1933	19.5884		17.0481	21.7982		17.0271	21.3323		17.0187	20.403
						0.03	24.2556		0	24.5236			17.2755	19.6733		17.1296	21.848		17.1085	21.1971		17.101	20.401
						0.025	24.2704						17.3578	19.5696		17.211	21.8768		17.1898	21.3049		17.1834	20.3948
						0.02	24.2666						17.44	19.5094		17.2924	21.8348		17.2712	21.2506		17.2657	20.3156
						0.015	24.2734						17.5223	19.516		17.3739	21.8408		17.3525	21.1751		17.3481	20.3661
						0.01	24.1459						17.6046	19.5709		17.4553	21.6888		17.4339	21.2074		17.4304	20.44
						0.005	24.2974						17.6868	19.6052		17.5368	21.8482		17.5152	21.231		17.5128	20.4493
						0	24.1468						17.6868	19.5291		17.5368	22.0329		17.5152	21.1967		17.5128	20.3959
													17.7691	19.4167		17.6182	21.7794		17.5966	21.1882		17.5943	20.3783
													17.8514	19.67		17.6997	21.8516		17.678	21.3198		17.6758	20.3693
													17.9337	19.5205		17.7811	21.9619		17.7594	21.4052		17.7573	20.4018
													18.016	19.5168		17.8625	21.8657		17.8408	21.134		17.8389	20.5506
													18.0982	19.6152		17.944	21.7941		17.9222	21.2043		17.9204	20.5242
													18.1805	19.3888		18.0254	21.665		18.0036	21.2625		18.0019	20.4652
													18.2628	19.4816		18.1069	21.7769		18.0849	21.2466		18.0834	20.4964
													18.3451	19.5089		18.1883	21.7043		18.1663	21.2668		18.1649	20.5289
													18.4274	19.5352		18.2697	21.698		18.2477	21.2892		18.2465	20.52
													18.4274	19.5405		18.2697	21.7977		18.2477	21.2338		18.2465	20.4592
													18.5132	19.6605		18.3511	21.8799		18.3291	21.1284		18.3279	20.2881
													18.5991	19.5664		18.4325	21.8895		18.4105	21.2952		18.4094	20.4341
													18.6849	19.6029		18.514	21.8437		18.4919	21.3329		18.4909	20.5159
													18.7708	19.4827		18.5954	21.7795		18.5733	21.2706		18.5724	20.6147
													18.8566	19.6029		18.6768	21.7337		18.6547	21.2115		18.6539	20.53
													18.9425	19.6229		18.7582	21.7691		18.7362	21.2893		18.7354	20.5849
													19.0284	19.602		18.8396	21.8944		18.8176	21.2946		18.8169	20.5558
													19.1142	19.6818		18.921	21.8661		18.899	21.2835		18.8983	20.4191
													19.2001	19.6608		19.0024	21.7573		18.9804	21.2947		18.9798	20.4888
													19.2001	19.7354		19.0024	21.7809		18.9804	21.2714		18.9798	20.4137
													19.2814	19.6343		19.084	21.6656		19.0627	21.2173		19.0612	20.5122
													19.3628	19.6789		19.1655	21.6958		19.145	21.1647		19.1426	20.5335
													19.4442	19.6636		19.2471	21.8757		19.2273	21.2073		19.224	20.5919
													19.5255	19.6287		19.3287	21.6861		19.3096	21.2259		19.3054	20.6333
													19.6069	19.7033		19.4102	21.8485		19.3919	21.2095		19.3867	20.6116
													19.6883	19.7687		19.4918	21.755		19.4742	21.1927		19.4681	20.6638
													19.7696	19.782		19.5734	21.724		19.5565	21.1126		19.5495	20.4926
													19.851	19.742		19.655	21.7968		19.6388	21.1643		19.6309	20.5754
													19.9324	19.8117		19.7365	21.8575		19.7211	21.109		19.7123	20.5457
													19.9324	19.7191		19.7365	21.8963		19.7211	21.2313		19.7123	20.5799
													20.015	19.6383		19.818	21.7999		19.8033	21.1597		19.7937	20.5819
													20.0977	19.6844		19.8994	21.7286		19.8854	21.1775		19.8752	20.5296
													20.1804	19.6947		19.9809	21.7775		19.9675	21.1819		19.9566	20.7095
													20.263	19.6734		20.0623	21.792		20.0497	21.1708		20.0381	20.688
													20.3457	19.6996		20.1438	21.7106		20.1318	21.194		20.1196	20.6349
													20.4284	19.6673		20.2252	21.6837		20.214	21.1671		20.201	20.5369
													20.511	19.6189		20.3067	21.7405		20.2961	21.0972		20.2825	20.4976
													20.5937	19.669		20.3881	21.6699		20.3783	21.2055		20.364	20.6776
													20.6764	19.5758		20.4696	21.5913		20.4604	21.1618		20.4454	20.5749
													20.6764	19.6477		20.4696	21.8363		20.4604	21.1749		20.4454	20.5887
													20.7577	19.7025		20.5518	21.9015		20.5428	21.2047		20.527	20.5723
													20.839	19.6626		20.6341	21.827		20.6251	21.1627		20.6085	20.6303
													20.9203	19.6853		20.7163	21.7736		20.7074	21.1407		20.6901	20.6188
													21.0016	19.6673		20.7986	21.7885		20.7898	21.1024		20.7717	20.3834
													21.0829	19.6051		20.8809	21.8288		20.8721	21.1205		20.8532	20.4924
													21.1642	19.6233		20.9631	21.8294		20.9545	21.0845		20.9348	20.4633
													21.2456	19.62		21.0454	21.8668		21.0368	21.1904		21.0163	20.5356
													21.3269	19.4875		21.1277	21.9017		21.1191	21.2526		21.0979	20.6336
													21.4082	19.6225		21.2099	21.7649		21.2015	21.208		21.1794	20.5599
													21.4082	19.7		21.2099	21.8597		21.2015	21.155		21.1794	20.6488
													21.4895	19.7809		21.2922	21.8126		21.2841	21.1778		21.2609	20.5862
													21.5708	19.7424		21.3744	21.7368		21.3667	21.0314		21.3424	20.6941
													21.6521	19.6743		21.4566	21.7641		21.4493	21.1869		21.4238	20.6505
													21.7334	19.6601		21.5389	21.7998		21.532	21.1575		21.5053	20.5698
													21.8146	19.5582		21.6211	21.7602		21.6146	21.0585		21.5867	20.5705
													21.8959	19.6727		21.7033	21.7578		21.6972	21.0761		21.6682	20.6428
													21.9772	19.6736		21.7855	21.7729		21.7799	21.1952		21.7497	20.507
													22.0585	19.708		21.8678	21.7777		21.8625	21.186		21.8311	20.6016
													22.1398	19.7335		21.95	21.7533		21.9451	21.12		21.9126	20.7623
													22.1398	19.6342		21.95	21.7987		21.9451	21.136		21.9126	20.6851
													22.2212	19.5793		22.0314	21.839		22.0274	21.1877		21.995	20.6193
													22.3026	19.4151		22.1127	21.7912		22.1096	21.2156		22.0773	20.5944
													22.384	19.5748		22.1941	21.7199		22.1918	21.2206		22.1597	20.6074
													22.4654	19.657		22.2755	21.6099		22.2741	21.1787		22.2421	20.6285
													22.5468	19.6177		22.3569	21.7156		22.3563	21.0596		22.3245	20.5049
													22.6282	19.5183		22.4382	21.7611		22.4385	21.1815		22.4068	20.5143
													22.7096	19.7196		22.5196	21.9943		22.5208	21.2035		22.4892	20.5852
													22.791	19.5404		22.601	21.8687		22.603	21.1107		22.5716	20.6648
													22.8724	19.7221		22.6823	21.845		22.6852	21.0679		22.6539	20.477
													22.8724	19.6261		22.6823	21.6616		22.6852	21.1224		22.6539	20.5392
													22.9539	19.7178		22.7637	21.8068		22.7666	21.138		22.7364	20.6366
													23.0354	19.7649		22.8451	21.8028		22.848	21.2205		22.8188	20.594
													23.1168	19.7361		22.9265	21.7576		22.9294	21.1479		22.9012	20.5522
													23.1983	19.6523		23.0079	21.7344		23.0108	21.1788		22.9836	20.5737
													23.2798	19.7319		23.0892	21.9049		23.0922	21.0455		23.066	20.7351
													23.3612	19.5864		23.1706	21.8042		23.1736	21.1099		23.1484	20.4846
													23.4427	19.7252		23.252	21.8458		23.2551	21.1413		23.2309	20.5966
													23.5242	19.6798		23.3334	21.8196		23.3364	21.0989		23.3133	20.6306
													23.6057	19.6779		23.4148	21.634		23.4179	21.071		23.3957	20.4327
													23.6057	19.5712		23.4148	21.8835		23.4179	21.207		23.3957	20.6075
													23.6879	19.5217		23.4963	21.748		23.4993	21.2601		23.4779	20.5072
													23.7701	19.6017		23.5778	21.8985		23.5807	21.1916		23.5601	20.6623
													23.8523	19.6748		23.6593	21.8169		23.6622	21.0945		23.6423	20.7063
													23.9344	19.598		23.7408	21.6789		23.7436	21.1479		23.7245	20.5886
													24.0166	19.5836		23.8223	21.7719		23.825	21.1494		23.8067	20.7073
													24.0988	19.649		23.9038	21.6871		23.9064	21.2675		23.889	20.5993
													24.181	19.7826		23.9853	21.8052		23.9879	21.2832		23.9712	20.5609
													24.2632	19.7083		24.0668	21.7365		24.0693	21.3316		24.0534	20.6748
													24.3454	19.7131		24.1483	21.7193		24.1507	21.3396		24.1356	20.6595
													24.3454	19.663		24.1483	21.7903		24.1507	21.2699		24.1356	20.6345
													24.4267	19.6516		24.2299	21.7005		24.2326	21.2386		24.217	20.5918
													24.508	19.6535		24.3115	21.5763		24.3144	21.0586		24.2984	20.5499
													24.5893	19.5689		24.3931	21.785		24.3963	21.0961		24.3799	20.604
													24.6706	19.5925		24.4747	21.7934		24.4781	21.2472		24.4613	20.6374
													24.7519	19.5649		24.5563	21.8511		24.56	21.2618		24.5427	20.7021
													24.8332	19.7178		24.6379	21.8245		24.6419	21.2204		24.6241	20.5282
													24.9145	19.6629		24.7195	21.6569		24.7237	21.1199		24.7056	20.7468
													24.9958	19.6313		24.8011	21.8741		24.8056	21.0888		24.787	20.6939
													25.0771	19.7081		24.8827	21.707		24.8874	21.1318		24.8684	20.6533
													25.0771	19.5756		24.8827	21.8128		24.8874	21.1248		24.8684	20.591
													25.1586	19.7506		24.9648	21.8142		24.9693	21.0913		24.95	20.6127
													25.2401	19.7321		25.0469	21.7474		25.0512	21.1867		25.0315	20.6042
													25.3216	19.7831		25.1291	21.6949		25.133	21.2247		25.113	20.5909
													25.4032	19.5695		25.2112	21.874		25.2149	21.176		25.1946	20.5162
													25.4847	19.8088		25.2933	21.8928		25.2967	21.2656		25.2761	20.5552
													25.5662	19.5799		25.3754	21.93		25.3786	21.1623		25.3576	20.5292
													25.6477	19.6942		25.4575	21.7966		25.4604	20.8722		25.4392	20.5391
													25.7292	19.6506		25.5396	21.669		25.5423	21.2406		25.5207	20.409
													25.8107	19.7179		25.6217	21.6989		25.6242	21.163		25.6023	20.6537
													25.8107	19.6201		25.6217	21.7921		25.6242	21.2047		25.6023	20.6526
													25.8921	19.6889		25.7033	21.8823		25.7056	21.369		25.6837	20.6368
													25.9735	19.6352		25.7849	21.8267		25.787	21.0203		25.7651	20.6123
													26.055	19.7409		25.8664	21.8594		25.8684	21.2049		25.8465	20.6832
													26.1364	19.6903		25.948	21.7571		25.9498	21.1461		25.9279	20.602
													26.2178	19.8143		26.0295	21.7664		26.0313	21.1349		26.0094	20.5569
													26.2992	19.6179		26.1111	21.9134		26.1127	21.1059		26.0908	20.5179
													26.3806	19.7178		26.1927	21.8142		26.1941	21.0853		26.1722	20.5958
													26.4621	19.7414		26.2742	21.8408		26.2755	21.1397		26.2537	20.5674
													26.5435	19.651		26.3558	21.7957		26.3569	21.1039		26.3351	20.4463
													26.5435	19.8152		26.3558	21.7785		26.3569	21.1535		26.3351	20.3569
													26.6249	19.6915		26.4372	21.7697		26.4381	21.0991		26.4166	20.5497
													26.7063	19.6304		26.5187	21.8384		26.5192	21.1106		26.498	20.6172
													26.7877	19.6229		26.6001	21.7643		26.6004	21.1398		26.5795	20.568
													26.8692	19.6275		26.6816	21.6437		26.6815	21.0668		26.6609	20.5729
													26.9506	19.7127		26.7631	21.6448		26.7627	21.0654		26.7424	20.5535
													27.032	19.5373		26.8445	21.7312		26.8438	21.089		26.8239	20.648
													27.1134	19.5535		26.926	21.8163		26.925	21.0861		26.9054	20.5876
													27.1948	19.653		27.0074	21.7238		27.0062	21.1638		26.9868	20.388
													27.2763	19.5556		27.0889	21.8949		27.0873	21.119		27.0683	20.4974
													27.2763	19.6243		27.0889	22.0487		27.0873	21.0571		27.0683	20.5761
													27.3576	19.8061		27.1711	21.9253		27.1699	21.0511		27.1505	20.4692
													27.4391	19.6867		27.2533	21.8584		27.2525	21.0859		27.2326	20.4469
													27.5204	19.6732		27.3355	22.0178		27.335	21.1784		27.3148	20.3558
													27.6018	19.6943		27.4177	21.925		27.4176	21.2348		27.397	20.3894
													27.6832	19.7069		27.4999	21.8271		27.5002	21.197		27.4792	20.3816
													27.7646	19.7147		27.582	21.8428		27.5828	21.1113		27.5614	20.487
													27.846	19.5789		27.6642	21.6128		27.6654	21.2019		27.6435	20.5718
													27.9274	19.8317		27.7464	21.8101		27.7479	21.2358		27.7257	20.4633
													28.0088	19.772		27.8286	21.6738		27.8305	20.8988		27.8079	20.4971
													28.0088	19.84		27.8286	21.8209		27.8305	21.0653		27.8079	20.522
													28.0901	19.8436		27.9102	21.7178		27.9119	21.0956		27.8894	20.4069
													28.1713	19.8267		27.9917	21.5914		27.9933	20.9504		27.9709	20.599
													28.2526	19.6197		28.0733	21.7239		28.0747	21.0699		28.0524	20.4699
													28.3339	19.7438		28.1548	21.8509		28.1561	21.0183		28.1339	20.5179
													28.4151	19.7477		28.2363	21.882		28.2375	20.95		28.2154	20.401
													28.4964	19.6915		28.3179	21.8395		28.3189	21.0168		28.2969	20.4735
													28.5777	19.8477		28.3994	21.7347		28.4003	21.0563		28.3784	20.6299
													28.6589	19.806		28.4809	21.8501		28.4817	21.0906		28.4599	20.4474
													28.7402	19.8359		28.5625	21.8548		28.5632	21.0359		28.5414	20.459
													28.7402	19.7634		28.5625	21.7918		28.5632	21.1791		28.5414	20.5019
													28.8227	19.8671		28.6443	21.7475		28.6446	21.0922		28.6228	20.5543
													28.9053	19.7105		28.7261	21.76		28.7261	21.1005		28.7042	20.6131
													28.9878	19.7676		28.808	21.9053		28.8075	21.0909		28.7856	20.6596
													29.0703	19.7741		28.8898	21.916		28.889	21.0787		28.8671	20.6348
													29.1529	19.8219		28.9716	21.8367		28.9705	21.0311		28.9485	20.6077
													29.2354	19.6619		29.0534	21.8182		29.0519	21.0133		29.0299	20.6049
													29.3179	19.7769		29.1352	21.7695		29.1334	21.0628		29.1113	20.5636
													29.4005	19.6547		29.2171	21.866		29.2148	20.9944		29.1928	20.6287
													29.483	19.7515		29.2989	21.7053		29.2963	20.8812		29.2742	20.4346
													29.483	19.784		29.2989	21.7756		29.2963	20.933		29.2742	20.5392
													29.5642	19.7245		29.3808	21.8241		29.3784	20.962		29.3565	20.5724
													29.6453	19.6884		29.4627	21.7398		29.4606	21.0592		29.4388	20.4733
													29.7265	19.8534		29.5446	21.737		29.5427	21.0845		29.521	20.5727
													29.8077	19.8306		29.6266	21.6566		29.6249	21.0288		29.6033	20.588
													29.8888	19.8521		29.7085	21.792		29.707	20.9128		29.6856	20.6741
													29.97	19.7171		29.7904	21.8834		29.7891	20.8911		29.7679	20.6245
													30.0511	19.9037		29.8723	21.7997		29.8713	20.877		29.8501	20.6415
													30.1323	19.6652		29.9542	21.5349		29.9534	20.9477		29.9324	20.6644
													30.2135	19.7069		30.0361	21.7691		30.0356	20.9895		30.0147	20.5234
													30.2135	19.826		30.0361	21.7639		30.0356	21.0147		30.0147	20.6168
													30.2952	19.7565		30.1176	21.6333		30.1178	20.9409		30.0962	20.582
													30.377	19.8676		30.199	21.7788		30.1999	21.0785		30.1777	20.6866
													30.4588	19.6691		30.2804	21.8461		30.2821	21.0321		30.2591	20.7432
													30.5406	19.7983		30.3619	21.8933		30.3643	20.9764		30.3406	20.756
													30.6223	19.666		30.4433	21.6539		30.4465	20.8441		30.4221	20.6711
													30.7041	19.6869		30.5247	21.7389		30.5287	20.9799		30.5036	20.6928
													30.7859	19.7881		30.6062	21.7613		30.6108	20.8884		30.585	20.7323
													30.8677	19.8079		30.6876	21.7535		30.693	21.0417		30.6665	20.6303
													30.9494	19.7337		30.769	21.8148		30.7752	20.9597		30.748	20.6849
													30.9494	19.7242		30.769	21.7008		30.7752	20.8226		30.748	20.6244
													31.031	19.7898		30.8504	21.7884		30.8565	20.9576		30.8294	20.5152
													31.1125	19.7476		30.9318	21.5458		30.9378	21.0162		30.9109	20.525
													31.1941	19.7272		31.0132	21.7485		31.0191	21.0151		30.9924	20.6185
													31.2756	19.7046		31.0945	21.7689		31.1004	20.9388		31.0739	20.7117
													31.3571	19.6454		31.1759	21.6732		31.1817	20.8532		31.1553	20.6907
													31.4386	19.6086		31.2573	21.5231		31.263	20.9567		31.2368	20.6725
													31.5202	19.7085		31.3387	21.6635		31.3443	20.9913		31.3183	20.587
													31.6017	19.7146		31.4201	21.6903		31.4256	21.0217		31.3998	20.6791
													31.6833	19.7169		31.5014	21.7219		31.5069	20.9935		31.4812	20.6101
													31.6833	19.6548		31.5014	21.594		31.5069	20.8882		31.4812	20.7044
													31.7649	19.7742		31.5829	21.6194		31.5906	20.8414		31.563	20.7165
													31.8465	19.7168		31.6643	21.7442		31.6742	20.9705		31.6448	20.526
													31.9281	19.7807		31.7458	21.7688		31.7578	20.8508		31.7266	20.632
													32.0097	19.577		31.8272	21.7862		31.8414	21.0249		31.8084	20.5651
													32.0913	19.6547		31.9086	21.7487		31.925	20.8865		31.8901	20.5549
													32.1729	19.7211		31.9901	21.7556		32.0087	20.9918		31.9719	20.5602
													32.2545	19.6278		32.0715	21.7567		32.0923	21.0645		32.0537	20.4779
													32.3361	19.6829		32.1529	21.7281		32.1759	21.0242		32.1354	20.4941
													32.4177	19.6937		32.2344	21.7786		32.2595	20.9086		32.2172	20.4232
													32.4177	19.6428		32.2344	21.717		32.2595	20.9657		32.2172	20.5784
													32.4991	19.6737		32.3167	21.6407		32.3409	21.0291		32.2992	20.5718
													32.5806	19.6881		32.399	21.6668		32.4223	21.0253		32.3811	20.5384
													32.662	19.6996		32.4813	21.6742		32.5037	20.9805		32.4631	20.5869
													32.7434	19.8904		32.5636	21.7249		32.5851	20.9924		32.545	20.6639
													32.8248	19.6734		32.6459	21.7865		32.6665	20.9446		32.627	20.6347
													32.9062	19.7407		32.7282	21.8135		32.7479	21.0042		32.7089	20.6827
													32.9876	19.7627		32.8105	21.7573		32.8293	20.9476		32.7909	20.7154
													33.069	19.737		32.8929	21.8441		32.9107	20.9772		32.8728	20.5862
													33.1504	19.5901		32.9752	21.8123		32.9921	21.0012		32.9548	20.7333
													33.1504	19.8235		32.9752	21.6536		32.9921	20.973		32.9548	20.7523
													33.2317	19.6841		33.0575	21.7434		33.0735	21.0829		33.036	20.5615
													33.313	19.7169		33.1399	21.745		33.1549	20.7862		33.1172	20.6449
													33.3943	19.757		33.2223	21.736		33.2362	20.9747		33.1984	20.8883
													33.4755	19.6292		33.3047	21.6648		33.3176	20.9454		33.2797	20.481
													33.5568	19.6785		33.3871	21.6775		33.399	20.9661		33.3609	20.7402
													33.6381	19.7016		33.4695	21.681		33.4804	20.9793		33.4421	20.6129
													33.7194	19.6426		33.5519	21.7604		33.5617	21.0231		33.5233	20.6919
													33.8006	19.6132		33.6342	21.7985		33.6431	21.0299		33.6046	20.7325
													33.8819	19.6687		33.7166	21.6855		33.7245	20.9647		33.6858	20.6815
													33.8819	19.7662		33.7166	21.6574		33.7245	21.023		33.6858	20.8388
													33.9645	19.7079		33.799	21.7702		33.8058	20.9236		33.7672	20.8447
													34.047	19.6579		33.8814	21.6371		33.8872	20.8935		33.8487	20.7294
													34.1296	19.6351		33.9638	21.8239		33.9685	20.846		33.9301	20.73
													34.2121	19.6814		34.0462	21.6028		34.0499	20.8961		34.0115	20.6359
													34.2947	19.8555		34.1286	21.7481		34.1312	20.836		34.093	20.561
													34.3772	19.7505		34.211	21.6441		34.2126	20.8347		34.1744	20.6535
													34.4598	19.8215		34.2934	21.5792		34.2939	20.7391		34.2559	20.5891
													34.5423	19.7558		34.3758	21.7157		34.3753	20.8003		34.3373	20.6813
													34.6249	19.6144		34.4582	21.6022		34.4566	20.7279		34.4188	20.6832
													34.6249	19.7418		34.4582	21.5831		34.4566	20.7426		34.4188	20.6752
													34.7072	19.7348		34.5407	21.6632		34.5379	20.7966		34.5012	20.7102
													34.7896	19.7155		34.6232	21.6936		34.6192	20.8239		34.5836	20.5454
													34.872	19.8023		34.7057	21.8581		34.7006	20.9677		34.666	20.5886
													34.9543	19.7075		34.7882	21.8512		34.7819	20.9309		34.7484	20.5712
													35.0367	19.6743		34.8707	21.6501		34.8632	20.8864		34.8309	20.6276
													35.1191	19.6665		34.9532	21.7928		34.9445	20.8572		34.9133	20.7987
													35.2014	19.6695		35.0357	21.8195		35.0259	20.9562		34.9957	20.7242
													35.2838	19.7972		35.1182	21.7717		35.1072	21.0135		35.0781	20.7314
													35.3662	19.7127		35.2007	21.7432		35.1885	20.82		35.1605	20.8046
													35.3662	19.7286		35.2007	21.7677		35.1885	20.9972		35.1605	20.7219
													35.4488	19.7442		35.2831	21.7831		35.27	20.8936		35.2431	20.7215
													35.5315	19.7512		35.3655	21.8297		35.3514	21.0053		35.3257	20.5285
													35.6141	19.7281		35.4479	21.8813		35.4328	21.0496		35.4083	20.7054
													35.6968	19.6485		35.5302	21.9366		35.5143	21.0302		35.4909	20.6618
													35.7794	19.5617		35.6126	21.7606		35.5957	20.9396		35.5735	20.6561
													35.8621	19.7638		35.695	21.8173		35.6771	20.9941		35.6561	20.6324
													35.9447	19.535		35.7773	21.8051		35.7586	21.1035		35.7387	20.6617
													36.0274	19.5894		35.8597	21.7777		35.84	21.1528		35.8213	20.6363
													36.11	19.6766		35.9421	21.7463		35.9215	20.9344		35.9038	20.6748
													36.11	19.6009		35.9421	21.7724		35.9215	20.8525		35.9038	20.6079
													36.1923	19.6176		36.0248	21.6805		36.0034	21.0855		35.9853	20.5161
													36.2747	19.698		36.1075	21.7138		36.0853	21.0002		36.0668	20.6941
													36.357	19.7347		36.1902	21.6928		36.1672	21.1107		36.1482	20.5094
													36.4394	19.7125		36.2729	21.8117		36.2492	21.0441		36.2297	20.7113
													36.5217	19.7354		36.3556	21.6624		36.3311	21.0188		36.3112	20.6701
													36.6041	19.617		36.4383	21.6677		36.413	21.0343		36.3927	20.7701
													36.6864	19.631		36.521	21.778		36.495	21.0382		36.4741	20.7314
													36.7687	19.6962		36.6037	21.785		36.5769	20.9348		36.5556	20.7355
													36.8511	19.6998		36.6864	21.7525		36.6588	20.9911		36.6371	20.7116
													36.8511	19.7386		36.6864	21.7772		36.6588	20.9663		36.6371	20.6737
													36.9335	19.6954		36.7686	21.6575		36.7413	20.8639		36.7186	20.6374
													37.0159	19.6548		36.8508	21.7729		36.8238	21.1369		36.8001	20.6074
													37.0982	19.6179		36.933	21.7475		36.9063	21.0348		36.8817	20.6106
													37.1806	19.6621		37.0153	21.7801		36.9887	20.9774		36.9632	20.7649
													37.263	19.607		37.0975	21.8085		37.0712	20.9499		37.0448	20.6531
													37.3454	19.6243		37.1797	21.6678		37.1537	21.2582		37.1263	20.583
													37.4278	19.7428		37.2619	21.7896		37.2362	20.972		37.2079	20.591
													37.5102	19.7749		37.3442	21.6281		37.3186	20.9145		37.2894	20.598
													37.5925	19.6809		37.4264	21.6077		37.4011	20.9271		37.3709	20.6502
													37.5925	19.6987		37.4264	21.5374		37.4011	20.9567		37.3709	20.7293
													37.6752	19.6818		37.5087	21.6445		37.4827	21.1077		37.4524	20.7346
													37.7578	19.6756		37.5911	21.6986		37.5642	20.9959		37.5339	20.6431
													37.8405	19.6377		37.6734	21.6274		37.6457	21.0326		37.6153	20.6746
													37.9231	19.6705		37.7557	21.7052		37.7273	21.0401		37.6968	20.7718
													38.0058	19.7214		37.8381	21.759		37.8088	21.0245		37.7783	20.7525
													38.0885	19.6946		37.9204	21.7388		37.8904	20.8246		37.8597	20.7224
													38.1711	19.6182		38.0027	21.8042		37.9719	20.8427		37.9412	20.5505
													38.2537	19.6908		38.0851	21.795		38.0534	20.8986		38.0227	20.6252
													38.3364	19.6289		38.1674	21.7331		38.135	20.81		38.1042	20.5678
													38.3364	19.6655		38.1674	21.6233		38.135	20.9499		38.1042	20.7529
													38.4179	19.6892		38.2488	21.7179		38.2164	21.112		38.1856	20.7873
													38.4993	19.7868		38.3303	21.7407		38.2978	20.8445		38.267	20.7854
													38.5808	19.6521		38.4117	21.7554		38.3792	20.9719		38.3484	20.6785
													38.6623	19.7387		38.4931	21.8151		38.4607	20.7954		38.4299	20.7295
													38.7438	19.7986		38.5746	21.8193		38.5421	20.833		38.5113	20.7306
													38.8252	19.8122		38.656	21.7531		38.6235	20.7733		38.5927	20.601
													38.9067	19.6267		38.7375	21.8496		38.705	20.8662		38.6741	20.5936
													38.9882	19.7788		38.8189	21.8892		38.7864	20.9803		38.7555	20.5602
													39.0697	19.8262		38.9003	21.765		38.8678	20.9841		38.837	20.6411
													39.0697	19.8541		38.9003	21.9128		38.8678	20.9942		38.837	20.6788
													39.151	19.8893		38.9819	21.6266		38.9492	21.0826		38.9184	20.685
													39.2323	19.8086		39.0634	21.7581		39.0305	20.7587		38.9999	20.5154
													39.3136	19.7968		39.145	21.7345		39.1119	21.09		39.0814	20.694
													39.395	19.8128		39.2265	21.6429		39.1932	20.9385		39.1629	20.5757
													39.4763	19.8267		39.3081	21.7985		39.2746	20.8889		39.2444	20.7684
													39.5576	19.7422		39.3896	21.8356		39.356	20.7354		39.3259	20.6356
													39.6389	19.6174		39.4711	21.6775		39.4373	20.9056		39.4074	20.693
													39.7203	19.7891		39.5527	21.7757		39.5187	20.8603		39.4889	20.6973
													39.8016	19.6909		39.6342	21.8211		39.6	20.9501		39.5704	20.7727
													39.8016	19.6798		39.6342	21.6163		39.6	20.892		39.5704	20.7075
													39.8835	19.783		39.7157	21.7375		39.6819	20.9242		39.6524	20.7921
													39.9653	19.7436		39.7972	21.7254		39.7638	20.965		39.7344	20.6145
													40.0472	19.6937		39.8788	21.7098		39.8457	20.9943		39.8164	20.6897
													40.1291	19.6852		39.9603	21.656		39.9276	20.7817		39.8984	20.5805
													40.211	19.6201		40.0418	21.5592		40.0095	20.8246		39.9804	20.5694
													40.2928	19.6001		40.1233	21.6093		40.0914	20.8283		40.0625	20.7853
													40.3747	19.728		40.2048	21.542		40.1733	20.8741		40.1445	20.7726
													40.4566	19.6747		40.2863	21.6583		40.2552	20.9011		40.2265	20.791
													40.5384	19.7979		40.3678	21.6397		40.3371	20.9608		40.3085	20.7586
													40.5384	19.6679		40.3678	21.6816		40.3371	20.9028		40.3085	20.6286
													40.62	19.6086		40.4493	21.7502		40.4185	20.748		40.39	20.7825
													40.7014	19.7978		40.5308	21.5938		40.4998	20.7375		40.4715	20.6732
													40.7829	19.7092		40.6123	21.6481		40.5811	20.879		40.553	20.5715
													40.8644	19.6575		40.6937	21.6453		40.6624	20.8592		40.6345	20.6789
													40.9459	19.6689		40.7752	21.724		40.7438	20.8318		40.716	20.5253
													41.0274	19.7237		40.8567	21.7275		40.8251	20.7928		40.7975	20.5206
													41.1089	19.7248		40.9381	21.706		40.9064	20.8061		40.879	20.4514
													41.1904	19.6559		41.0196	21.674		40.9878	20.9549		40.9605	20.7483
													41.2719	19.6962		41.1011	21.7822		41.0691	20.8103		41.0421	20.5337
													41.2719	19.6459		41.1011	21.6826		41.0691	20.9087		41.0421	20.7107
													41.3534	19.7236		41.1825	21.655		41.1513	20.8734		41.1235	20.603
													41.4348	19.7216		41.2639	21.8628		41.2335	20.7703		41.205	20.6533
													41.5163	19.6395		41.3454	21.8502		41.3157	20.7617		41.2865	20.5136
													41.5978	19.5712		41.4268	21.5746		41.3979	20.8647		41.3679	20.5913
													41.6792	19.6208		41.5082	21.6968		41.4801	20.7583		41.4494	20.6622
													41.7607	19.7367		41.5897	21.6036		41.5623	20.7557		41.5309	20.7217
													41.8422	19.7836		41.6711	21.7298		41.6445	20.8891		41.6123	20.7325
													41.9236	19.7519		41.7525	21.7561		41.7267	20.9116		41.6938	20.6915
													42.0051	19.7171		41.834	21.8138		41.8089	20.7893		41.7753	20.7035
													42.0051	19.6902		41.834	21.6144		41.8089	20.7844		41.7753	20.6585
													42.0879	19.7379		41.9162	21.6012		41.8912	20.8729		41.8576	20.6385
													42.1706	19.6885		41.9984	21.599		41.9734	20.9108		41.9399	20.615
													42.2533	19.7298		42.0806	21.6597		42.0557	20.8121		42.0222	20.7479
													42.3361	19.714		42.1628	21.7773		42.1379	20.836		42.1046	20.6438
													42.4188	19.6787		42.245	21.8231		42.2202	20.8729		42.1869	20.6553
													42.5016	19.7047		42.3273	21.8485		42.3024	20.9813		42.2692	20.5317
													42.5844	19.7193		42.4095	21.7382		42.3847	20.7692		42.3515	20.6715
													42.6671	19.6989		42.4917	21.6613		42.4669	20.8627		42.4338	20.8126
													42.7499	19.6553		42.5739	21.721		42.5492	20.7834		42.5162	20.6936
													42.7499	19.6087		42.5739	21.7822		42.5492	20.8666		42.5162	20.6276
													42.8308	19.65		42.6564	21.7861		42.6306	20.8078		42.5987	20.6466
													42.9118	19.6166		42.7388	21.6856		42.712	20.8175		42.6813	20.6873
													42.9928	19.7948		42.8212	21.5916		42.7933	20.9437		42.7639	20.7496
													43.0737	19.8062		42.9037	21.5906		42.8747	20.9695		42.8465	20.6888
													43.1547	19.8282		42.9861	21.8621		42.9561	20.7929		42.9291	20.7071
													43.2357	19.7924		43.0685	21.6433		43.0374	20.7817		43.0117	20.777
													43.3167	19.8109		43.151	21.6396		43.1188	20.7825		43.0943	20.6753
													43.3976	19.7976		43.2334	21.7527		43.2002	20.8712		43.1769	20.7234
													43.4786	19.7814		43.3158	21.627		43.2816	20.8294		43.2595	20.6012
													43.4786	19.6502		43.3158	21.6286		43.2816	20.8795		43.2595	20.7268
													43.5604	19.7398		43.3972	21.6192		43.363	20.8666		43.341	20.6776
													43.6422	19.8367		43.4787	21.7479		43.4444	20.822		43.4225	20.657
													43.724	19.6692		43.5601	21.7925		43.5257	20.848		43.504	20.6735
													43.8058	19.7409		43.6415	21.7192		43.6071	20.74		43.5854	20.7393
													43.8876	19.7271		43.7229	21.5397		43.6885	20.9061		43.6669	20.5817
													43.9694	19.775		43.8043	21.7533		43.7699	20.898		43.7484	20.7106
													44.0512	19.6622		43.8857	21.6134		43.8513	20.933		43.8299	20.5254
													44.133	19.6275		43.9671	21.5996		43.9327	20.8567		43.9114	20.4895
													44.2148	19.7127		44.0485	21.707		44.014	20.6964		43.9929	20.6211
													44.2148	19.757		44.0485	21.7004		44.014	20.7547		43.9929	20.644
													44.2966	19.7474		44.13	21.7323		44.0962	20.8318		44.0744	20.6064
													44.3784	19.7226		44.2114	21.7502		44.1783	20.693		44.1558	20.6865
													44.4603	19.6419		44.2929	21.8381		44.2604	20.6832		44.2373	20.768
													44.5421	19.6593		44.3743	21.7204		44.3425	20.659		44.3188	20.7099
													44.624	19.8276		44.4557	21.7481		44.4247	20.6018		44.4003	20.7048
													44.7058	19.624		44.5371	21.4992		44.5068	20.6822		44.4817	20.7645
													44.7876	19.7155		44.6186	21.4861		44.5889	20.6802		44.5632	20.7451
													44.8695	19.6646		44.7	21.4723		44.671	20.6683		44.6447	20.7442
													44.9513	19.6719		44.7814	21.578		44.7532	20.7322		44.7262	20.7
													44.9513	19.6457		44.7814	21.4821		44.7532	20.6864		44.7262	20.6731
													45.0337	19.6739		44.8635	21.5796		44.8352	20.4725		44.8077	20.6921
													45.1161	19.6972		44.9456	21.6599		44.9173	20.5689		44.8892	20.6018
													45.1984	19.6599		45.0277	21.6807		44.9993	20.5672		44.9707	20.6289
													45.2808	19.6029		45.1098	21.7606		45.0814	20.6856		45.0522	20.6473
													45.3632	19.6382		45.1919	21.6577		45.1635	20.7017		45.1337	20.4714
													45.4455	19.7081		45.274	21.6419		45.2455	20.7317		45.2152	20.6188
													45.5279	19.7515		45.3561	21.5885		45.3276	20.7531		45.2967	20.7865
													45.6103	19.7116		45.4382	21.6767		45.4096	20.7958		45.3782	20.7015
													45.6927	19.7922		45.5203	21.9585		45.4917	20.7919		45.4597	20.7289
													45.6927	19.664		45.5203	21.7272		45.4917	20.742		45.4597	20.7929
													45.7742	19.5587		45.6017	21.8546		45.5732	20.7396		45.5419	20.8283
													45.8557	19.5943		45.6832	21.8192		45.6547	20.8273		45.6242	20.7439
													45.9372	19.6284		45.7647	21.9757		45.7362	20.8435		45.7065	20.6096
													46.0187	19.7332		45.8461	21.7639		45.8178	20.8086		45.7887	20.6119
													46.1002	19.6571		45.9275	21.7151		45.8993	20.8422		45.871	20.6349
													46.1817	19.5753		46.009	21.8197		45.9808	20.7996		45.9533	20.5358
													46.2632	19.6631		46.0905	21.5691		46.0623	20.9398		46.0355	20.6605
													46.3447	19.7225		46.1719	21.8076		46.1438	20.7819		46.1178	20.6218
													46.4262	19.645		46.2534	21.5715		46.2253	20.9602		46.2001	20.5811
													46.4262	19.6135		46.2534	21.8741		46.2253	20.8831		46.2001	20.7142
													46.5076	19.5605		46.3349	21.9261		46.3067	20.832		46.2819	20.7098
													46.5889	19.6263		46.4163	21.907		46.3881	20.8344		46.3638	20.5462
													46.6703	19.6254		46.4978	21.7352		46.4695	20.9496		46.4457	20.5101
													46.7517	19.6643		46.5793	21.6752		46.5509	20.859		46.5276	20.5285
													46.8331	19.6044		46.6608	21.7996		46.6323	20.841		46.6095	20.7418
													46.9145	19.6399		46.7422	21.7099		46.7137	20.95		46.6913	20.5802
													46.9959	19.6838		46.8237	21.6256		46.7951	20.979		46.7732	20.6023
													47.0772	19.6227		46.9052	21.589		46.8765	20.9049		46.8551	20.6495
													47.1586	19.5997		46.9867	21.7087		46.9579	20.7932		46.937	20.7684
													47.1586	19.5799		46.9867	21.6793		46.9579	20.9548		46.937	20.7034
													47.2397	19.6643		47.0681	21.7499		47.0394	20.7824		47.0184	20.7087
													47.3208	19.6714		47.1496	21.6047		47.1209	20.815		47.0998	20.5172
													47.4018	19.7524		47.231	21.6476		47.2024	20.7214		47.1811	20.6175
													47.4829	19.6708		47.3125	21.7582		47.2838	20.7122		47.2625	20.5684
													47.564	19.6844		47.3939	21.727		47.3653	20.8185		47.3439	20.6241
													47.645	19.6612		47.4754	21.727		47.4468	20.7769		47.4253	20.6575
													47.7261	19.6291		47.5568	21.8104		47.5283	20.8395		47.5067	20.7183
													47.8072	19.8513		47.6383	21.7237		47.6097	20.9077		47.5881	20.7887
													47.8882	19.6269		47.7197	21.786		47.6912	20.937		47.6694	20.5668
													47.8882	19.5628		47.7197	21.8317		47.6912	20.6927		47.6694	20.5364
													47.971	19.5629		47.8021	21.7004		47.7726	20.7969		47.7508	20.5403
													48.0538	19.6959		47.8845	21.6968		47.8539	20.8482		47.8322	20.6013
													48.1365	19.607		47.9669	21.6837		47.9353	20.8215		47.9136	20.6453
													48.2193	19.6594		48.0493	21.7126		48.0167	20.6465		47.995	20.6132
													48.302	19.6319		48.1316	21.716		48.098	20.9258		48.0763	20.6105
													48.3848	19.5747		48.214	21.7224		48.1794	20.8825		48.1577	20.6131
													48.4676	19.6874		48.2964	21.6627		48.2608	20.8157		48.2391	20.6073
													48.5503	19.6237		48.3788	21.6162		48.3421	20.8365		48.3205	20.7541
													48.6331	19.7088		48.4611	21.5427		48.4235	20.8036		48.4019	20.5693
													48.6331	19.8204		48.4611	21.6589		48.4235	20.7653		48.4019	20.4474
													48.7154	19.6945		48.5425	21.6128		48.5056	20.871		48.4834	20.4683
													48.7978	19.6027		48.6239	21.6763		48.5878	20.7102		48.5649	20.6466
													48.8801	19.673		48.7053	21.5326		48.6699	20.7395		48.6464	20.5719
													48.9625	19.5656		48.7866	21.6661		48.7521	20.7869		48.7279	20.5805
													49.0448	19.679		48.868	21.558		48.8342	20.6191		48.8094	20.5648
													49.1272	19.6137		48.9494	21.5844		48.9164	20.6299		48.8909	20.6172
													49.2095	19.5118		49.0307	21.6916		48.9985	20.6977		48.9724	20.5303
													49.2918	19.6335		49.1121	21.8241		49.0806	20.7605		49.0539	20.368
													49.3742	19.6142		49.1935	21.7958		49.1628	20.7678		49.1354	20.5598
													49.3742	19.6336		49.1935	21.5833		49.1628	20.6246		49.1354	20.3971
													49.4567	19.8872		49.2757	21.5987		49.2441	20.6392		49.2179	20.4382
													49.5392	19.7347		49.3579	21.7782		49.3255	20.7685		49.3003	20.6348
													49.6218	19.7438		49.4402	21.7243		49.4068	20.5704		49.3828	20.6589
													49.7043	19.7425		49.5224	21.5908		49.4881	20.6658		49.4652	20.7363
													49.7868	19.797		49.6046	21.7378		49.5695	20.8193		49.5477	20.4934
													49.8693	19.8859		49.6868	21.7569		49.6508	20.7609		49.6301	20.5606
													49.9518	19.6763		49.7691	21.7725		49.7321	20.7536		49.7126	20.6567
													50.0344	19.7922		49.8513	21.7372		49.8135	20.6302		49.7951	20.5647
													50.1169	19.8114		49.9335	21.7019		49.8948	20.764		49.8775	20.6098
													50.1169	19.6803		49.9335	21.7176		49.8948	20.7746		49.8775	20.4178
													50.199	19.7128		50.0161	21.6177		49.9761	20.702		49.96	20.5693
													50.2811	19.6463		50.0986	21.5502		50.0574	20.6765		50.0425	20.5232
													50.3633	19.6804		50.1812	21.5909		50.1387	20.7021		50.125	20.7439
													50.4454	19.8073		50.2637	21.4178		50.22	20.6573		50.2075	20.6818
													50.5276	19.8076		50.3463	21.5018		50.3013	20.7399		50.2901	20.7483
													50.6097	19.8707		50.4288	21.6058		50.3826	20.7358		50.3726	20.6724
													50.6918	19.8305		50.5114	21.5582		50.4639	20.7163		50.4551	20.7463
													50.774	19.625		50.5939	21.5713		50.5452	20.7709		50.5376	20.7289
													50.8561	19.7978		50.6765	21.6233		50.6265	20.7514		50.6201	20.7266
													50.8561	19.7198		50.6765	21.533		50.6265	20.6362		50.6201	20.6856
													50.9383	19.761		50.7589	21.436		50.7079	20.8199		50.7026	20.7037
													51.0204	19.8435		50.8412	21.485		50.7892	20.7396		50.7852	20.6096
													51.1026	19.837		50.9236	21.5212		50.8705	20.8972		50.8677	20.6978
													51.1848	19.7934		51.006	21.5875		50.9519	20.7868		50.9502	20.6709
													51.267	19.7508		51.0883	21.5514		51.0332	20.6455		51.0328	20.7257
													51.3491	19.752		51.1707	21.7381		51.1145	20.7288		51.1153	20.7654
													51.4313	19.7532		51.253	21.6395		51.1959	20.7253		51.1978	20.5594
													51.5135	19.7642		51.3354	21.6155		51.2772	20.6575		51.2804	20.4994
													51.5957	19.7102		51.4178	21.6198		51.3586	20.9343		51.3629	20.7413
													51.5957	19.7198		51.4178	21.5667		51.3586	20.7672		51.3629	20.6528
													51.6777	19.7849		51.5001	21.6059		51.44	20.7742		51.4454	20.556
													51.7598	19.6409		51.5825	21.6077		51.5215	20.7708		51.528	20.6255
													51.8419	19.5531		51.6648	21.6818		51.6029	20.6629		51.6105	20.6868
													51.924	19.6861		51.7472	21.6965		51.6844	20.6471		51.6931	20.7073
													52.0061	19.6899		51.8295	21.6657		51.7658	20.8327		51.7756	20.6813
													52.0882	19.688		51.9119	21.6426		51.8472	20.8599		51.8582	20.6845
													52.1703	19.6407		51.9942	21.5944		51.9287	20.8502		51.9407	20.5988
													52.2523	19.6937		52.0766	21.6136		52.0101	20.7421		52.0233	20.6978
													52.3344	19.7756		52.1589	21.6525		52.0916	20.6864		52.1058	20.5103
													52.3344	19.7016		52.1589	21.714		52.0916	20.6794		52.1058	20.5135
													52.4158	19.7012		52.2413	21.722		52.1731	20.7915		52.1881	20.5635
													52.4971	19.7664		52.3237	21.7352		52.2546	20.6936		52.2704	20.5033
													52.5785	19.7507		52.406	21.6628		52.3361	20.7402		52.3526	20.6295
													52.6599	19.6791		52.4884	21.6156		52.4176	20.6645		52.4349	20.6118
													52.7412	19.6414		52.5707	21.7194		52.4991	20.7321		52.5172	20.3965
													52.8226	19.7014		52.6531	21.6273		52.5806	20.8417		52.5994	20.4655
													52.904	19.6907		52.7355	21.5535		52.6621	20.8088		52.6817	20.6842
													52.9853	19.7172		52.8179	21.7065		52.7436	20.7647		52.764	20.6757
													53.0667	19.7064		52.9002	21.6556		52.8251	20.7376		52.8462	20.4953
													53.0667	19.6568		52.9002	21.6128		52.8251	20.8247		52.8462	20.6742
													53.1487	19.7471		52.9828	21.5767		52.9073	20.6033		52.9286	20.4567
													53.2307	19.6365		53.0654	21.583		52.9895	20.6604		53.0109	20.5619
													53.3127	19.6786		53.148	21.6317		53.0718	20.6059		53.0932	20.4716
													53.3947	19.7368		53.2305	21.5779		53.154	20.5792		53.1756	20.5624
													53.4767	19.8819		53.3131	21.5309		53.2362	20.7671		53.2579	20.6569
													53.5587	19.6347		53.3957	21.6591		53.3184	20.7533		53.3402	20.6715
													53.6407	19.6273		53.4783	21.6764		53.4006	20.7503		53.4225	20.5374
													53.7227	19.6121		53.5609	21.5997		53.4828	20.6342		53.5049	20.7635
													53.8047	19.6938		53.6434	21.5578		53.5651	20.6039		53.5872	20.5971
													53.8047	19.8152		53.6434	21.5852		53.5651	20.7181		53.5872	20.4625
													53.8861	19.7018		53.725	21.67		53.6464	20.6679		53.6698	20.469
													53.9676	19.751		53.8065	21.58		53.7278	20.6639		53.7523	20.454
													54.049	19.7743		53.8881	21.5827		53.8091	20.6209		53.8349	20.5107
													54.1304	19.726		53.9696	21.6441		53.8905	20.7862		53.9174	20.5085
													54.2118	19.7293		54.0512	21.6664		53.9718	20.6113		54	20.4569
													54.2933	19.6339		54.1327	21.5682		54.0532	20.57		54.0826	20.4163
													54.3747	19.6929		54.2142	21.5355		54.1345	20.6969		54.1651	20.5501
													54.4561	19.7168		54.2958	21.5215		54.2159	20.7401		54.2477	20.4404
													54.5376	19.8171		54.3773	21.5165		54.2972	20.6955		54.3302	20.2134
													54.5376	19.6829		54.3773	21.5959		54.2972	20.6765		54.3302	20.3304
													54.6199	19.625		54.4595	21.5069		54.3785	20.6184		54.4124	20.4906
													54.7022	19.7555		54.5417	21.5842		54.4599	20.6867		54.4945	20.4666
													54.7846	19.8199		54.6239	21.6698		54.5412	20.6561		54.5767	20.4359
													54.8669	19.646		54.706	21.7157		54.6225	20.6983		54.6588	20.4966
													54.9492	19.601		54.7882	21.6689		54.7038	20.6606		54.7409	20.5446
													55.0315	19.6526		54.8704	21.4624		54.7851	20.6579		54.8231	20.4507
													55.1139	19.6623		54.9526	21.737		54.8664	20.7909		54.9052	20.5845
													55.1962	19.6781		55.0348	21.5508		54.9477	20.6735		54.9873	20.5878
													55.2785	19.5806		55.117	21.4306		55.029	20.6434		55.0695	20.4103
													55.2785	19.7171		55.117	21.4783		55.029	20.598		55.0695	20.4212
													55.3608	19.7274		55.1992	21.6393		55.1106	20.7154		55.152	20.4587
													55.4431	19.8504		55.2815	21.5931		55.1923	20.7314		55.2345	20.5799
													55.5254	19.7462		55.3637	21.6748		55.274	20.674		55.317	20.5044
													55.6076	19.772		55.446	21.5247		55.3557	20.6096		55.3995	20.6695
													55.6899	19.7758		55.5283	21.6299		55.4373	20.7092		55.482	20.6346
													55.7722	19.7794		55.6105	21.612		55.519	20.7273		55.5645	20.5322
													55.8545	19.7217		55.6928	21.575		55.6007	20.6737		55.6469	20.5214
													55.9368	19.6243		55.7751	21.4636		55.6823	20.5996		55.7294	20.6315
													56.019	19.7261		55.8573	21.5616		55.764	20.7217		55.812	20.5951
													56.019	19.7042		55.8573	21.4858		55.764	20.5974		55.812	20.6636
													56.1014	19.7457		55.94	21.5127		55.8462	20.6879		55.8944	20.657
													56.1837	19.5236		56.0226	21.5392		55.9283	20.6382		55.9768	20.592
													56.266	19.6334		56.1052	21.5776		56.0105	20.6465		56.0593	20.6432
													56.3483	19.6079		56.1879	21.5145		56.0926	20.6818		56.1417	20.5066
													56.4306	19.5924		56.2705	21.6644		56.1748	20.6597		56.2242	20.6366
													56.5129	19.5901		56.3531	21.6171		56.2569	20.6743		56.3066	20.5522
													56.5952	19.6421		56.4358	21.5622		56.339	20.5801		56.3891	20.5975
													56.6775	19.5549		56.5184	21.5984		56.4212	20.6933		56.4715	20.6159
													56.7599	19.7022		56.6011	21.6373		56.5033	20.7034		56.554	20.7631
													56.7599	19.6193		56.6011	21.5952		56.5033	20.5355		56.554	20.6237
													56.8424	19.6335		56.6826	21.5901		56.5848	20.7389		56.6367	20.4307
													56.9249	19.6745		56.7641	21.6369		56.6663	20.776		56.7194	20.5688
													57.0075	19.4741		56.8457	21.5257		56.7478	20.6084		56.8021	20.6627
													57.09	19.5431		56.9272	21.6661		56.8292	20.7132		56.8847	20.5903
													57.1726	19.5332		57.0087	21.5499		56.9107	20.742		56.9674	20.4215
													57.2551	19.694		57.0903	21.632		56.9922	20.811		57.0501	20.4861
													57.3376	19.5922		57.1718	21.6224		57.0737	20.7535		57.1328	20.6071
													57.4202	19.7059		57.2533	21.5649		57.1551	20.7701		57.2155	20.6012
													57.5027	19.6911		57.3349	21.6096		57.2366	20.6234		57.2982	20.6614
													57.5027	19.6653		57.3349	21.5951		57.2366	20.7309		57.2982	20.6981
													57.5841	19.7199		57.4163	21.6092		57.318	20.7526		57.3805	20.5965
													57.6655	19.6963		57.4977	21.516		57.3995	20.6198		57.4628	20.6909
													57.7468	19.6098		57.5791	21.6482		57.4809	20.6912		57.5451	20.6876
													57.8282	19.6316		57.6606	21.6282		57.5624	20.6329		57.6274	20.6406
													57.9096	19.5896		57.742	21.5806		57.6438	20.7045		57.7097	20.6334
													57.9909	19.5731		57.8234	21.6022		57.7252	20.7102		57.7919	20.5966
													58.0723	19.5726		57.9048	21.566		57.8067	20.8595		57.8742	20.6715
													58.1537	19.5461		57.9863	21.5156		57.8881	20.6444		57.9565	20.68
													58.2351	19.5448		58.0677	21.5394		57.9695	20.5748		58.0388	20.5872
													58.2351	19.6481		58.0677	21.4553		57.9695	20.5887		58.0388	20.5677
													58.3173	19.6825		58.1492	21.4518		58.051	20.7054		58.1212	20.7445
													58.3994	19.5293		58.2307	21.5188		58.1325	20.8091		58.2036	20.7103
													58.4816	19.4715		58.3122	21.5173		58.2139	20.6484		58.286	20.7668
													58.5638	19.5732		58.3937	21.4591		58.2954	20.7526		58.3684	20.6685
													58.646	19.5819		58.4752	21.5478		58.3769	20.7345		58.4508	20.7247
													58.7281	19.5404		58.5567	21.5397		58.4583	20.6986		58.5333	20.5634
													58.8103	19.7809		58.6382	21.5298		58.5398	20.8618		58.6157	20.6451
													58.8925	19.6291		58.7198	21.4883		58.6213	20.6231		58.6981	20.5114
													58.9747	19.5998		58.8013	21.4729		58.7027	20.5979		58.7805	20.5656
													58.9747	19.6827		58.8013	21.602		58.7027	20.5293		58.7805	20.552
													59.0561	19.6505		58.8825	21.3842		58.7854	20.471		58.8629	20.613
													59.1375	19.714		58.9637	21.5723		58.868	20.6583		58.9454	20.5239
													59.2189	19.7275		59.0449	21.4433		58.9507	20.7037		59.0278	20.5961
													59.3004	19.6167		59.1261	21.4381		59.0334	20.6538		59.1103	20.5774
													59.3818	19.6857		59.2073	21.4614		59.116	20.6494		59.1927	20.6183
													59.4632	19.6038		59.2885	21.5786		59.1987	20.7261		59.2752	20.5673
													59.5446	19.6621		59.3698	21.5363		59.2814	20.6826		59.3577	20.5886
													59.6261	19.5803		59.451	21.5959		59.364	20.3782		59.4401	20.6508
																59.5322	21.5314
