# Supplementary material for: Atomic-level passivation mechanism of ammonium salts enabling highly efficient perovskite solar cells
Source: Nat Commun. 2019 Jul 8;10:3008. doi: 10.1038/s41467-019-10985-5 (PMC6614363; doi:10.1038/s41467-019-10985-5)
Supplement: Supplementary file 2 — Source Data [file 41467_2019_10985_MOESM2_ESM.zip › 24022019DATA/Figure 5 c.xlsx]

## Sheet: Sheet1
IPCE results	IPCE results	IPCE results	IPCE results	IPCE results	IPCE results	IPCE results	IPCE results	IPCE results	IPCE results	IPCE results	IPCE results	IPCE results	IPCE results	IPCE results
Control	Control	Control		EAI(3mg/ml)	EAI(3mg/ml)	EAI(3mg/ml)		IAI (7mg/ml)	IAI (7mg/ml)	IAI (7mg/ml)		GuaI(5mg/ml)	GuaI(5mg/ml)	GuaI(5mg/ml)
Wav. (nm)	IPCE (%)	Jsc (mA/cm2)		Wav. (nm)	IPCE (%)	Jsc (mA/cm2)		Wav. (nm)	IPCE (%)	Jsc (mA/cm2)		Wav. (nm)	IPCE (%)	Jsc (mA/cm2)
350	37.8808	0.12993		340	27.5932	0.1322		340	32.1025	0.15177		330	58.2511	0.1436
360	50.5816	0.20359		350	38.3495	0.20442		350	43.7556	0.2346		340	43.8735	0.20415
370	61.3927	0.31903		360	49.7439	0.31634		360	56.024	0.36103		350	40.7755	0.2791
380	74.723	0.47155		370	60.3907	0.46448		370	66.8931	0.52549		360	51.3584	0.39301
390	82.2722	0.65873		380	73.7445	0.64704		380	80.0589	0.72451		370	61.5747	0.54362
400	83.5262	0.91722		390	81.5729	0.90047		390	87.1728	0.9976		380	75.7142	0.73108
410	83.7751	1.21871		400	83.2602	1.19684		400	88.2649	1.31589		390	84.7722	0.99176
420	83.616	1.52933		410	83.5896	1.50241		410	88.6085	1.64345		400	85.9995	1.29547
430	84.5628	1.82263		420	83.4678	1.79068		420	88.1587	1.95059		410	86.129	1.60868
440	86.1718	2.16424		430	84.2093	2.12596		430	88.0911	2.3027		420	86.2314	1.90387
450	87.9716	2.62907		440	85.7985	2.58301		440	88.4273	2.77538		430	86.5782	2.24335
460	89.3684	3.14197		450	87.8949	3.09009		450	89.002	3.292		440	86.9772	2.69937
470	90.4071	3.66446		460	89.974	3.60886		460	89.8693	3.81465		450	87.6028	3.19719
480	90.7397	4.2183		470	91.1153	4.15933		470	90.2128	4.36616		460	88.1898	3.70125
490	90.9132	4.80593		480	91.5407	4.74425		480	90.4242	4.951		470	88.945	4.23534
500	90.601	5.39157		490	91.8945	5.32785		490	90.6137	5.53286		480	89.4547	4.80276
510	90.9775	5.97539		500	91.6143	5.90999		500	89.9703	6.11127		490	89.6845	5.37081
520	91.1387	6.56832		510	92.0684	6.50132		510	90.1733	6.69734		500	90.142	5.93998
530	91.4233	7.17365		520	92.1972	7.1047		520	90.0848	7.29462		510	90.6496	6.51839
540	91.7488	7.78409		530	92.4171	7.71324		530	90.2993	7.89637		520	90.7938	7.1091
550	92.2212	8.40798		540	92.8394	8.33481		540	90.5106	8.51006		530	91.151	7.70513
560	92.2416	9.04293		550	93.1145	8.9672		550	90.7042	9.13404		540	91.5103	8.31356
570	92.0569	9.67639		560	93.2741	9.59759		560	90.8229	9.75614		550	91.7297	8.93307
580	91.9284	10.3261		570	92.7965	10.2433		570	90.4211	10.3929		560	92.0838	9.5528
590	91.9447	10.9619		580	92.7126	10.8759		580	90.1379	11.0159		570	92.0587	10.1898
600	91.8498	11.6027		590	92.8885	11.5136		590	90.2847	11.6442		580	92.1819	10.8145
610	91.759	12.2758		600	92.6871	12.1813		600	90.1931	12.302		590	92.3209	11.4449
620	91.2427	12.9574		610	92.0816	12.8553		610	89.4726	12.9656		600	92.3355	12.1066
630	90.7418	13.6283		620	91.5315	13.5195		620	88.9354	13.6205		610	92.0242	12.7768
640	90.8152	14.2991		630	91.2441	14.1852		630	88.9791	14.2791		620	91.7286	13.4368
650	91.3407	14.9744		640	91.5458	14.8558		640	89.5122	14.9415		630	91.1124	14.0963
660	91.007	15.6526		650	91.9467	15.5262		650	89.382	15.6007		640	91.2043	14.7596
670	90.6652	16.3536		660	90.9434	16.2157		660	88.1358	16.2771		650	91.503	15.4238
680	89.7725	17.0596		670	90.3524	16.9103		670	87.4039	16.96		660	90.9076	16.1078
690	89.5807	17.7114		680	89.7633	17.5556		680	87.3675	17.5966		670	90.1337	16.7967
700	89.9021	18.3444		690	90.4475	18.1848		690	88.1233	18.2175		680	89.6772	17.4363
710	90.1347	19.0236		700	90.561	18.855		700	88.1879	18.8784		690	90.1149	18.0597
720	89.1827	19.6312		710	89.6723	19.4486		710	87.228	19.4607		700	90.4355	18.7253
730	87.4564	20.1883		720	87.9512	19.9894		720	84.6346	19.99		710	89.7566	19.318
740	85.6668	20.8031		730	86.0357	20.5894		730	83.4227	20.58		720	88.8907	19.8605
750	84.6781	21.444		740	85.3178	21.2234		740	82.8876	21.2061		730	86.8184	20.4632
760	84.724	21.8372		750	85.6216	21.616		750	83.7215	21.5954		740	86.4403	21.0999
770	84.1537	22.2173		760	86.634	22.0014		760	85.1552	21.9773		750	86.4048	21.4939
780	79.1389	22.8226		770	86.6575	22.6137		770	84.6637	22.584		760	87.9465	21.8839
790	62.2151	23.3391		780	80.9409	23.1247		780	79.2219	23.0873		770	88.3549	22.5111
800	27.7655	23.6578		790	60.8826	23.4274		790	58.6434	23.3775		780	84.4348	23.0767
810	8.26854	23.785		800	25.779	23.5455		800	23.3572	23.4856		790	73.8822	23.467
820	2.25079	23.8207		810	8.16486	23.5814		810	7.31377	23.5183		800	38.6593	23.6489
830	0.42955	23.8286		820	2.65071	23.5908		820	2.41016	23.5269		810	13.9765	23.7108
840	0.20406	23.8306		830	0.56655	23.5934		830	0.51847	23.5295		820	4.80369	23.7287
850	0.15917	23.8319		840	0.26487	23.5949		840	0.25715	23.5309		830	1.37562	23.7343
860	0.27548	23.8333		850	0.18305	23.5965		850	0.17595	23.5325		840	0.41989	23.7365
870	0.25202	23.8352		860	0.30577	23.5985		860	0.29255	23.5344		850	0.24441	23.7387
880	0.15815	23.8366		870	0.28225	23.6001		870	0.26861	23.5359		860	0.41154	23.7419
890	0.03979	23.8373		880	0.17794	23.6008		880	0.1697	23.5367		870	0.53061	23.7448
900	0.04183	23.8375		890	0.045	23.6011		890	0.04373	23.5369		880	0.35095	23.7464
