# Supplementary material for: Atomic-level passivation mechanism of ammonium salts enabling highly efficient perovskite solar cells
Source: Nat Commun. 2019 Jul 8;10:3008. doi: 10.1038/s41467-019-10985-5 (PMC6614363; doi:10.1038/s41467-019-10985-5)
Supplement: Supplementary file 2 — Source Data [file 41467_2019_10985_MOESM2_ESM.zip › 24022019DATA/Figure-2a .xlsx]

## Sheet: Sheet1
Control	Control		EAI (3mg/ml)	EAI (3mg/ml)		EAI (5mg/ml)	EAI (5mg/ml)		EAI (7mg/ml)	EAI (7mg/ml)		EAI (10mg/ml)	EAI (10mg/ml)		IAI(3mg/ml)	IAI(3mg/ml)		IAI(5mg/ml)	IAI(5mg/ml)		IAI(7mg/ml)	IAI(7mg/ml)		IAI(10mg/ml)	IAI(10mg/ml)		GuaI(3mg/ml)	GuaI(3mg/ml)		GuaI(5mg/ml)	GuaI(5mg/ml)		GuaI(7mg/ml)	GuaI(7mg/ml)		GuaI(10mg/ml)	GuaI(10mg/ml)
2 theta	intensity		2 theta	intensity		2 theta	intensity		2 theta	intensity		2 theta	intensity		2 theta	intensity		2 theta	intensity		2 theta	intensity		2 theta	intensity		2 theta	intensity		2 theta	intensity		2 theta	intensity		2 theta	intensity
5.024	0		5.024	0		4.994	0		4.924	0		4.974	0		4.974	0		4.944	0		4.994	0		5.094	0		4.964	0		4.944	0		4.974	0		4.944	0
5.05	6		5.05	-6		5.02	-24		4.95	-31		5	-5		5	43		4.97	-32		5.02	-38		5.12	-28		4.99	62		4.97	35		5	-76		4.97	-23
5.076	-36		5.076	68		5.046	-10		4.976	2		5.026	32		5.026	67		4.996	66		5.046	-12		5.146	3		5.016	-3		4.996	-12		5.026	-7		4.996	10
5.102	57		5.102	30		5.072	-3		5.002	10		5.052	4		5.052	105		5.022	-2		5.072	12		5.172	-21		5.042	21		5.022	-54		5.052	13		5.022	37
5.128	0		5.128	49		5.098	0		5.028	0		5.078	10		5.078	85		5.048	0		5.098	0		5.198	0		5.068	16		5.048	0		5.078	51		5.048	2
5.154	6		5.154	34		5.124	-12		5.054	34		5.104	9		5.104	84		5.074	23		5.124	28		5.224	59		5.094	2		5.074	71		5.104	-2		5.074	51
5.18	-14		5.18	16		5.15	12		5.08	90		5.13	-39		5.13	110		5.1	-11		5.15	9		5.25	-19		5.12	8		5.1	6		5.13	-20		5.1	82
5.206	-38		5.206	48		5.176	51		5.106	46		5.156	29		5.156	121		5.126	36		5.176	76		5.276	-9		5.146	-2		5.126	28		5.156	14		5.126	44
5.232	0		5.232	11		5.202	1		5.132	108		5.182	42		5.182	70		5.152	-3		5.202	81		5.302	61		5.172	64		5.152	44		5.182	1		5.152	55
5.258	-49		5.258	47		5.228	38		5.158	24		5.208	59		5.208	64		5.178	62		5.228	64		5.328	43		5.198	13		5.178	93		5.208	4		5.178	52
5.284	6		5.284	46		5.254	-20		5.184	87		5.234	-7		5.234	75		5.204	29		5.254	7		5.354	-80		5.224	20		5.204	9		5.234	5		5.204	44
5.31	11		5.31	54		5.28	-10		5.21	44		5.26	-20		5.26	62		5.23	-1		5.28	-8		5.38	48		5.25	21		5.23	41		5.26	22		5.23	41
5.336	3		5.336	7		5.306	28		5.236	47		5.286	38		5.286	81		5.256	26		5.306	14		5.406	33		5.276	6		5.256	61		5.286	7		5.256	49
5.362	20		5.362	8		5.332	24		5.262	22		5.312	17		5.312	60		5.282	2		5.332	39		5.432	42		5.302	-30		5.282	8		5.312	-36		5.282	45
5.388	1		5.388	-16		5.358	51		5.288	28		5.338	20		5.338	36		5.308	40		5.358	-4		5.458	30		5.328	1		5.308	74		5.338	-14		5.308	23
5.414	34		5.414	28		5.384	58		5.314	48		5.364	24		5.364	36		5.334	-33		5.384	46		5.484	-11		5.354	23		5.334	16		5.364	16		5.334	51
5.44	6		5.44	22		5.41	5		5.34	85		5.39	12		5.39	24		5.36	0		5.41	37		5.51	7		5.38	-7		5.36	1		5.39	-18		5.36	26
5.466	-7		5.466	38		5.436	37		5.366	63		5.416	3		5.416	47		5.386	49		5.436	67		5.536	64		5.406	-21		5.386	34		5.416	1		5.386	41
5.492	-29		5.492	-26		5.462	70		5.392	55		5.442	-1		5.442	27		5.412	107		5.462	45		5.562	44		5.432	39		5.412	-14		5.442	46		5.412	52
5.518	11		5.518	40		5.488	22		5.418	78		5.468	-21		5.468	26		5.438	34		5.488	46		5.588	48		5.458	36		5.438	58		5.468	27		5.438	63
5.544	42		5.544	3		5.514	14		5.444	136		5.494	11		5.494	24		5.464	-5		5.514	18		5.614	2		5.484	35		5.464	87		5.494	61		5.464	24
5.57	-27		5.57	57		5.54	-5		5.47	73		5.52	29		5.52	71		5.49	58		5.54	30		5.64	-28		5.51	37		5.49	36		5.52	19		5.49	39
5.596	59		5.596	69		5.566	-16		5.496	32		5.546	-28		5.546	88		5.516	62		5.566	44		5.666	6		5.536	-6		5.516	22		5.546	10		5.516	45
5.622	9		5.622	62		5.592	19		5.522	51		5.572	-5		5.572	98		5.542	-19		5.592	-7		5.692	36		5.562	88		5.542	13		5.572	14		5.542	75
5.648	-37		5.648	73		5.618	-26		5.548	63		5.598	35		5.598	57		5.568	-17		5.618	-20		5.718	13		5.588	84		5.568	16		5.598	18		5.568	39
5.674	-11		5.674	88		5.644	19		5.574	80		5.624	17		5.624	86		5.594	4		5.644	21		5.744	42		5.614	14		5.594	-6		5.624	-12		5.594	1
5.7	43		5.7	33		5.67	49		5.6	46		5.65	-28		5.65	56		5.62	13		5.67	1		5.77	26		5.64	18		5.62	-12		5.65	-6		5.62	16
5.726	61		5.726	30		5.696	72		5.626	7		5.676	-6		5.676	38		5.646	38		5.696	42		5.796	54		5.666	21		5.646	46		5.676	-20		5.646	35
5.752	22		5.752	44		5.722	73		5.652	-19		5.702	-2		5.702	77		5.672	70		5.722	99		5.822	13		5.692	43		5.672	-6		5.702	-1		5.672	89
5.778	19		5.778	-12		5.748	23		5.678	28		5.728	21		5.728	95		5.698	9		5.748	64		5.848	-37		5.718	45		5.698	-12		5.728	35		5.698	85
5.804	36		5.804	30		5.774	18		5.704	56		5.754	34		5.754	55		5.724	31		5.774	63		5.874	-2		5.744	39		5.724	42		5.754	16		5.724	37
5.83	-3		5.83	62		5.8	5		5.73	78		5.78	10		5.78	64		5.75	52		5.8	45		5.9	-1		5.77	38		5.75	51		5.78	4		5.75	0
5.856	7		5.856	103		5.826	22		5.756	64		5.806	-15		5.806	84		5.776	41		5.826	46		5.926	-12		5.796	-27		5.776	59		5.806	58		5.776	-5
5.882	32		5.882	45		5.852	27		5.782	64		5.832	30		5.832	41		5.802	53		5.852	79		5.952	26		5.822	-10		5.802	18		5.832	5		5.802	19
5.908	-13		5.908	5		5.878	36		5.808	30		5.858	61		5.858	11		5.828	46		5.878	40		5.978	17		5.848	26		5.828	26		5.858	52		5.828	61
5.934	-2		5.934	-15		5.904	44		5.834	62		5.884	40		5.884	46		5.854	12		5.904	-2		6.004	47		5.874	18		5.854	23		5.884	42		5.854	42
5.96	23		5.96	17		5.93	28		5.86	69		5.91	-5		5.91	58		5.88	2		5.93	55		6.03	71		5.9	-5		5.88	35		5.91	52		5.88	25
5.986	23		5.986	9		5.956	-12		5.886	60		5.936	50		5.936	47		5.906	71		5.956	94		6.056	93		5.926	45		5.906	40		5.936	59		5.906	42
6.012	10		6.012	28		5.982	-11		5.912	29		5.962	46		5.962	98		5.932	63		5.982	42		6.082	22		5.952	61		5.932	5		5.962	51		5.932	54
6.038	36		6.038	38		6.008	-6		5.938	19		5.988	40		5.988	82		5.958	46		6.008	29		6.108	-17		5.978	35		5.958	-13		5.988	52		5.958	68
6.064	71		6.064	48		6.034	-15		5.964	55		6.014	100		6.014	37		5.984	25		6.034	36		6.134	37		6.004	-28		5.984	5		6.014	26		5.984	36
6.09	42		6.09	59		6.06	34		5.99	39		6.04	82		6.04	19		6.01	-21		6.06	3		6.16	35		6.03	-25		6.01	22		6.04	12		6.01	23
6.116	-1		6.116	28		6.086	83		6.016	25		6.066	8		6.066	38		6.036	-22		6.086	42		6.186	39		6.056	-4		6.036	-1		6.066	-8		6.036	48
6.142	30		6.142	5		6.112	77		6.042	38		6.092	33		6.092	33		6.062	18		6.112	71		6.212	40		6.082	30		6.062	-7		6.092	25		6.062	20
6.168	81		6.168	-12		6.138	57		6.068	27		6.118	58		6.118	31		6.088	40		6.138	57		6.238	22		6.108	72		6.088	-2		6.118	23		6.088	-5
6.194	62		6.194	-4		6.164	41		6.094	40		6.144	55		6.144	48		6.114	27		6.164	26		6.264	17		6.134	32		6.114	42		6.144	27		6.114	34
6.22	51		6.22	45		6.19	59		6.12	66		6.17	77		6.17	52		6.14	4		6.19	44		6.29	2		6.16	54		6.14	42		6.17	57		6.14	48
6.246	50		6.246	75		6.216	52		6.146	72		6.196	61		6.196	34		6.166	1		6.216	74		6.316	7		6.186	77		6.166	57		6.196	58		6.166	19
6.272	28		6.272	41		6.242	45		6.172	34		6.222	20		6.222	2		6.192	36		6.242	69		6.342	44		6.212	31		6.192	53		6.222	46		6.192	44
6.298	36		6.298	12		6.268	73		6.198	6		6.248	16		6.248	51		6.218	38		6.268	25		6.368	71		6.238	29		6.218	8		6.248	90		6.218	38
6.324	58		6.324	24		6.294	39		6.224	16		6.274	18		6.274	99		6.244	11		6.294	9		6.394	61		6.264	48		6.244	51		6.274	55		6.244	3
6.35	32		6.35	38		6.32	34		6.25	66		6.3	43		6.3	81		6.27	43		6.32	64		6.42	44		6.29	66		6.27	50		6.3	-20		6.27	41
6.376	-24		6.376	42		6.346	49		6.276	88		6.326	74		6.326	41		6.296	73		6.346	89		6.446	38		6.316	65		6.296	33		6.326	24		6.296	47
6.402	-9		6.402	8		6.372	20		6.302	50		6.352	72		6.352	18		6.322	56		6.372	55		6.472	27		6.342	41		6.322	62		6.352	31		6.322	-3
6.428	16		6.428	26		6.398	50		6.328	60		6.378	49		6.378	43		6.348	74		6.398	40		6.498	75		6.368	53		6.348	44		6.378	11		6.348	30
6.454	18		6.454	53		6.424	79		6.354	58		6.404	39		6.404	66		6.374	91		6.424	53		6.524	105		6.394	76		6.374	48		6.404	17		6.374	72
6.48	23		6.48	39		6.45	42		6.38	45		6.43	36		6.43	48		6.4	48		6.45	38		6.55	37		6.42	75		6.4	71		6.43	24		6.4	48
6.506	16		6.506	51		6.476	8		6.406	80		6.456	9		6.456	20		6.426	14		6.476	20		6.576	40		6.446	56		6.426	60		6.456	56		6.426	34
6.532	34		6.532	34		6.502	36		6.432	84		6.482	-15		6.482	52		6.452	27		6.502	30		6.602	59		6.472	65		6.452	41		6.482	94		6.452	5
6.558	45		6.558	49		6.528	59		6.458	51		6.508	-33		6.508	66		6.478	52		6.528	47		6.628	16		6.498	102		6.478	45		6.508	93		6.478	-1
6.584	59		6.584	53		6.554	25		6.484	30		6.534	21		6.534	30		6.504	34		6.554	60		6.654	35		6.524	90		6.504	45		6.534	84		6.504	22
6.61	37		6.61	42		6.58	28		6.51	32		6.56	43		6.56	12		6.53	0		6.58	63		6.68	34		6.55	73		6.53	33		6.56	91		6.53	67
6.636	14		6.636	36		6.606	44		6.536	17		6.586	26		6.586	17		6.556	-14		6.606	51		6.706	43		6.576	54		6.556	62		6.586	36		6.556	67
6.662	21		6.662	32		6.632	72		6.562	12		6.612	17		6.612	48		6.582	38		6.632	49		6.732	46		6.602	64		6.582	47		6.612	41		6.582	42
6.688	62		6.688	36		6.658	55		6.588	32		6.638	28		6.638	63		6.608	64		6.658	60		6.758	57		6.628	60		6.608	42		6.638	37		6.608	31
6.714	60		6.714	62		6.684	52		6.614	58		6.664	38		6.664	48		6.634	63		6.684	91		6.784	64		6.654	62		6.634	40		6.664	15		6.634	18
6.74	70		6.74	95		6.71	44		6.64	57		6.69	46		6.69	38		6.66	95		6.71	100		6.81	16		6.68	61		6.66	39		6.69	28		6.66	27
6.766	47		6.766	33		6.736	53		6.666	91		6.716	29		6.716	71		6.686	41		6.736	44		6.836	15		6.706	56		6.686	36		6.716	53		6.686	48
6.792	40		6.792	18		6.762	50		6.692	93		6.742	57		6.742	99		6.712	28		6.762	29		6.862	12		6.732	88		6.712	45		6.742	32		6.712	50
6.818	39		6.818	82		6.788	69		6.718	38		6.768	56		6.768	65		6.738	77		6.788	37		6.888	17		6.758	54		6.738	80		6.768	57		6.738	44
6.844	53		6.844	86		6.814	59		6.744	36		6.794	93		6.794	89		6.764	36		6.814	38		6.914	33		6.784	47		6.764	96		6.794	55		6.764	105
6.87	24		6.87	74		6.84	32		6.77	74		6.82	65		6.82	84		6.79	35		6.84	45		6.94	52		6.81	54		6.79	15		6.82	79		6.79	63
6.896	67		6.896	60		6.866	36		6.796	65		6.846	7		6.846	64		6.816	62		6.866	46		6.966	48		6.836	62		6.816	39		6.846	92		6.816	72
6.922	30		6.922	75		6.892	34		6.822	64		6.872	40		6.872	35		6.842	59		6.892	61		6.992	85		6.862	77		6.842	60		6.872	68		6.842	116
6.948	35		6.948	37		6.918	22		6.848	28		6.898	62		6.898	48		6.868	48		6.918	113		7.018	30		6.888	28		6.868	53		6.898	56		6.868	52
6.974	51		6.974	84		6.944	61		6.874	51		6.924	50		6.924	82		6.894	76		6.944	58		7.044	23		6.914	56		6.894	90		6.924	5		6.894	68
7	69		7	99		6.97	38		6.9	62		6.95	54		6.95	28		6.92	49		6.97	68		7.07	18		6.94	58		6.92	108		6.95	60		6.92	76
7.026	96		7.026	109		6.996	14		6.926	44		6.976	33		6.976	12		6.946	71		6.996	65		7.096	10		6.966	46		6.946	53		6.976	91		6.946	52
7.052	63		7.052	52		7.022	15		6.952	68		7.002	26		7.002	87		6.972	53		7.022	51		7.122	27		6.992	101		6.972	82		7.002	53		6.972	47
7.078	0		7.078	67		7.048	43		6.978	69		7.028	39		7.028	120		6.998	9		7.048	26		7.148	55		7.018	72		6.998	82		7.028	56		6.998	64
7.104	37		7.104	65		7.074	72		7.004	58		7.054	36		7.054	87		7.024	86		7.074	-10		7.174	71		7.044	39		7.024	90		7.054	38		7.024	43
7.13	87		7.13	22		7.1	92		7.03	40		7.08	21		7.08	90		7.05	76		7.1	60		7.2	56		7.07	29		7.05	45		7.08	33		7.05	5
7.156	92		7.156	69		7.126	18		7.056	83		7.106	15		7.106	62		7.076	80		7.126	35		7.226	64		7.096	56		7.076	110		7.106	46		7.076	33
7.182	55		7.182	50		7.152	35		7.082	26		7.132	47		7.132	-2		7.102	37		7.152	-1		7.252	40		7.122	28		7.102	68		7.132	40		7.102	37
7.208	17		7.208	70		7.178	36		7.108	-3		7.158	59		7.158	19		7.128	42		7.178	29		7.278	77		7.148	51		7.128	38		7.158	21		7.128	35
7.234	-21		7.234	93		7.204	55		7.134	54		7.184	71		7.184	70		7.154	41		7.204	15		7.304	58		7.174	70		7.154	70		7.184	75		7.154	39
7.26	22		7.26	172		7.23	75		7.16	70		7.21	41		7.21	58		7.18	42		7.23	62		7.33	10		7.2	68		7.18	47		7.21	66		7.18	99
7.286	29		7.286	73		7.256	34		7.186	64		7.236	33		7.236	54		7.206	52		7.256	4		7.356	54		7.226	73		7.206	5		7.236	19		7.206	62
7.312	79		7.312	33		7.282	60		7.212	44		7.262	99		7.262	55		7.232	61		7.282	48		7.382	30		7.252	99		7.232	33		7.262	-5		7.232	51
7.338	30		7.338	52		7.308	96		7.238	80		7.288	55		7.288	57		7.258	20		7.308	59		7.408	62		7.278	57		7.258	33		7.288	-25		7.258	-23
7.364	60		7.364	25		7.334	72		7.264	73		7.314	23		7.314	76		7.284	22		7.334	111		7.434	30		7.304	33		7.284	5		7.314	104		7.284	56
7.39	68		7.39	-8		7.36	-18		7.29	-8		7.34	46		7.34	71		7.31	49		7.36	35		7.46	5		7.33	76		7.31	38		7.34	56		7.31	42
7.416	61		7.416	39		7.386	34		7.316	96		7.366	59		7.366	67		7.336	110		7.386	48		7.486	49		7.356	24		7.336	64		7.366	21		7.336	-17
7.442	42		7.442	42		7.412	58		7.342	47		7.392	31		7.392	93		7.362	102		7.412	37		7.512	12		7.382	4		7.362	81		7.392	-1		7.362	38
7.468	24		7.468	2		7.438	64		7.368	64		7.418	-1		7.418	61		7.388	103		7.438	31		7.538	140		7.408	77		7.388	64		7.418	83		7.388	57
7.494	41		7.494	62		7.464	81		7.394	23		7.444	74		7.444	24		7.414	96		7.464	17		7.564	27		7.434	-25		7.414	18		7.444	16		7.414	13
7.52	73		7.52	68		7.49	72		7.42	99		7.47	63		7.47	-7		7.44	76		7.49	93		7.59	82		7.46	68		7.44	41		7.47	40		7.44	36
7.546	67		7.546	59		7.516	18		7.446	57		7.496	35		7.496	49		7.466	25		7.516	23		7.616	29		7.486	23		7.466	155		7.496	32		7.466	95
7.572	19		7.572	77		7.542	45		7.472	43		7.522	33		7.522	71		7.492	12		7.542	22		7.642	29		7.512	22		7.492	53		7.522	17		7.492	73
7.598	105		7.598	60		7.568	46		7.498	93		7.548	43		7.548	62		7.518	43		7.568	42		7.668	107		7.538	34		7.518	22		7.548	42		7.518	28
7.624	91		7.624	132		7.594	36		7.524	94		7.574	54		7.574	74		7.544	71		7.594	30		7.694	29		7.564	48		7.544	70		7.574	63		7.544	40
7.65	-10		7.65	41		7.62	17		7.55	111		7.6	2		7.6	97		7.57	86		7.62	77		7.72	19		7.59	43		7.57	43		7.6	55		7.57	22
7.676	64		7.676	53		7.646	13		7.576	17		7.626	78		7.626	71		7.596	128		7.646	94		7.746	49		7.616	45		7.596	64		7.626	41		7.596	63
7.702	67		7.702	86		7.672	26		7.602	59		7.652	46		7.652	4		7.622	59		7.672	45		7.772	22		7.642	20		7.622	114		7.652	19		7.622	81
7.728	68		7.728	53		7.698	23		7.628	56		7.678	77		7.678	49		7.648	116		7.698	40		7.798	32		7.668	56		7.648	22		7.678	39		7.648	52
7.754	40		7.754	66		7.724	57		7.654	63		7.704	54		7.704	30		7.674	15		7.724	34		7.824	9		7.694	77		7.674	42		7.704	89		7.674	50
7.78	12		7.78	54		7.75	43		7.68	17		7.73	35		7.73	47		7.7	65		7.75	27		7.85	45		7.72	53		7.7	45		7.73	55		7.7	38
7.806	95		7.806	122		7.776	86		7.706	124		7.756	74		7.756	95		7.726	108		7.776	79		7.876	51		7.746	67		7.726	68		7.756	28		7.726	68
7.832	30		7.832	17		7.802	60		7.732	117		7.782	76		7.782	57		7.752	133		7.802	67		7.902	75		7.772	10		7.752	28		7.782	72		7.752	145
7.858	55		7.858	88		7.828	1		7.758	111		7.808	74		7.808	60		7.778	36		7.828	25		7.928	44		7.798	23		7.778	17		7.808	82		7.778	135
7.884	40		7.884	55		7.854	51		7.784	51		7.834	63		7.834	78		7.804	51		7.854	15		7.954	25		7.824	87		7.804	70		7.834	46		7.804	84
7.91	80		7.91	53		7.88	52		7.81	52		7.86	56		7.86	1		7.83	-9		7.88	101		7.98	68		7.85	86		7.83	31		7.86	16		7.83	19
7.936	36		7.936	59		7.906	92		7.836	69		7.886	-2		7.886	62		7.856	116		7.906	44		8.006	24		7.876	66		7.856	44		7.886	10		7.856	24
7.962	43		7.962	83		7.932	19		7.862	15		7.912	75		7.912	26		7.882	87		7.932	99		8.032	27		7.902	83		7.882	65		7.912	81		7.882	61
7.988	71		7.988	23		7.958	3		7.888	0		7.938	51		7.938	31		7.908	50		7.958	74		8.058	41		7.928	74		7.908	97		7.938	100		7.908	13
8.014	42		8.014	42		7.984	81		7.914	85		7.964	10		7.964	65		7.934	61		7.984	83		8.084	55		7.954	28		7.934	69		7.964	100		7.934	91
8.04	53		8.04	36		8.01	23		7.94	83		7.99	68		7.99	59		7.96	33		8.01	31		8.11	56		7.98	6		7.96	32		7.99	49		7.96	89
8.066	73		8.066	16		8.036	41		7.966	59		8.016	77		8.016	-3		7.986	48		8.036	35		8.136	98		8.006	40		7.986	41		8.016	25		7.986	42
8.092	13		8.092	93		8.062	78		7.992	81		8.042	71		8.042	71		8.012	37		8.062	74		8.162	51		8.032	33		8.012	52		8.042	62		8.012	27
8.118	-16		8.118	136		8.088	32		8.018	87		8.068	42		8.068	72		8.038	29		8.088	12		8.188	73		8.058	79		8.038	47		8.068	52		8.038	70
8.144	57		8.144	59		8.114	134		8.044	80		8.094	88		8.094	109		8.064	60		8.114	59		8.214	51		8.084	50		8.064	90		8.094	41		8.064	84
8.17	24		8.17	37		8.14	103		8.07	62		8.12	74		8.12	44		8.09	22		8.14	80		8.24	0		8.11	27		8.09	64		8.12	53		8.09	65
8.196	26		8.196	85		8.166	44		8.096	69		8.146	52		8.146	28		8.116	49		8.166	111		8.266	5		8.136	56		8.116	89		8.146	46		8.116	91
8.222	17		8.222	76		8.192	107		8.122	71		8.172	72		8.172	53		8.142	36		8.192	50		8.292	68		8.162	72		8.142	75		8.172	11		8.142	72
8.248	70		8.248	115		8.218	26		8.148	1		8.198	-2		8.198	69		8.168	1		8.218	84		8.318	69		8.188	17		8.168	36		8.198	46		8.168	92
8.274	88		8.274	30		8.244	30		8.174	46		8.224	56		8.224	40		8.194	-31		8.244	49		8.344	59		8.214	11		8.194	11		8.224	89		8.194	104
8.3	77		8.3	9		8.27	90		8.2	44		8.25	36		8.25	40		8.22	48		8.27	16		8.37	30		8.24	61		8.22	43		8.25	43		8.22	74
8.326	73		8.326	83		8.296	83		8.226	67		8.276	23		8.276	50		8.246	29		8.296	14		8.396	39		8.266	32		8.246	67		8.276	36		8.246	22
8.352	53		8.352	68		8.322	85		8.252	16		8.302	17		8.302	21		8.272	9		8.322	60		8.422	55		8.292	24		8.272	46		8.302	18		8.272	28
8.378	55		8.378	30		8.348	78		8.278	11		8.328	69		8.328	38		8.298	41		8.348	66		8.448	86		8.318	47		8.298	53		8.328	27		8.298	40
8.404	44		8.404	61		8.374	78		8.304	28		8.354	27		8.354	76		8.324	77		8.374	96		8.474	40		8.344	13		8.324	107		8.354	53		8.324	6
8.43	12		8.43	72		8.4	43		8.33	72		8.38	39		8.38	46		8.35	62		8.4	66		8.5	71		8.37	13		8.35	79		8.38	26		8.35	-2
8.456	24		8.456	43		8.426	20		8.356	42		8.406	9		8.406	56		8.376	93		8.426	42		8.526	45		8.396	-4		8.376	44		8.406	64		8.376	-1
8.482	24		8.482	44		8.452	37		8.382	28		8.432	31		8.432	24		8.402	86		8.452	45		8.552	16		8.422	46		8.402	61		8.432	90		8.402	26
8.508	74		8.508	14		8.478	45		8.408	53		8.458	81		8.458	45		8.428	81		8.478	16		8.578	1		8.448	54		8.428	63		8.458	63		8.428	81
8.534	70		8.534	30		8.504	88		8.434	30		8.484	91		8.484	64		8.454	79		8.504	11		8.604	16		8.474	26		8.454	84		8.484	25		8.454	90
8.56	52		8.56	32		8.53	53		8.46	19		8.51	48		8.51	59		8.48	45		8.53	38		8.63	82		8.5	37		8.48	37		8.51	60		8.48	46
8.586	38		8.586	74		8.556	55		8.486	12		8.536	57		8.536	50		8.506	29		8.556	41		8.656	63		8.526	31		8.506	16		8.536	69		8.506	36
8.612	29		8.612	66		8.582	67		8.512	-7		8.562	52		8.562	39		8.532	20		8.582	42		8.682	37		8.552	102		8.532	70		8.562	73		8.532	50
8.638	35		8.638	67		8.608	10		8.538	51		8.588	74		8.588	38		8.558	-12		8.608	38		8.708	13		8.578	94		8.558	54		8.588	65		8.558	67
8.664	72		8.664	34		8.634	11		8.564	85		8.614	100		8.614	19		8.584	50		8.634	22		8.734	33		8.604	19		8.584	48		8.614	29		8.584	82
8.69	83		8.69	-1		8.66	63		8.59	76		8.64	69		8.64	21		8.61	71		8.66	47		8.76	45		8.63	17		8.61	102		8.64	48		8.61	63
8.716	51		8.716	16		8.686	44		8.616	93		8.666	-3		8.666	47		8.636	60		8.686	44		8.786	50		8.656	5		8.636	38		8.666	57		8.636	41
8.742	10		8.742	43		8.712	7		8.642	80		8.692	9		8.692	49		8.662	30		8.712	62		8.812	53		8.682	38		8.662	21		8.692	32		8.662	51
8.768	9		8.768	80		8.738	0		8.668	41		8.718	36		8.718	11		8.688	37		8.738	69		8.838	58		8.708	57		8.688	65		8.718	51		8.688	47
8.794	16		8.794	60		8.764	13		8.694	68		8.744	30		8.744	7		8.714	49		8.764	54		8.864	46		8.734	54		8.714	60		8.744	47		8.714	46
8.82	14		8.82	42		8.79	23		8.72	75		8.77	33		8.77	17		8.74	67		8.79	36		8.89	49		8.76	76		8.74	56		8.77	27		8.74	61
8.846	19		8.846	23		8.816	54		8.746	57		8.796	36		8.796	-3		8.766	75		8.816	25		8.916	34		8.786	57		8.766	26		8.796	51		8.766	39
8.872	37		8.872	2		8.842	82		8.772	43		8.822	63		8.822	4		8.792	20		8.842	37		8.942	34		8.812	21		8.792	11		8.822	46		8.792	26
8.898	38		8.898	14		8.868	88		8.798	43		8.848	37		8.848	70		8.818	38		8.868	46		8.968	62		8.838	14		8.818	40		8.848	79		8.818	40
8.924	28		8.924	33		8.894	69		8.824	37		8.874	57		8.874	100		8.844	75		8.894	78		8.994	43		8.864	23		8.844	39		8.874	29		8.844	56
8.95	31		8.95	49		8.92	30		8.85	28		8.9	86		8.9	22		8.87	35		8.92	84		9.02	8		8.89	60		8.87	18		8.9	-8		8.87	56
8.976	54		8.976	57		8.946	27		8.876	46		8.926	69		8.926	-16		8.896	23		8.946	71		9.046	45		8.916	56		8.896	20		8.926	61		8.896	57
9.002	64		9.002	65		8.972	31		8.902	45		8.952	64		8.952	23		8.922	50		8.972	45		9.072	59		8.942	30		8.922	46		8.952	85		8.922	50
9.028	40		9.028	76		8.998	10		8.928	66		8.978	43		8.978	23		8.948	35		8.998	46		9.098	31		8.968	53		8.948	20		8.978	76		8.948	38
9.054	-4		9.054	60		9.024	-1		8.954	62		9.004	46		9.004	7		8.974	21		9.024	75		9.124	23		8.994	70		8.974	26		9.004	45		8.974	74
9.08	-17		9.08	38		9.05	6		8.98	38		9.03	71		9.03	29		9	15		9.05	78		9.15	38		9.02	59		9	69		9.03	43		9	67
9.106	36		9.106	41		9.076	20		9.006	76		9.056	78		9.056	59		9.026	36		9.076	79		9.176	49		9.046	30		9.026	56		9.056	47		9.026	57
9.132	82		9.132	39		9.102	6		9.032	68		9.082	27		9.082	58		9.052	89		9.102	60		9.202	31		9.072	20		9.052	21		9.082	35		9.052	100
9.158	42		9.158	17		9.128	-9		9.058	50		9.108	21		9.108	53		9.078	45		9.128	52		9.228	40		9.098	10		9.078	-17		9.108	13		9.078	89
9.184	-20		9.184	10		9.154	24		9.084	48		9.134	47		9.134	34		9.104	18		9.154	18		9.254	32		9.124	1		9.104	26		9.134	10		9.104	60
9.21	15		9.21	47		9.18	24		9.11	23		9.16	60		9.16	31		9.13	52		9.18	26		9.28	68		9.15	22		9.13	26		9.16	37		9.13	73
9.236	47		9.236	59		9.206	-6		9.136	28		9.186	58		9.186	36		9.156	27		9.206	-6		9.306	95		9.176	18		9.156	36		9.186	51		9.156	83
9.262	82		9.262	54		9.232	-3		9.162	38		9.212	13		9.212	-10		9.182	-15		9.232	4		9.332	93		9.202	28		9.182	57		9.212	61		9.182	15
9.288	76		9.288	36		9.258	18		9.188	72		9.238	13		9.238	42		9.208	33		9.258	37		9.358	40		9.228	40		9.208	79		9.238	73		9.208	23
9.314	41		9.314	33		9.284	50		9.214	76		9.264	54		9.264	38		9.234	43		9.284	35		9.384	19		9.254	24		9.234	76		9.264	67		9.234	66
9.34	14		9.34	59		9.31	35		9.24	37		9.29	36		9.29	32		9.26	56		9.31	16		9.41	0		9.28	41		9.26	28		9.29	44		9.26	23
9.366	41		9.366	30		9.336	-14		9.266	52		9.316	9		9.316	30		9.286	32		9.336	9		9.436	-15		9.306	73		9.286	17		9.316	19		9.286	56
9.392	27		9.392	44		9.362	16		9.292	77		9.342	-20		9.342	19		9.312	35		9.362	80		9.462	47		9.332	-10		9.312	28		9.342	62		9.312	64
9.418	22		9.418	32		9.388	55		9.318	90		9.368	12		9.368	53		9.338	18		9.388	2		9.488	68		9.358	-16		9.338	-6		9.368	72		9.338	41
9.444	65		9.444	-1		9.414	40		9.344	91		9.394	31		9.394	96		9.364	14		9.414	-7		9.514	1		9.384	4		9.364	-11		9.394	-10		9.364	-3
9.47	90		9.47	28		9.44	40		9.37	52		9.42	34		9.42	97		9.39	49		9.44	3		9.54	-25		9.41	-17		9.39	43		9.42	-2		9.39	-2
9.496	45		9.496	-8		9.466	76		9.396	78		9.446	13		9.446	79		9.416	22		9.466	20		9.566	21		9.436	-13		9.416	53		9.446	31		9.416	19
9.522	29		9.522	-7		9.492	11		9.422	70		9.472	48		9.472	59		9.442	14		9.492	55		9.592	73		9.462	45		9.442	13		9.472	32		9.442	26
9.548	18		9.548	24		9.518	34		9.448	89		9.498	30		9.498	49		9.468	46		9.518	55		9.618	73		9.488	31		9.468	56		9.498	33		9.468	8
9.574	50		9.574	5		9.544	77		9.474	42		9.524	38		9.524	27		9.494	-19		9.544	21		9.644	21		9.514	60		9.494	82		9.524	-26		9.494	36
9.6	28		9.6	7		9.57	37		9.5	49		9.55	85		9.55	-1		9.52	49		9.57	27		9.67	34		9.54	33		9.52	107		9.55	19		9.52	47
9.626	-8		9.626	-1		9.596	56		9.526	80		9.576	59		9.576	-25		9.546	68		9.596	-9		9.696	57		9.566	37		9.546	33		9.576	16		9.546	59
9.652	28		9.652	43		9.622	31		9.552	37		9.602	15		9.602	17		9.572	78		9.622	-15		9.722	20		9.592	49		9.572	54		9.602	58		9.572	27
9.678	13		9.678	78		9.648	54		9.578	78		9.628	17		9.628	26		9.598	35		9.648	39		9.748	28		9.618	20		9.598	61		9.628	62		9.598	28
9.704	15		9.704	52		9.674	23		9.604	39		9.654	22		9.654	67		9.624	89		9.674	45		9.774	45		9.644	45		9.624	19		9.654	70		9.624	68
9.73	33		9.73	62		9.7	81		9.63	72		9.68	43		9.68	14		9.65	18		9.7	27		9.8	58		9.67	68		9.65	49		9.68	13		9.65	31
9.756	34		9.756	12		9.726	114		9.656	96		9.706	77		9.706	38		9.676	46		9.726	4		9.826	76		9.696	31		9.676	22		9.706	27		9.676	21
9.782	41		9.782	11		9.752	81		9.682	74		9.732	79		9.732	0		9.702	43		9.752	8		9.852	30		9.722	28		9.702	88		9.732	19		9.702	39
9.808	29		9.808	-13		9.778	44		9.708	51		9.758	50		9.758	0		9.728	12		9.778	40		9.878	74		9.748	5		9.728	43		9.758	46		9.728	9
9.834	80		9.834	54		9.804	51		9.734	51		9.784	43		9.784	-24		9.754	-23		9.804	9		9.904	81		9.774	-21		9.754	-32		9.784	-23		9.754	28
9.86	62		9.86	86		9.83	-2		9.76	62		9.81	27		9.81	45		9.78	22		9.83	18		9.93	-1		9.8	15		9.78	-6		9.81	-30		9.78	-8
9.886	25		9.886	114		9.856	28		9.786	-15		9.836	11		9.836	32		9.806	23		9.856	85		9.956	3		9.826	73		9.806	15		9.836	61		9.806	24
9.912	92		9.912	52		9.882	74		9.812	-7		9.862	13		9.862	42		9.832	4		9.882	-7		9.982	38		9.852	40		9.832	22		9.862	21		9.832	51
9.938	16		9.938	9		9.908	41		9.838	-3		9.888	56		9.888	13		9.858	43		9.908	28		10.008	69		9.878	1		9.858	-9		9.888	-36		9.858	11
9.964	9		9.964	17		9.934	48		9.864	10		9.914	83		9.914	50		9.884	31		9.934	-22		10.034	14		9.904	-3		9.884	-27		9.914	-20		9.884	24
9.99	-5		9.99	4		9.96	54		9.89	57		9.94	31		9.94	37		9.91	32		9.96	15		10.06	4		9.93	32		9.91	15		9.94	35		9.91	17
10.016	71		10.016	4		9.986	41		9.916	40		9.966	26		9.966	-1		9.936	-13		9.986	12		10.086	50		9.956	27		9.936	28		9.966	59		9.936	41
10.042	57		10.042	65		10.012	46		9.942	93		9.992	15		9.992	-37		9.962	-37		10.012	7		10.112	-20		9.982	35		9.962	1		9.992	-11		9.962	25
10.068	28		10.068	-2		10.038	52		9.968	45		10.018	-6		10.018	41		9.988	82		10.038	26		10.138	15		10.008	40		9.988	48		10.018	13		9.988	-8
10.094	13		10.094	23		10.064	8		9.994	85		10.044	-20		10.044	43		10.014	55		10.064	66		10.164	-8		10.034	15		10.014	15		10.044	66		10.014	-11
10.12	-3		10.12	51		10.09	21		10.02	29		10.07	-4		10.07	52		10.04	19		10.09	42		10.19	33		10.06	3		10.04	18		10.07	37		10.04	58
10.146	41		10.146	25		10.116	36		10.046	82		10.096	34		10.096	80		10.066	71		10.116	-3		10.216	20		10.086	20		10.066	4		10.096	36		10.066	89
10.172	12		10.172	12		10.142	76		10.072	4		10.122	56		10.122	9		10.092	54		10.142	47		10.242	33		10.112	51		10.092	58		10.122	-4		10.092	55
10.198	41		10.198	-25		10.168	89		10.098	12		10.148	46		10.148	-5		10.118	19		10.168	81		10.268	29		10.138	-2		10.118	63		10.148	-18		10.118	17
10.224	-8		10.224	52		10.194	69		10.124	20		10.174	28		10.174	52		10.144	-5		10.194	2		10.294	76		10.164	-10		10.144	43		10.174	22		10.144	80
10.25	25		10.25	13		10.22	45		10.15	1		10.2	57		10.2	87		10.17	77		10.22	-17		10.32	-10		10.19	67		10.17	47		10.2	87		10.17	34
10.276	25		10.276	-12		10.246	32		10.176	23		10.226	43		10.226	21		10.196	-5		10.246	44		10.346	-26		10.216	80		10.196	28		10.226	29		10.196	-1
10.302	92		10.302	54		10.272	44		10.202	94		10.252	58		10.252	44		10.222	5		10.272	11		10.372	75		10.242	53		10.222	-8		10.252	-4		10.222	34
10.328	6		10.328	32		10.298	-5		10.228	-58		10.278	4		10.278	-9		10.248	19		10.298	4		10.398	70		10.268	123		10.248	43		10.278	-3		10.248	25
10.354	8		10.354	-63		10.324	7		10.254	-6		10.304	-44		10.304	-4		10.274	46		10.324	24		10.424	-43		10.294	26		10.274	-18		10.304	-17		10.274	-2
10.38	53		10.38	-34		10.35	42		10.28	35		10.33	0		10.33	40		10.3	-6		10.35	82		10.45	28		10.32	52		10.3	-30		10.33	25		10.3	-5
10.406	54		10.406	10		10.376	21		10.306	21		10.356	38		10.356	30		10.326	3		10.376	96		10.476	3		10.346	45		10.326	19		10.356	52		10.326	43
10.432	82		10.432	4		10.402	20		10.332	39		10.382	27		10.382	36		10.352	51		10.402	-12		10.502	39		10.372	46		10.352	11		10.382	76		10.352	25
10.458	91		10.458	8		10.428	2		10.358	14		10.408	28		10.408	10		10.378	33		10.428	7		10.528	-67		10.398	6		10.378	-17		10.408	48		10.378	61
10.484	36		10.484	56		10.454	-2		10.384	27		10.434	63		10.434	54		10.404	60		10.454	-24		10.554	44		10.424	-37		10.404	13		10.434	53		10.404	-13
10.51	55		10.51	18		10.48	-20		10.41	21		10.46	54		10.46	25		10.43	33		10.48	55		10.58	52		10.45	26		10.43	20		10.46	48		10.43	10
10.536	14		10.536	-42		10.506	20		10.436	55		10.486	68		10.486	42		10.456	61		10.506	73		10.606	31		10.476	48		10.456	32		10.486	29		10.456	75
10.562	12		10.562	41		10.532	-9		10.462	29		10.512	115		10.512	59		10.482	64		10.532	44		10.632	69		10.502	46		10.482	13		10.512	56		10.482	-2
10.588	5		10.588	63		10.558	42		10.488	19		10.538	36		10.538	37		10.508	15		10.558	36		10.658	75		10.528	35		10.508	77		10.538	40		10.508	88
10.614	-1		10.614	35		10.584	31		10.514	4		10.564	14		10.564	82		10.534	25		10.584	55		10.684	44		10.554	39		10.534	50		10.564	8		10.534	15
10.64	62		10.64	-7		10.61	67		10.54	38		10.59	8		10.59	61		10.56	-32		10.61	65		10.71	30		10.58	-7		10.56	30		10.59	97		10.56	34
10.666	45		10.666	20		10.636	65		10.566	41		10.616	79		10.616	36		10.586	-13		10.636	82		10.736	27		10.606	-14		10.586	29		10.616	63		10.586	36
10.692	-3		10.692	47		10.662	7		10.592	13		10.642	26		10.642	47		10.612	58		10.662	-11		10.762	9		10.632	1		10.612	14		10.642	18		10.612	37
10.718	26		10.718	-30		10.688	27		10.618	30		10.668	18		10.668	29		10.638	71		10.688	-7		10.788	27		10.658	-5		10.638	36		10.668	-8		10.638	3
10.744	-1		10.744	18		10.714	42		10.644	34		10.694	43		10.694	-26		10.664	57		10.714	47		10.814	66		10.684	66		10.664	-31		10.694	-2		10.664	-16
10.77	-12		10.77	27		10.74	44		10.67	47		10.72	-16		10.72	-13		10.69	60		10.74	32		10.84	69		10.71	8		10.69	-3		10.72	-4		10.69	49
10.796	-1		10.796	-6		10.766	-21		10.696	45		10.746	57		10.746	-6		10.716	-31		10.766	-49		10.866	36		10.736	-26		10.716	50		10.746	35		10.716	15
10.822	56		10.822	58		10.792	-6		10.722	24		10.772	55		10.772	42		10.742	75		10.792	-19		10.892	35		10.762	-5		10.742	28		10.772	10		10.742	37
10.848	35		10.848	-1		10.818	5		10.748	6		10.798	11		10.798	10		10.768	4		10.818	8		10.918	0		10.788	7		10.768	40		10.798	31		10.768	32
10.874	41		10.874	4		10.844	25		10.774	27		10.824	-28		10.824	-16		10.794	-16		10.844	5		10.944	10		10.814	26		10.794	-1		10.824	43		10.794	-26
10.9	-2		10.9	2		10.87	49		10.8	14		10.85	11		10.85	14		10.82	6		10.87	62		10.97	8		10.84	29		10.82	-5		10.85	62		10.82	-38
10.926	0		10.926	30		10.896	43		10.826	33		10.876	40		10.876	11		10.846	15		10.896	88		10.996	5		10.866	64		10.846	17		10.876	39		10.846	5
10.952	29		10.952	33		10.922	31		10.852	-5		10.902	72		10.902	-17		10.872	54		10.922	74		11.022	22		10.892	12		10.872	58		10.902	2		10.872	19
10.978	33		10.978	75		10.948	22		10.878	26		10.928	-16		10.928	26		10.898	63		10.948	37		11.048	0		10.918	29		10.898	35		10.928	20		10.898	3
11.004	-17		11.004	83		10.974	42		10.904	27		10.954	7		10.954	-14		10.924	77		10.974	67		11.074	56		10.944	20		10.924	61		10.954	-7		10.924	44
11.03	-29		11.03	59		11	-19		10.93	64		10.98	28		10.98	7		10.95	86		11	71		11.1	87		10.97	31		10.95	29		10.98	17		10.95	18
11.056	-1		11.056	21		11.026	-29		10.956	41		11.006	2		11.006	56		10.976	96		11.026	65		11.126	40		10.996	52		10.976	1		11.006	19		10.976	19
11.082	39		11.082	35		11.052	40		10.982	34		11.032	-21		11.032	54		11.002	43		11.052	81		11.152	61		11.022	64		11.002	25		11.032	11		11.002	68
11.108	12		11.108	36		11.078	63		11.008	10		11.058	0		11.058	54		11.028	-13		11.078	57		11.178	83		11.048	46		11.028	19		11.058	40		11.028	50
11.134	20		11.134	20		11.104	25		11.034	25		11.084	40		11.084	27		11.054	40		11.104	38		11.204	129		11.074	55		11.054	17		11.084	43		11.054	35
11.16	37		11.16	-12		11.13	6		11.06	2		11.11	23		11.11	21		11.08	22		11.13	28		11.23	96		11.1	51		11.08	-3		11.11	19		11.08	-26
11.186	55		11.186	-14		11.156	20		11.086	1		11.136	10		11.136	18		11.106	16		11.156	49		11.256	93		11.126	31		11.106	-21		11.136	15		11.106	-24
11.212	57		11.212	35		11.182	35		11.112	13		11.162	26		11.162	-1		11.132	32		11.182	84		11.282	163		11.152	36		11.132	-1		11.162	24		11.132	25
11.238	20		11.238	52		11.208	15		11.138	3		11.188	29		11.188	1		11.158	34		11.208	103		11.308	164		11.178	35		11.158	25		11.188	18		11.158	50
11.264	26		11.264	41		11.234	-30		11.164	8		11.214	54		11.214	28		11.184	31		11.234	74		11.334	164		11.204	-3		11.184	-5		11.214	11		11.184	64
11.29	2		11.29	14		11.26	2		11.19	60		11.24	61		11.24	55		11.21	86		11.26	119		11.36	214		11.23	-2		11.21	-16		11.24	-20		11.21	54
11.316	-4		11.316	12		11.286	13		11.216	78		11.266	57		11.266	43		11.236	49		11.286	113		11.386	246		11.256	3		11.236	27		11.266	-5		11.236	40
11.342	15		11.342	17		11.312	24		11.242	18		11.292	42		11.292	55		11.262	73		11.312	130		11.412	323		11.282	67		11.262	44		11.292	52		11.262	22
11.368	31		11.368	26		11.338	2		11.268	42		11.318	68		11.318	18		11.288	108		11.338	160		11.438	429		11.308	17		11.288	45		11.318	62		11.288	77
11.394	25		11.394	54		11.364	11		11.294	30		11.344	44		11.344	35		11.314	79		11.364	198		11.464	467		11.334	-3		11.314	64		11.344	53		11.314	57
11.42	47		11.42	57		11.39	42		11.32	17		11.37	25		11.37	112		11.34	69		11.39	211		11.49	499		11.36	33		11.34	62		11.37	77		11.34	-8
11.446	51		11.446	42		11.416	17		11.346	22		11.396	41		11.396	76		11.366	107		11.416	243		11.516	505		11.386	31		11.366	65		11.396	68		11.366	28
11.472	39		11.472	48		11.442	30		11.372	56		11.422	23		11.422	-14		11.392	156		11.442	323		11.542	467		11.412	30		11.392	81		11.422	66		11.392	64
11.498	42		11.498	33		11.468	70		11.398	62		11.448	-3		11.448	-4		11.418	152		11.468	362		11.568	421		11.438	15		11.418	66		11.448	102		11.418	60
11.524	37		11.524	-1		11.494	74		11.424	36		11.474	10		11.474	80		11.444	147		11.494	395		11.594	356		11.464	6		11.444	35		11.474	127		11.444	67
11.55	31		11.55	3		11.52	50		11.45	77		11.5	35		11.5	116		11.47	174		11.52	383		11.62	265		11.49	26		11.47	60		11.5	119		11.47	124
11.576	72		11.576	35		11.546	29		11.476	121		11.526	47		11.526	74		11.496	221		11.546	311		11.646	182		11.516	74		11.496	66		11.526	104		11.496	145
11.602	78		11.602	62		11.572	40		11.502	96		11.552	57		11.552	59		11.522	222		11.572	271		11.672	123		11.542	64		11.522	53		11.552	104		11.522	93
11.628	55		11.628	58		11.598	21		11.528	67		11.578	46		11.578	52		11.548	151		11.598	247		11.698	107		11.568	28		11.548	53		11.578	94		11.548	98
11.654	34		11.654	34		11.624	18		11.554	58		11.604	72		11.604	60		11.574	121		11.624	187		11.724	121		11.594	23		11.574	45		11.604	60		11.574	108
11.68	19		11.68	3		11.65	60		11.58	34		11.63	104		11.63	93		11.6	95		11.65	147		11.75	124		11.62	25		11.6	72		11.63	21		11.6	101
11.706	27		11.706	-37		11.676	52		11.606	32		11.656	83		11.656	63		11.626	87		11.676	120		11.776	117		11.646	27		11.626	67		11.656	27		11.626	91
11.732	5		11.732	-7		11.702	20		11.632	17		11.682	85		11.682	48		11.652	125		11.702	74		11.802	101		11.672	3		11.652	24		11.682	74		11.652	55
11.758	42		11.758	47		11.728	21		11.658	3		11.708	89		11.708	34		11.678	88		11.728	77		11.828	68		11.698	25		11.678	35		11.708	64		11.678	47
11.784	75		11.784	25		11.754	51		11.684	29		11.734	98		11.734	17		11.704	67		11.754	79		11.854	34		11.724	45		11.704	59		11.734	14		11.704	37
11.81	58		11.81	8		11.78	37		11.71	60		11.76	106		11.76	17		11.73	80		11.78	85		11.88	22		11.75	20		11.73	33		11.76	41		11.73	46
11.836	17		11.836	-6		11.806	13		11.736	74		11.786	83		11.786	-35		11.756	87		11.806	111		11.906	40		11.776	22		11.756	33		11.786	49		11.756	59
11.862	46		11.862	-14		11.832	13		11.762	14		11.812	70		11.812	-13		11.782	85		11.832	100		11.932	60		11.802	29		11.782	54		11.812	17		11.782	41
11.888	65		11.888	24		11.858	48		11.788	-8		11.838	28		11.838	42		11.808	71		11.858	86		11.958	37		11.828	42		11.808	46		11.838	25		11.808	-13
11.914	26		11.914	20		11.884	50		11.814	38		11.864	39		11.864	30		11.834	55		11.884	47		11.984	36		11.854	27		11.834	37		11.864	51		11.834	-4
11.94	64		11.94	-3		11.91	4		11.84	58		11.89	42		11.89	8		11.86	26		11.91	22		12.01	20		11.88	25		11.86	4		11.89	58		11.86	12
11.966	77		11.966	40		11.936	20		11.866	27		11.916	38		11.916	8		11.886	32		11.936	75		12.036	4		11.906	36		11.886	27		11.916	27		11.886	28
11.992	28		11.992	35		11.962	40		11.892	-4		11.942	57		11.942	19		11.912	32		11.962	63		12.062	52		11.932	23		11.912	64		11.942	42		11.912	20
12.018	9		12.018	41		11.988	22		11.918	49		11.968	42		11.968	48		11.938	64		11.988	70		12.088	56		11.958	7		11.938	56		11.968	47		11.938	31
12.044	11		12.044	36		12.014	40		11.944	40		11.994	60		11.994	57		11.964	32		12.014	101		12.114	26		11.984	21		11.964	58		11.994	-3		11.964	5
12.07	-2		12.07	-3		12.04	51		11.97	49		12.02	51		12.02	42		11.99	49		12.04	34		12.14	1		12.01	22		11.99	33		12.02	-27		11.99	-9
12.096	18		12.096	-2		12.066	-4		11.996	27		12.046	63		12.046	21		12.016	54		12.066	62		12.166	21		12.036	-26		12.016	23		12.046	-35		12.016	-12
12.122	-25		12.122	34		12.092	1		12.022	22		12.072	56		12.072	33		12.042	21		12.092	71		12.192	77		12.062	5		12.042	15		12.072	39		12.042	6
12.148	19		12.148	19		12.118	33		12.048	55		12.098	15		12.098	16		12.068	28		12.118	48		12.218	40		12.088	20		12.068	57		12.098	70		12.068	26
12.174	14		12.174	26		12.144	-14		12.074	75		12.124	55		12.124	30		12.094	29		12.144	27		12.244	22		12.114	10		12.094	50		12.124	43		12.094	30
12.2	10		12.2	-18		12.17	19		12.1	33		12.15	29		12.15	-2		12.12	41		12.17	39		12.27	14		12.14	20		12.12	50		12.15	11		12.12	18
12.226	19		12.226	31		12.196	18		12.126	69		12.176	79		12.176	15		12.146	24		12.196	54		12.296	22		12.166	24		12.146	20		12.176	47		12.146	-3
12.252	43		12.252	-14		12.222	52		12.152	37		12.202	21		12.202	58		12.172	43		12.222	31		12.322	-31		12.192	22		12.172	-17		12.202	72		12.172	5
12.278	24		12.278	22		12.248	41		12.178	18		12.228	54		12.228	27		12.198	30		12.248	23		12.348	21		12.218	30		12.198	8		12.228	41		12.198	9
12.304	45		12.304	24		12.274	5		12.204	-8		12.254	63		12.254	9		12.224	-10		12.274	23		12.374	30		12.244	39		12.224	34		12.254	-14		12.224	-17
12.33	97		12.33	43		12.3	43		12.23	-18		12.28	39		12.28	-1		12.25	14		12.3	24		12.4	27		12.27	12		12.25	23		12.28	23		12.25	37
12.356	66		12.356	-11		12.326	43		12.256	30		12.306	22		12.306	29		12.276	21		12.326	-6		12.426	-12		12.296	24		12.276	51		12.306	28		12.276	55
12.382	78		12.382	89		12.352	16		12.282	27		12.332	72		12.332	77		12.302	18		12.352	22		12.452	-7		12.322	21		12.302	6		12.332	51		12.302	82
12.408	97		12.408	111		12.378	44		12.308	-1		12.358	51		12.358	35		12.328	17		12.378	12		12.478	-1		12.348	28		12.328	23		12.358	7		12.328	32
12.434	72		12.434	89		12.404	14		12.334	16		12.384	63		12.384	9		12.354	25		12.404	14		12.504	29		12.374	49		12.354	32		12.384	31		12.354	-7
12.46	30		12.46	113		12.43	59		12.36	-3		12.41	111		12.41	31		12.38	38		12.43	18		12.53	-17		12.4	79		12.38	8		12.41	102		12.38	16
12.486	42		12.486	160		12.456	47		12.386	3		12.436	2		12.436	40		12.406	54		12.456	80		12.556	29		12.426	116		12.406	-14		12.436	5		12.406	60
12.512	63		12.512	121		12.482	56		12.412	30		12.462	57		12.462	62		12.432	23		12.482	13		12.582	-2		12.452	99		12.432	21		12.462	-3		12.432	29
12.538	178		12.538	110		12.508	39		12.438	22		12.488	54		12.488	70		12.458	81		12.508	-30		12.608	15		12.478	169		12.458	46		12.488	28		12.458	2
12.564	180		12.564	219		12.534	76		12.464	-4		12.514	28		12.514	124		12.484	42		12.534	24		12.634	11		12.504	145		12.484	48		12.514	48		12.484	45
12.59	255		12.59	326		12.56	82		12.49	23		12.54	-18		12.54	99		12.51	34		12.56	60		12.66	19		12.53	152		12.51	52		12.54	23		12.51	75
12.616	345		12.616	503		12.586	50		12.516	58		12.566	-4		12.566	115		12.536	3		12.586	17		12.686	25		12.556	189		12.536	50		12.566	47		12.536	27
12.642	443		12.642	618		12.612	79		12.542	9		12.592	-1		12.592	139		12.562	23		12.612	87		12.712	48		12.582	280		12.562	30		12.592	81		12.562	9
12.668	460		12.668	719		12.638	81		12.568	71		12.618	21		12.618	131		12.588	-40		12.638	15		12.738	23		12.608	344		12.588	94		12.618	119		12.588	-1
12.694	494		12.694	793		12.664	70		12.594	55		12.644	32		12.644	158		12.614	-31		12.664	-6		12.764	12		12.634	424		12.614	25		12.644	104		12.614	24
12.72	356		12.72	796		12.69	99		12.62	-7		12.67	10		12.67	234		12.64	-2		12.69	-30		12.79	39		12.66	454		12.64	77		12.67	110		12.64	16
12.746	368		12.746	698		12.716	70		12.646	80		12.696	15		12.696	217		12.666	34		12.716	19		12.816	0		12.686	494		12.666	40		12.696	189		12.666	-4
12.772	222		12.772	531		12.742	76		12.672	17		12.722	46		12.722	215		12.692	49		12.742	24		12.842	24		12.712	496		12.692	59		12.722	153		12.692	31
12.798	219		12.798	390		12.768	128		12.698	-6		12.748	35		12.748	226		12.718	30		12.768	52		12.868	-37		12.738	455		12.718	39		12.748	159		12.718	58
12.824	80		12.824	170		12.794	79		12.724	39		12.774	-5		12.774	176		12.744	31		12.794	-27		12.894	32		12.764	466		12.744	89		12.774	107		12.744	100
12.85	123		12.85	112		12.82	43		12.75	3		12.8	25		12.8	188		12.77	21		12.82	35		12.92	61		12.79	371		12.77	18		12.8	33		12.77	34
12.876	73		12.876	115		12.846	-4		12.776	-7		12.826	3		12.826	109		12.796	55		12.846	28		12.946	47		12.816	188		12.796	-3		12.826	91		12.796	9
12.902	56		12.902	106		12.872	52		12.802	55		12.852	65		12.852	51		12.822	19		12.872	19		12.972	-53		12.842	132		12.822	22		12.852	25		12.822	37
12.928	2		12.928	64		12.898	61		12.828	85		12.878	10		12.878	64		12.848	19		12.898	37		12.998	47		12.868	126		12.848	62		12.878	20		12.848	97
12.954	64		12.954	98		12.924	12		12.854	87		12.904	68		12.904	32		12.874	-3		12.924	42		13.024	24		12.894	76		12.874	49		12.904	106		12.874	85
12.98	-24		12.98	-9		12.95	-3		12.88	16		12.93	-3		12.93	41		12.9	20		12.95	-17		13.05	25		12.92	35		12.9	58		12.93	83		12.9	70
13.006	24		13.006	31		12.976	-2		12.906	27		12.956	33		12.956	86		12.926	28		12.976	19		13.076	18		12.946	31		12.926	55		12.956	19		12.926	66
13.032	35		13.032	24		13.002	-1		12.932	-31		12.982	25		12.982	30		12.952	7		13.002	30		13.102	27		12.972	43		12.952	6		12.982	4		12.952	38
13.058	40		13.058	42		13.028	18		12.958	51		13.008	30		13.008	43		12.978	-11		13.028	38		13.128	34		12.998	24		12.978	4		13.008	27		12.978	9
13.084	45		13.084	-19		13.054	-1		12.984	66		13.034	66		13.034	37		13.004	-14		13.054	51		13.154	6		13.024	-13		13.004	63		13.034	21		13.004	17
13.11	7		13.11	31		13.08	55		13.01	-14		13.06	61		13.06	0		13.03	37		13.08	41		13.18	13		13.05	5		13.03	15		13.06	11		13.03	28
13.136	8		13.136	56		13.106	75		13.036	-24		13.086	23		13.086	24		13.056	30		13.106	40		13.206	30		13.076	0		13.056	0		13.086	15		13.056	5
13.162	-48		13.162	48		13.132	11		13.062	21		13.112	22		13.112	-9		13.082	-6		13.132	8		13.232	-17		13.102	70		13.082	48		13.112	66		13.082	-5
13.188	20		13.188	40		13.158	-6		13.088	0		13.138	16		13.138	-6		13.108	-25		13.158	-36		13.258	53		13.128	-16		13.108	16		13.138	24		13.108	-28
13.214	19		13.214	-8		13.184	18		13.114	-2		13.164	76		13.164	19		13.134	32		13.184	-5		13.284	11		13.154	19		13.134	-11		13.164	-13		13.134	79
13.24	-13		13.24	-33		13.21	40		13.14	4		13.19	3		13.19	-24		13.16	-5		13.21	19		13.31	31		13.18	52		13.16	63		13.19	1		13.16	56
13.266	-1		13.266	57		13.236	-16		13.166	-10		13.216	-11		13.216	-1		13.186	3		13.236	10		13.336	47		13.206	26		13.186	39		13.216	19		13.186	36
13.292	9		13.292	44		13.262	-6		13.192	15		13.242	20		13.242	47		13.212	15		13.262	6		13.362	45		13.232	-12		13.212	54		13.242	35		13.212	14
13.318	24		13.318	51		13.288	26		13.218	11		13.268	58		13.268	-20		13.238	49		13.288	-31		13.388	45		13.258	-9		13.238	74		13.268	23		13.238	31
13.344	26		13.344	47		13.314	40		13.244	4		13.294	55		13.294	9		13.264	28		13.314	21		13.414	3		13.284	4		13.264	67		13.294	4		13.264	-3
13.37	35		13.37	65		13.34	93		13.27	-3		13.32	34		13.32	21		13.29	45		13.34	45		13.44	15		13.31	1		13.29	51		13.32	29		13.29	3
13.396	28		13.396	59		13.366	69		13.296	52		13.346	42		13.346	84		13.316	56		13.366	35		13.466	37		13.336	27		13.316	61		13.346	34		13.316	23
13.422	44		13.422	34		13.392	36		13.322	45		13.372	-6		13.372	7		13.342	44		13.392	20		13.492	59		13.362	87		13.342	20		13.372	-2		13.342	3
13.448	46		13.448	61		13.418	13		13.348	18		13.398	26		13.398	-14		13.368	3		13.418	41		13.518	35		13.388	42		13.368	-54		13.398	45		13.368	12
13.474	49		13.474	46		13.444	-11		13.374	3		13.424	-40		13.424	41		13.394	-7		13.444	39		13.544	35		13.414	28		13.394	5		13.424	24		13.394	36
13.5	40		13.5	35		13.47	6		13.4	40		13.45	47		13.45	52		13.42	46		13.47	31		13.57	45		13.44	24		13.42	43		13.45	14		13.42	38
13.526	14		13.526	63		13.496	8		13.426	44		13.476	43		13.476	-9		13.446	41		13.496	49		13.596	57		13.466	34		13.446	68		13.476	26		13.446	56
13.552	69		13.552	45		13.522	25		13.452	30		13.502	32		13.502	59		13.472	66		13.522	63		13.622	36		13.492	41		13.472	35		13.502	49		13.472	42
13.578	57		13.578	89		13.548	70		13.478	31		13.528	88		13.528	87		13.498	37		13.548	30		13.648	29		13.518	74		13.498	42		13.528	72		13.498	25
13.604	61		13.604	69		13.574	70		13.504	20		13.554	71		13.554	91		13.524	26		13.574	75		13.674	73		13.544	50		13.524	69		13.554	23		13.524	69
13.63	79		13.63	36		13.6	100		13.53	33		13.58	101		13.58	57		13.55	57		13.6	92		13.7	122		13.57	32		13.55	78		13.58	-14		13.55	51
13.656	99		13.656	41		13.626	119		13.556	33		13.606	143		13.606	10		13.576	67		13.626	33		13.726	142		13.596	48		13.576	104		13.606	35		13.576	58
13.682	80		13.682	54		13.652	100		13.582	62		13.632	119		13.632	62		13.602	50		13.652	81		13.752	181		13.622	68		13.602	133		13.632	96		13.602	68
13.708	110		13.708	79		13.678	79		13.608	50		13.658	91		13.658	27		13.628	69		13.678	81		13.778	154		13.648	108		13.628	145		13.658	92		13.628	78
13.734	157		13.734	75		13.704	115		13.634	63		13.684	98		13.684	73		13.654	77		13.704	135		13.804	204		13.674	106		13.654	131		13.684	64		13.654	134
13.76	220		13.76	94		13.73	98		13.66	99		13.71	182		13.71	126		13.68	60		13.73	107		13.83	268		13.7	104		13.68	110		13.71	77		13.68	144
13.786	233		13.786	125		13.756	79		13.686	106		13.736	184		13.736	151		13.706	90		13.756	139		13.856	337		13.726	135		13.706	124		13.736	86		13.706	138
13.812	211		13.812	143		13.782	113		13.712	82		13.762	232		13.762	179		13.732	125		13.782	216		13.882	355		13.752	110		13.732	155		13.762	93		13.732	146
13.838	282		13.838	192		13.808	156		13.738	123		13.788	345		13.788	202		13.758	91		13.808	231		13.908	456		13.778	134		13.758	141		13.788	149		13.758	201
13.864	357		13.864	183		13.834	212		13.764	124		13.814	371		13.814	190		13.784	127		13.834	269		13.934	527		13.804	203		13.784	186		13.814	182		13.784	243
13.89	436		13.89	165		13.86	255		13.79	137		13.84	387		13.84	253		13.81	175		13.86	286		13.96	624		13.83	270		13.81	225		13.84	160		13.81	320
13.916	552		13.916	251		13.886	268		13.816	164		13.866	463		13.866	284		13.836	210		13.886	347		13.986	790		13.856	298		13.836	249		13.866	188		13.836	362
13.942	666		13.942	293		13.912	352		13.842	177		13.892	570		13.892	360		13.862	256		13.912	428		14.012	1042		13.882	312		13.862	316		13.892	225		13.862	383
13.968	852		13.968	376		13.938	406		13.868	209		13.918	740		13.918	423		13.888	275		13.938	547		14.038	1325		13.908	363		13.888	317		13.918	345		13.888	515
13.994	1010		13.994	503		13.964	478		13.894	286		13.944	858		13.944	507		13.914	348		13.964	673		14.064	1371		13.934	425		13.914	437		13.944	435		13.914	651
14.02	1384		14.02	603		13.99	564		13.92	378		13.97	993		13.97	672		13.94	407		13.99	830		14.09	1076		13.96	501		13.94	564		13.97	493		13.94	794
14.046	1843		14.046	752		14.016	680		13.946	405		13.996	1316		13.996	806		13.966	528		14.016	1007		14.116	690		13.986	665		13.966	704		13.996	591		13.966	1008
14.072	2067		14.072	788		14.042	809		13.972	435		14.022	1693		14.022	1028		13.992	670		14.042	1244		14.142	455		14.012	866		13.992	850		14.022	720		13.992	1353
14.098	1886		14.098	634		14.068	846		13.998	530		14.048	2032		14.048	1350		14.018	794		14.068	1409		14.168	269		14.038	1034		14.018	985		14.048	816		14.018	1617
14.124	1308		14.124	408		14.094	690		14.024	697		14.074	1991		14.074	1547		14.044	915		14.094	1272		14.194	156		14.064	1127		14.044	1234		14.074	869		14.044	1687
14.15	706		14.15	225		14.12	460		14.05	875		14.1	1457		14.1	1509		14.07	962		14.12	898		14.22	103		14.09	976		14.07	1431		14.1	737		14.07	1504
14.176	375		14.176	137		14.146	277		14.076	864		14.126	842		14.126	1146		14.096	897		14.146	577		14.246	80		14.116	682		14.096	1268		14.126	470		14.096	1073
14.202	244		14.202	126		14.172	174		14.102	637		14.152	449		14.152	696		14.122	679		14.172	357		14.272	81		14.142	404		14.122	887		14.152	255		14.122	647
14.228	176		14.228	113		14.198	132		14.128	368		14.178	299		14.178	398		14.148	425		14.198	193		14.298	77		14.168	206		14.148	582		14.178	145		14.148	360
14.254	157		14.254	68		14.224	105		14.154	203		14.204	219		14.204	203		14.174	292		14.224	124		14.324	73		14.194	150		14.174	338		14.204	110		14.174	223
14.28	126		14.28	30		14.25	66		14.18	131		14.23	131		14.23	174		14.2	204		14.25	115		14.35	45		14.22	146		14.2	193		14.23	75		14.2	199
14.306	111		14.306	7		14.276	30		14.206	99		14.256	118		14.256	156		14.226	125		14.276	129		14.376	41		14.246	131		14.226	136		14.256	81		14.226	170
14.332	94		14.332	40		14.302	25		14.232	70		14.282	158		14.282	103		14.252	100		14.302	106		14.402	26		14.272	75		14.252	104		14.282	99		14.252	113
14.358	45		14.358	82		14.328	13		14.258	56		14.308	142		14.308	127		14.278	90		14.328	78		14.428	44		14.298	33		14.278	126		14.308	84		14.278	81
14.384	45		14.384	43		14.354	30		14.284	68		14.334	97		14.334	100		14.304	82		14.354	39		14.454	79		14.324	30		14.304	133		14.334	53		14.304	93
14.41	45		14.41	-2		14.38	31		14.31	38		14.36	83		14.36	89		14.33	66		14.38	7		14.48	47		14.35	12		14.33	105		14.36	34		14.33	123
14.436	61		14.436	10		14.406	35		14.336	36		14.386	70		14.386	129		14.356	75		14.406	39		14.506	36		14.376	16		14.356	79		14.386	30		14.356	84
14.462	46		14.462	15		14.432	48		14.362	32		14.412	46		14.412	117		14.382	92		14.432	53		14.532	26		14.402	32		14.382	80		14.412	31		14.382	66
14.488	14		14.488	21		14.458	50		14.388	39		14.438	59		14.438	74		14.408	82		14.458	33		14.558	-9		14.428	37		14.408	73		14.438	11		14.408	82
14.514	29		14.514	-28		14.484	30		14.414	65		14.464	66		14.464	40		14.434	69		14.484	6		14.584	-19		14.454	40		14.434	45		14.464	1		14.434	55
14.54	36		14.54	-14		14.51	26		14.44	36		14.49	56		14.49	33		14.46	48		14.51	42		14.61	-8		14.48	33		14.46	66		14.49	18		14.46	18
14.566	32		14.566	29		14.536	31		14.466	10		14.516	71		14.516	17		14.486	19		14.536	69		14.636	-8		14.506	8		14.486	58		14.516	18		14.486	19
14.592	24		14.592	5		14.562	29		14.492	10		14.542	85		14.542	12		14.512	-6		14.562	29		14.662	6		14.532	-2		14.512	61		14.542	10		14.512	47
14.618	7		14.618	37		14.588	41		14.518	26		14.568	89		14.568	51		14.538	43		14.588	25		14.688	23		14.558	-27		14.538	57		14.568	32		14.538	47
14.644	17		14.644	48		14.614	-8		14.544	31		14.594	38		14.594	67		14.564	61		14.614	-13		14.714	-15		14.584	23		14.564	4		14.594	16		14.564	28
14.67	0		14.67	11		14.64	10		14.57	35		14.62	65		14.62	86		14.59	50		14.64	19		14.74	-17		14.61	74		14.59	5		14.62	5		14.59	20
14.696	21		14.696	8		14.666	6		14.596	26		14.646	27		14.646	80		14.616	32		14.666	27		14.766	20		14.636	65		14.616	37		14.646	25		14.616	46
14.722	38		14.722	-34		14.692	28		14.622	32		14.672	10		14.672	13		14.642	48		14.692	10		14.792	21		14.662	19		14.642	21		14.672	-17		14.642	47
14.748	36		14.748	-1		14.718	40		14.648	29		14.698	84		14.698	14		14.668	59		14.718	20		14.818	-10		14.688	49		14.668	24		14.698	40		14.668	21
14.774	68		14.774	19		14.744	23		14.674	-1		14.724	58		14.724	45		14.694	50		14.744	10		14.844	4		14.714	28		14.694	17		14.724	75		14.694	9
14.8	41		14.8	18		14.77	45		14.7	49		14.75	18		14.75	25		14.72	42		14.77	5		14.87	40		14.74	42		14.72	10		14.75	36		14.72	2
14.826	17		14.826	39		14.796	12		14.726	21		14.776	36		14.776	52		14.746	36		14.796	18		14.896	19		14.766	30		14.746	23		14.776	2		14.746	26
14.852	29		14.852	17		14.822	-15		14.752	4		14.802	33		14.802	-2		14.772	71		14.822	47		14.922	26		14.792	19		14.772	44		14.802	-2		14.772	37
14.878	48		14.878	-14		14.848	-11		14.778	-5		14.828	11		14.828	27		14.798	-1		14.848	66		14.948	27		14.818	9		14.798	39		14.828	2		14.798	36
14.904	16		14.904	28		14.874	-1		14.804	29		14.854	16		14.854	-14		14.824	39		14.874	49		14.974	1		14.844	74		14.824	36		14.854	0		14.824	-3
14.93	33		14.93	3		14.9	22		14.83	1		14.88	83		14.88	-10		14.85	55		14.9	42		15	9		14.87	10		14.85	-6		14.88	11		14.85	-11
14.956	-19		14.956	34		14.926	55		14.856	-27		14.906	43		14.906	16		14.876	33		14.926	-17		15.026	34		14.896	-2		14.876	-9		14.906	1		14.876	34
14.982	32		14.982	21		14.952	46		14.882	20		14.932	35		14.932	16		14.902	7		14.952	-5		15.052	18		14.922	45		14.902	-10		14.932	27		14.902	12
15.008	0		15.008	29		14.978	-45		14.908	-12		14.958	20		14.958	26		14.928	5		14.978	15		15.078	-5		14.948	27		14.928	5		14.958	50		14.928	10
15.034	6		15.034	27		15.004	-14		14.934	8		14.984	18		14.984	47		14.954	35		15.004	1		15.104	31		14.974	7		14.954	4		14.984	24		14.954	-1
15.06	-36		15.06	39		15.03	32		14.96	39		15.01	39		15.01	3		14.98	23		15.03	-4		15.13	5		15	8		14.98	25		15.01	-3		14.98	22
15.086	10		15.086	24		15.056	1		14.986	30		15.036	62		15.036	18		15.006	30		15.056	24		15.156	-8		15.026	-44		15.006	-11		15.036	8		15.006	38
15.112	83		15.112	7		15.082	-13		15.012	7		15.062	19		15.062	2		15.032	-29		15.082	-5		15.182	45		15.052	52		15.032	2		15.062	15		15.032	45
15.138	34		15.138	2		15.108	-1		15.038	29		15.088	49		15.088	-15		15.058	-8		15.108	-19		15.208	34		15.078	-1		15.058	9		15.088	59		15.058	30
15.164	18		15.164	7		15.134	15		15.064	26		15.114	14		15.114	0		15.084	1		15.134	14		15.234	43		15.104	67		15.084	44		15.114	0		15.084	65
15.19	32		15.19	25		15.16	-9		15.09	4		15.14	24		15.14	49		15.11	64		15.16	7		15.26	18		15.13	9		15.11	17		15.14	69		15.11	35
15.216	-8		15.216	0		15.186	30		15.116	16		15.166	-6		15.166	71		15.136	21		15.186	53		15.286	36		15.156	17		15.136	47		15.166	-4		15.136	-11
15.242	37		15.242	27		15.212	35		15.142	-24		15.192	25		15.192	4		15.162	42		15.212	-12		15.312	10		15.182	10		15.162	17		15.192	-15		15.162	16
15.268	46		15.268	-1		15.238	38		15.168	7		15.218	20		15.218	71		15.188	58		15.238	18		15.338	4		15.208	52		15.188	4		15.218	22		15.188	-12
15.294	-8		15.294	-30		15.264	58		15.194	23		15.244	30		15.244	70		15.214	81		15.264	64		15.364	11		15.234	16		15.214	5		15.244	6		15.214	19
15.32	24		15.32	5		15.29	42		15.22	24		15.27	117		15.27	41		15.24	29		15.29	41		15.39	37		15.26	4		15.24	-40		15.27	37		15.24	-9
15.346	36		15.346	40		15.316	29		15.246	17		15.296	53		15.296	-21		15.266	-4		15.316	33		15.416	-27		15.286	-25		15.266	37		15.296	36		15.266	-29
15.372	31		15.372	37		15.342	56		15.272	27		15.322	28		15.322	39		15.292	16		15.342	-18		15.442	62		15.312	32		15.292	25		15.322	8		15.292	67
15.398	7		15.398	5		15.368	18		15.298	25		15.348	12		15.348	16		15.318	51		15.368	-1		15.468	43		15.338	16		15.318	73		15.348	6		15.318	58
15.424	-4		15.424	51		15.394	12		15.324	23		15.374	19		15.374	1		15.344	30		15.394	40		15.494	0		15.364	22		15.344	13		15.374	17		15.344	77
15.45	89		15.45	6		15.42	8		15.35	20		15.4	-39		15.4	-23		15.37	27		15.42	-6		15.52	83		15.39	19		15.37	34		15.4	-22		15.37	47
15.476	52		15.476	102		15.446	20		15.376	39		15.426	-6		15.426	74		15.396	44		15.446	79		15.546	62		15.416	77		15.396	29		15.426	72		15.396	8
15.502	-15		15.502	80		15.472	44		15.402	26		15.452	124		15.452	18		15.422	32		15.472	59		15.572	7		15.442	24		15.422	-23		15.452	8		15.422	29
15.528	-13		15.528	4		15.498	64		15.428	43		15.478	57		15.478	39		15.448	15		15.498	49		15.598	5		15.468	24		15.448	1		15.478	49		15.448	59
15.554	-3		15.554	-28		15.524	4		15.454	22		15.504	67		15.504	42		15.474	64		15.524	21		15.624	15		15.494	-7		15.474	41		15.504	41		15.474	61
15.58	43		15.58	-33		15.55	-33		15.48	10		15.53	57		15.53	-29		15.5	49		15.55	10		15.65	21		15.52	16		15.5	27		15.53	13		15.5	36
15.606	23		15.606	42		15.576	21		15.506	-12		15.556	16		15.556	8		15.526	-11		15.576	43		15.676	27		15.546	29		15.526	7		15.556	-3		15.526	18
15.632	-8		15.632	14		15.602	25		15.532	40		15.582	36		15.582	57		15.552	-8		15.602	26		15.702	36		15.572	-30		15.552	-21		15.582	28		15.552	-21
15.658	-13		15.658	49		15.628	9		15.558	55		15.608	43		15.608	60		15.578	42		15.628	10		15.728	42		15.598	4		15.578	4		15.608	45		15.578	-18
15.684	35		15.684	-26		15.654	-3		15.584	3		15.634	40		15.634	48		15.604	6		15.654	8		15.754	27		15.624	30		15.604	13		15.634	21		15.604	28
15.71	-7		15.71	37		15.68	26		15.61	64		15.66	17		15.66	63		15.63	45		15.68	4		15.78	56		15.65	2		15.63	49		15.66	21		15.63	45
15.736	12		15.736	40		15.706	5		15.636	25		15.686	9		15.686	38		15.656	29		15.706	-6		15.806	-9		15.676	28		15.656	14		15.686	5		15.656	47
15.762	-34		15.762	16		15.732	25		15.662	-6		15.712	-9		15.712	2		15.682	-19		15.732	41		15.832	-19		15.702	21		15.682	3		15.712	46		15.682	22
15.788	28		15.788	32		15.758	20		15.688	-18		15.738	61		15.738	-22		15.708	48		15.758	11		15.858	28		15.728	0		15.708	-39		15.738	78		15.708	78
15.814	23		15.814	52		15.784	31		15.714	27		15.764	9		15.764	24		15.734	18		15.784	-22		15.884	8		15.754	48		15.734	43		15.764	52		15.734	64
15.84	0		15.84	-9		15.81	27		15.74	15		15.79	46		15.79	-8		15.76	38		15.81	36		15.91	-17		15.78	33		15.76	16		15.79	36		15.76	28
15.866	52		15.866	16		15.836	6		15.766	48		15.816	16		15.816	13		15.786	67		15.836	25		15.936	30		15.806	7		15.786	-5		15.816	-14		15.786	19
15.892	30		15.892	24		15.862	12		15.792	36		15.842	29		15.842	-12		15.812	32		15.862	21		15.962	41		15.832	79		15.812	-25		15.842	-63		15.812	46
15.918	7		15.918	70		15.888	28		15.818	41		15.868	-9		15.868	-14		15.838	8		15.888	23		15.988	18		15.858	40		15.838	-37		15.868	-4		15.838	41
15.944	15		15.944	47		15.914	30		15.844	15		15.894	33		15.894	11		15.864	17		15.914	32		16.014	37		15.884	8		15.864	23		15.894	33		15.864	72
15.97	82		15.97	16		15.94	5		15.87	-12		15.92	38		15.92	20		15.89	17		15.94	33		16.04	27		15.91	3		15.89	23		15.92	36		15.89	8
15.996	-29		15.996	29		15.966	60		15.896	22		15.946	7		15.946	41		15.916	-3		15.966	37		16.066	42		15.936	16		15.916	6		15.946	9		15.916	51
16.022	40		16.022	26		15.992	1		15.922	48		15.972	25		15.972	35		15.942	25		15.992	51		16.092	82		15.962	6		15.942	10		15.972	-19		15.942	72
16.048	63		16.048	16		16.018	54		15.948	19		15.998	73		15.998	25		15.968	47		16.018	30		16.118	25		15.988	22		15.968	24		15.998	10		15.968	48
16.074	38		16.074	27		16.044	33		15.974	56		16.024	29		16.024	37		15.994	32		16.044	56		16.144	104		16.014	33		15.994	8		16.024	12		15.994	27
16.1	42		16.1	36		16.07	25		16	2		16.05	34		16.05	4		16.02	-9		16.07	25		16.17	43		16.04	39		16.02	-8		16.05	-14		16.02	30
16.126	31		16.126	8		16.096	-16		16.026	29		16.076	73		16.076	33		16.046	6		16.096	25		16.196	7		16.066	27		16.046	-21		16.076	42		16.046	32
16.152	11		16.152	60		16.122	-2		16.052	-15		16.102	48		16.102	22		16.072	29		16.122	27		16.222	-3		16.092	37		16.072	-19		16.102	46		16.072	68
16.178	23		16.178	34		16.148	-2		16.078	-10		16.128	15		16.128	14		16.098	-9		16.148	30		16.248	4		16.118	-5		16.098	18		16.128	53		16.098	69
16.204	22		16.204	5		16.174	25		16.104	-3		16.154	76		16.154	65		16.124	13		16.174	41		16.274	62		16.144	9		16.124	68		16.154	-6		16.124	20
16.23	-6		16.23	17		16.2	34		16.13	20		16.18	80		16.18	62		16.15	33		16.2	32		16.3	52		16.17	54		16.15	55		16.18	-9		16.15	42
16.256	1		16.256	11		16.226	45		16.156	6		16.206	34		16.206	-7		16.176	18		16.226	36		16.326	44		16.196	71		16.176	42		16.206	-22		16.176	64
16.282	9		16.282	25		16.252	31		16.182	15		16.232	83		16.232	27		16.202	54		16.252	22		16.352	14		16.222	41		16.202	8		16.232	23		16.202	71
16.308	57		16.308	20		16.278	44		16.208	3		16.258	86		16.258	3		16.228	14		16.278	-13		16.378	5		16.248	30		16.228	33		16.258	51		16.228	27
16.334	45		16.334	21		16.304	42		16.234	38		16.284	39		16.284	-4		16.254	31		16.304	27		16.404	9		16.274	0		16.254	35		16.284	49		16.254	12
16.36	41		16.36	67		16.33	25		16.26	17		16.31	29		16.31	-2		16.28	20		16.33	20		16.43	-9		16.3	-6		16.28	40		16.31	32		16.28	46
16.386	14		16.386	34		16.356	38		16.286	-8		16.336	15		16.336	3		16.306	-7		16.356	13		16.456	1		16.326	1		16.306	12		16.336	-10		16.306	37
16.412	-22		16.412	14		16.382	10		16.312	21		16.362	14		16.362	22		16.332	35		16.382	18		16.482	18		16.352	1		16.332	33		16.362	-32		16.332	53
16.438	31		16.438	53		16.408	0		16.338	30		16.388	28		16.388	31		16.358	42		16.408	47		16.508	3		16.378	-1		16.358	91		16.388	33		16.358	94
16.464	20		16.464	19		16.434	69		16.364	39		16.414	-4		16.414	20		16.384	33		16.434	49		16.534	18		16.404	13		16.384	69		16.414	35		16.384	75
16.49	23		16.49	54		16.46	50		16.39	28		16.44	-9		16.44	-16		16.41	27		16.46	60		16.56	34		16.43	47		16.41	19		16.44	21		16.41	33
16.516	26		16.516	67		16.486	44		16.416	30		16.466	-10		16.466	6		16.436	52		16.486	28		16.586	38		16.456	25		16.436	-33		16.466	19		16.436	11
16.542	15		16.542	43		16.512	31		16.442	46		16.492	6		16.492	31		16.462	32		16.512	4		16.612	29		16.482	-9		16.462	-13		16.492	8		16.462	-9
16.568	-28		16.568	21		16.538	42		16.468	21		16.518	34		16.518	45		16.488	3		16.538	58		16.638	-5		16.508	32		16.488	42		16.518	18		16.488	21
16.594	30		16.594	23		16.564	73		16.494	4		16.544	49		16.544	21		16.514	-5		16.564	58		16.664	6		16.534	67		16.514	38		16.544	15		16.514	31
16.62	47		16.62	15		16.59	50		16.52	0		16.57	24		16.57	1		16.54	12		16.59	41		16.69	33		16.56	33		16.54	17		16.57	35		16.54	47
16.646	31		16.646	-27		16.616	4		16.546	-18		16.596	35		16.596	41		16.566	15		16.616	20		16.716	34		16.586	20		16.566	22		16.596	22		16.566	42
16.672	45		16.672	-7		16.642	-18		16.572	-19		16.622	47		16.622	39		16.592	12		16.642	1		16.742	-15		16.612	28		16.592	41		16.622	-13		16.592	36
16.698	51		16.698	28		16.668	-9		16.598	24		16.648	36		16.648	38		16.618	3		16.668	62		16.768	-25		16.638	47		16.618	31		16.648	25		16.618	9
16.724	10		16.724	16		16.694	12		16.624	48		16.674	21		16.674	59		16.644	15		16.694	68		16.794	-3		16.664	45		16.644	22		16.674	46		16.644	-21
16.75	-10		16.75	14		16.72	6		16.65	50		16.7	27		16.7	51		16.67	40		16.72	22		16.82	-12		16.69	9		16.67	13		16.7	29		16.67	-11
16.776	20		16.776	23		16.746	17		16.676	60		16.726	32		16.726	42		16.696	23		16.746	49		16.846	12		16.716	-1		16.696	-14		16.726	11		16.696	19
16.802	40		16.802	14		16.772	43		16.702	22		16.752	31		16.752	25		16.722	17		16.772	24		16.872	19		16.742	-5		16.722	5		16.752	-2		16.722	4
16.828	33		16.828	29		16.798	48		16.728	18		16.778	17		16.778	21		16.748	15		16.798	-12		16.898	2		16.768	35		16.748	19		16.778	21		16.748	6
16.854	12		16.854	36		16.824	33		16.754	5		16.804	19		16.804	5		16.774	12		16.824	-16		16.924	13		16.794	74		16.774	-19		16.804	64		16.774	59
16.88	9		16.88	-9		16.85	15		16.78	-10		16.83	30		16.83	1		16.8	25		16.85	-14		16.95	16		16.82	35		16.8	-6		16.83	30		16.8	50
16.906	-3		16.906	-3		16.876	18		16.806	43		16.856	15		16.856	24		16.826	26		16.876	31		16.976	9		16.846	39		16.826	30		16.856	15		16.826	28
16.932	2		16.932	61		16.902	43		16.832	50		16.882	16		16.882	1		16.852	23		16.902	25		17.002	-4		16.872	65		16.852	29		16.882	36		16.852	30
16.958	36		16.958	63		16.928	54		16.858	43		16.908	18		16.908	22		16.878	19		16.928	6		17.028	12		16.898	56		16.878	42		16.908	-19		16.878	39
16.984	7		16.984	34		16.954	41		16.884	29		16.934	32		16.934	57		16.904	13		16.954	5		17.054	20		16.924	46		16.904	51		16.934	-13		16.904	56
17.01	-19		17.01	21		16.98	46		16.91	14		16.96	23		16.96	35		16.93	31		16.98	11		17.08	24		16.95	34		16.93	32		16.96	14		16.93	48
17.036	23		17.036	31		17.006	45		16.936	41		16.986	16		16.986	50		16.956	24		17.006	39		17.106	48		16.976	27		16.956	5		16.986	17		16.956	26
17.062	34		17.062	51		17.032	45		16.962	48		17.012	47		17.012	80		16.982	-28		17.032	29		17.132	28		17.002	-1		16.982	-1		17.012	41		16.982	9
17.088	28		17.088	27		17.058	26		16.988	13		17.038	21		17.038	56		17.008	26		17.058	6		17.158	11		17.028	26		17.008	-13		17.038	18		17.008	11
17.114	19		17.114	42		17.084	20		17.014	5		17.064	-4		17.064	26		17.034	58		17.084	13		17.184	15		17.054	38		17.034	-10		17.064	-8		17.034	14
17.14	10		17.14	45		17.11	31		17.04	-3		17.09	27		17.09	21		17.06	28		17.11	24		17.21	47		17.08	12		17.06	48		17.09	32		17.06	8
17.166	5		17.166	9		17.136	3		17.066	-4		17.116	41		17.116	25		17.086	19		17.136	27		17.236	26		17.106	40		17.086	32		17.116	63		17.086	20
17.192	21		17.192	1		17.162	22		17.092	2		17.142	31		17.142	37		17.112	22		17.162	16		17.262	4		17.132	26		17.112	-22		17.142	29		17.112	55
17.218	25		17.218	12		17.188	57		17.118	17		17.168	0		17.168	26		17.138	36		17.188	47		17.288	7		17.158	21		17.138	-28		17.168	-5		17.138	45
17.244	52		17.244	61		17.214	11		17.144	6		17.194	-20		17.194	-11		17.164	38		17.214	34		17.314	28		17.184	24		17.164	15		17.194	9		17.164	40
17.27	34		17.27	46		17.24	17		17.17	-13		17.22	4		17.22	13		17.19	12		17.24	2		17.34	27		17.21	-12		17.19	33		17.22	21		17.19	65
17.296	-18		17.296	20		17.266	13		17.196	22		17.246	-8		17.246	2		17.216	31		17.266	17		17.366	65		17.236	-13		17.216	19		17.246	-3		17.216	14
17.322	6		17.322	40		17.292	24		17.222	34		17.272	24		17.272	-9		17.242	35		17.292	13		17.392	28		17.262	28		17.242	55		17.272	18		17.242	1
17.348	-12		17.348	62		17.318	8		17.248	20		17.298	2		17.298	3		17.268	39		17.318	30		17.418	-4		17.288	4		17.268	7		17.298	34		17.268	18
17.374	-23		17.374	35		17.344	32		17.274	28		17.324	5		17.324	4		17.294	50		17.344	14		17.444	-18		17.314	7		17.294	-1		17.324	44		17.294	20
17.4	6		17.4	33		17.37	27		17.3	-12		17.35	28		17.35	9		17.32	55		17.37	-20		17.47	33		17.34	68		17.32	7		17.35	58		17.32	62
17.426	17		17.426	5		17.396	-23		17.326	-5		17.376	33		17.376	25		17.346	66		17.396	-2		17.496	59		17.366	77		17.346	20		17.376	16		17.346	14
17.452	15		17.452	30		17.422	-1		17.352	-19		17.402	-9		17.402	6		17.372	31		17.422	-7		17.522	52		17.392	62		17.372	8		17.402	17		17.372	-2
17.478	6		17.478	67		17.448	2		17.378	0		17.428	-2		17.428	12		17.398	8		17.448	43		17.548	22		17.418	0		17.398	30		17.428	43		17.398	36
17.504	37		17.504	31		17.474	-6		17.404	17		17.454	13		17.454	36		17.424	24		17.474	22		17.574	35		17.444	15		17.424	-2		17.454	43		17.424	-17
17.53	4		17.53	-2		17.5	40		17.43	41		17.48	30		17.48	34		17.45	15		17.5	-18		17.6	0		17.47	46		17.45	33		17.48	-1		17.45	-12
17.556	46		17.556	32		17.526	57		17.456	48		17.506	59		17.506	73		17.476	31		17.526	30		17.626	27		17.496	46		17.476	20		17.506	-14		17.476	13
17.582	54		17.582	-7		17.552	27		17.482	22		17.532	81		17.532	47		17.502	1		17.552	7		17.652	-3		17.522	20		17.502	40		17.532	-12		17.502	13
17.608	55		17.608	20		17.578	16		17.508	48		17.558	37		17.558	-28		17.528	16		17.578	65		17.678	-11		17.548	46		17.528	19		17.558	9		17.528	-10
17.634	34		17.634	52		17.604	-1		17.534	19		17.584	19		17.584	23		17.554	28		17.604	25		17.704	15		17.574	56		17.554	-15		17.584	4		17.554	51
17.66	-22		17.66	23		17.63	12		17.56	45		17.61	3		17.61	-5		17.58	32		17.63	46		17.73	33		17.6	53		17.58	-3		17.61	18		17.58	32
17.686	35		17.686	-6		17.656	10		17.586	2		17.636	26		17.636	-7		17.606	91		17.656	-4		17.756	14		17.626	42		17.606	-9		17.636	28		17.606	19
17.712	24		17.712	10		17.682	-2		17.612	-34		17.662	10		17.662	17		17.632	48		17.682	35		17.782	32		17.652	28		17.632	-6		17.662	-23		17.632	17
17.738	-26		17.738	33		17.708	-4		17.638	40		17.688	-15		17.688	27		17.658	40		17.708	18		17.808	21		17.678	15		17.658	17		17.688	17		17.658	22
17.764	-23		17.764	-3		17.734	-5		17.664	3		17.714	48		17.714	17		17.684	59		17.734	4		17.834	14		17.704	53		17.684	48		17.714	16		17.684	23
17.79	36		17.79	-5		17.76	27		17.69	21		17.74	21		17.74	23		17.71	34		17.76	4		17.86	14		17.73	17		17.71	58		17.74	16		17.71	10
17.816	17		17.816	10		17.786	8		17.716	35		17.766	22		17.766	12		17.736	8		17.786	27		17.886	-3		17.756	-8		17.736	-3		17.766	-29		17.736	-8
17.842	23		17.842	-3		17.812	36		17.742	25		17.792	30		17.792	27		17.762	63		17.812	-18		17.912	29		17.782	8		17.762	10		17.792	76		17.762	49
17.868	4		17.868	82		17.838	-6		17.768	4		17.818	18		17.818	42		17.788	24		17.838	22		17.938	19		17.808	38		17.788	-11		17.818	20		17.788	49
17.894	20		17.894	17		17.864	33		17.794	4		17.844	71		17.844	46		17.814	33		17.864	28		17.964	45		17.834	-20		17.814	-6		17.844	53		17.814	72
17.92	-15		17.92	61		17.89	19		17.82	24		17.87	31		17.87	70		17.84	-26		17.89	-6		17.99	39		17.86	25		17.84	2		17.87	-19		17.84	0
17.946	-31		17.946	47		17.916	60		17.846	36		17.896	-28		17.896	15		17.866	-11		17.916	17		18.016	14		17.886	50		17.866	60		17.896	28		17.866	62
17.972	67		17.972	52		17.942	18		17.872	6		17.922	18		17.922	2		17.892	-1		17.942	-23		18.042	45		17.912	59		17.892	35		17.922	8		17.892	-10
17.998	37		17.998	57		17.968	-31		17.898	-22		17.948	44		17.948	1		17.918	67		17.968	1		18.068	37		17.938	41		17.918	-39		17.948	8		17.918	51
18.024	6		18.024	25		17.994	12		17.924	53		17.974	20		17.974	7		17.944	50		17.994	6		18.094	41		17.964	33		17.944	14		17.974	40		17.944	-11
18.05	4		18.05	41		18.02	11		17.95	7		18	26		18	31		17.97	60		18.02	82		18.12	24		17.99	30		17.97	-7		18	16		17.97	-5
18.076	19		18.076	-9		18.046	-9		17.976	9		18.026	8		18.026	41		17.996	55		18.046	67		18.146	30		18.016	15		17.996	18		18.026	29		17.996	51
18.102	49		18.102	36		18.072	33		18.002	11		18.052	31		18.052	15		18.022	79		18.072	8		18.172	10		18.042	55		18.022	57		18.052	40		18.022	29
18.128	2		18.128	-27		18.098	34		18.028	4		18.078	87		18.078	-14		18.048	45		18.098	28		18.198	29		18.068	50		18.048	34		18.078	17		18.048	15
18.154	30		18.154	-11		18.124	18		18.054	29		18.104	88		18.104	18		18.074	84		18.124	11		18.224	68		18.094	12		18.074	52		18.104	20		18.074	-62
18.18	-16		18.18	34		18.15	79		18.08	-25		18.13	26		18.13	-8		18.1	15		18.15	-25		18.25	37		18.12	20		18.1	-7		18.13	10		18.1	-5
18.206	-5		18.206	69		18.176	14		18.106	-1		18.156	-1		18.156	39		18.126	14		18.176	20		18.276	50		18.146	49		18.126	73		18.156	-36		18.126	16
18.232	16		18.232	48		18.202	18		18.132	10		18.182	40		18.182	34		18.152	24		18.202	49		18.302	-28		18.172	-29		18.152	42		18.182	26		18.152	33
18.258	17		18.258	30		18.228	6		18.158	-2		18.208	9		18.208	-21		18.178	52		18.228	21		18.328	17		18.198	62		18.178	58		18.208	41		18.178	49
18.284	-8		18.284	-25		18.254	25		18.184	3		18.234	-45		18.234	2		18.204	51		18.254	10		18.354	13		18.224	13		18.204	49		18.234	13		18.204	78
18.31	-53		18.31	61		18.28	46		18.21	27		18.26	82		18.26	21		18.23	53		18.28	37		18.38	21		18.25	22		18.23	21		18.26	2		18.23	4
18.336	40		18.336	24		18.306	6		18.236	10		18.286	19		18.286	60		18.256	59		18.306	-21		18.406	-13		18.276	25		18.256	-1		18.286	69		18.256	12
18.362	9		18.362	13		18.332	1		18.262	24		18.312	29		18.312	61		18.282	22		18.332	-12		18.432	72		18.302	41		18.282	11		18.312	-8		18.282	4
18.388	32		18.388	70		18.358	27		18.288	6		18.338	56		18.338	4		18.308	35		18.358	-6		18.458	23		18.328	25		18.308	22		18.338	45		18.308	-21
18.414	32		18.414	14		18.384	27		18.314	30		18.364	31		18.364	25		18.334	26		18.384	27		18.484	6		18.354	15		18.334	35		18.364	-14		18.334	10
18.44	36		18.44	57		18.41	-7		18.34	-8		18.39	41		18.39	47		18.36	15		18.41	39		18.51	29		18.38	-12		18.36	21		18.39	5		18.36	17
18.466	79		18.466	37		18.436	5		18.366	12		18.416	21		18.416	51		18.386	-25		18.436	1		18.536	75		18.406	-9		18.386	26		18.416	-5		18.386	65
18.492	62		18.492	21		18.462	18		18.392	6		18.442	-11		18.442	74		18.412	60		18.462	-1		18.562	86		18.432	9		18.412	30		18.442	-2		18.412	-18
18.518	6		18.518	9		18.488	4		18.418	30		18.468	20		18.468	11		18.438	61		18.488	16		18.588	53		18.458	26		18.438	18		18.468	-4		18.438	13
18.544	26		18.544	74		18.514	-16		18.444	44		18.494	49		18.494	17		18.464	2		18.514	12		18.614	-4		18.484	49		18.464	15		18.494	11		18.464	0
18.57	31		18.57	57		18.54	9		18.47	15		18.52	19		18.52	-8		18.49	45		18.54	32		18.64	-58		18.51	57		18.49	8		18.52	34		18.49	23
18.596	25		18.596	97		18.566	7		18.496	26		18.546	-2		18.546	26		18.516	42		18.566	10		18.666	19		18.536	34		18.516	-20		18.546	41		18.516	21
18.622	44		18.622	40		18.592	38		18.522	23		18.572	-3		18.572	-5		18.542	38		18.592	30		18.692	44		18.562	11		18.542	-2		18.572	29		18.542	42
18.648	13		18.648	0		18.618	21		18.548	41		18.598	4		18.598	43		18.568	21		18.618	0		18.718	46		18.588	78		18.568	-9		18.598	13		18.568	6
18.674	16		18.674	58		18.644	-10		18.574	25		18.624	7		18.624	11		18.594	0		18.644	4		18.744	23		18.614	34		18.594	36		18.624	0		18.594	-2
18.7	32		18.7	43		18.67	35		18.6	2		18.65	1		18.65	27		18.62	-4		18.67	17		18.77	35		18.64	51		18.62	19		18.65	20		18.62	25
18.726	48		18.726	30		18.696	8		18.626	4		18.676	11		18.676	23		18.646	-7		18.696	5		18.796	30		18.666	50		18.646	23		18.676	24		18.646	-1
18.752	60		18.752	15		18.722	6		18.652	30		18.702	34		18.702	25		18.672	28		18.722	-23		18.822	33		18.692	53		18.672	15		18.702	-12		18.672	6
18.778	56		18.778	22		18.748	15		18.678	-18		18.728	49		18.728	79		18.698	3		18.748	30		18.848	16		18.718	31		18.698	52		18.728	11		18.698	41
18.804	29		18.804	51		18.774	-3		18.704	27		18.754	30		18.754	68		18.724	11		18.774	53		18.874	51		18.744	29		18.724	25		18.754	11		18.724	49
18.83	24		18.83	43		18.8	8		18.73	23		18.78	25		18.78	0		18.75	42		18.8	28		18.9	-14		18.77	10		18.75	34		18.78	39		18.75	19
18.856	12		18.856	23		18.826	27		18.756	-3		18.806	29		18.806	17		18.776	55		18.826	-2		18.926	-24		18.796	51		18.776	40		18.806	59		18.776	1
18.882	44		18.882	52		18.852	49		18.782	12		18.832	47		18.832	35		18.802	51		18.852	13		18.952	14		18.822	30		18.802	27		18.832	38		18.802	2
18.908	4		18.908	22		18.878	17		18.808	49		18.858	16		18.858	51		18.828	9		18.878	24		18.978	24		18.848	9		18.828	-23		18.858	25		18.828	-5
18.934	-5		18.934	21		18.904	49		18.834	17		18.884	16		18.884	32		18.854	28		18.904	35		19.004	37		18.874	13		18.854	10		18.884	23		18.854	36
18.96	7		18.96	7		18.93	29		18.86	-29		18.91	29		18.91	-1		18.88	5		18.93	11		19.03	55		18.9	17		18.88	-2		18.91	64		18.88	34
18.986	-8		18.986	18		18.956	8		18.886	13		18.936	34		18.936	-33		18.906	6		18.956	21		19.056	52		18.926	25		18.906	8		18.936	37		18.906	14
19.012	3		19.012	17		18.982	9		18.912	53		18.962	34		18.962	-31		18.932	13		18.982	20		19.082	37		18.952	0		18.932	1		18.962	-13		18.932	17
19.038	-2		19.038	6		19.008	2		18.938	19		18.988	-10		18.988	-7		18.958	35		19.008	56		19.108	44		18.978	-3		18.958	-3		18.988	-28		18.958	43
19.064	-17		19.064	5		19.034	22		18.964	-10		19.014	-19		19.014	7		18.984	9		19.034	47		19.134	26		19.004	1		18.984	3		19.014	4		18.984	17
19.09	22		19.09	7		19.06	19		18.99	-6		19.04	10		19.04	6		19.01	5		19.06	35		19.16	22		19.03	18		19.01	3		19.04	45		19.01	-5
19.116	9		19.116	50		19.086	39		19.016	-26		19.066	17		19.066	34		19.036	27		19.086	13		19.186	33		19.056	-1		19.036	17		19.066	43		19.036	6
19.142	-4		19.142	40		19.112	44		19.042	-6		19.092	18		19.092	32		19.062	25		19.112	-3		19.212	53		19.082	-18		19.062	9		19.092	11		19.062	-27
19.168	25		19.168	-31		19.138	15		19.068	4		19.118	21		19.118	33		19.088	47		19.138	4		19.238	22		19.108	15		19.088	-1		19.118	-3		19.088	-18
19.194	45		19.194	-33		19.164	18		19.094	15		19.144	27		19.144	35		19.114	44		19.164	-5		19.264	21		19.134	33		19.114	1		19.144	33		19.114	37
19.22	47		19.22	9		19.19	7		19.12	29		19.17	27		19.17	44		19.14	32		19.19	12		19.29	47		19.16	3		19.14	31		19.17	14		19.14	36
19.246	23		19.246	29		19.216	5		19.146	9		19.196	27		19.196	36		19.166	34		19.216	-16		19.316	67		19.186	4		19.166	19		19.196	-12		19.166	14
19.272	-10		19.272	14		19.242	4		19.172	13		19.222	12		19.222	11		19.192	15		19.242	-7		19.342	32		19.212	29		19.192	-27		19.222	8		19.192	-5
19.298	29		19.298	12		19.268	10		19.198	18		19.248	16		19.248	3		19.218	8		19.268	42		19.368	15		19.238	48		19.218	4		19.248	11		19.218	26
19.324	45		19.324	30		19.294	35		19.224	20		19.274	46		19.274	11		19.244	-6		19.294	37		19.394	55		19.264	30		19.244	21		19.274	-8		19.244	35
19.35	5		19.35	46		19.32	9		19.25	12		19.3	38		19.3	14		19.27	-14		19.32	15		19.42	47		19.29	26		19.27	-8		19.3	24		19.27	22
19.376	11		19.376	47		19.346	-6		19.276	4		19.326	14		19.326	44		19.296	29		19.346	19		19.446	61		19.316	46		19.296	-6		19.326	23		19.296	16
19.402	40		19.402	27		19.372	16		19.302	27		19.352	10		19.352	39		19.322	40		19.372	7		19.472	72		19.342	23		19.322	16		19.352	0		19.322	0
19.428	64		19.428	28		19.398	38		19.328	32		19.378	27		19.378	24		19.348	22		19.398	10		19.498	54		19.368	-11		19.348	39		19.378	15		19.348	-3
19.454	54		19.454	20		19.424	37		19.354	23		19.404	28		19.404	53		19.374	12		19.424	20		19.524	36		19.394	-6		19.374	25		19.404	26		19.374	9
19.48	56		19.48	16		19.45	19		19.38	15		19.43	3		19.43	70		19.4	27		19.45	4		19.55	33		19.42	17		19.4	3		19.43	35		19.4	22
19.506	51		19.506	37		19.476	7		19.406	2		19.456	7		19.456	59		19.426	65		19.476	11		19.576	59		19.446	2		19.426	23		19.456	29		19.426	37
19.532	23		19.532	12		19.502	26		19.432	-3		19.482	46		19.482	32		19.452	60		19.502	0		19.602	40		19.472	-9		19.452	20		19.482	14		19.452	39
19.558	19		19.558	32		19.528	35		19.458	21		19.508	74		19.508	34		19.478	43		19.528	-8		19.628	28		19.498	11		19.478	9		19.508	18		19.478	20
19.584	10		19.584	67		19.554	17		19.484	24		19.534	84		19.534	44		19.504	43		19.554	12		19.654	53		19.524	15		19.504	33		19.534	20		19.504	29
19.61	4		19.61	40		19.58	34		19.51	-18		19.56	65		19.56	34		19.53	25		19.58	28		19.68	58		19.55	14		19.53	31		19.56	10		19.53	49
19.636	25		19.636	60		19.606	27		19.536	3		19.586	18		19.586	17		19.556	-1		19.606	30		19.706	60		19.576	15		19.556	16		19.586	35		19.556	51
19.662	79		19.662	73		19.632	30		19.562	29		19.612	31		19.612	33		19.582	0		19.632	17		19.732	93		19.602	44		19.582	27		19.612	58		19.582	36
19.688	55		19.688	69		19.658	29		19.588	9		19.638	86		19.638	59		19.608	31		19.658	59		19.758	148		19.628	55		19.608	24		19.638	46		19.608	43
19.714	44		19.714	60		19.684	29		19.614	27		19.664	93		19.664	31		19.634	59		19.684	86		19.784	180		19.654	30		19.634	34		19.664	37		19.634	78
19.74	69		19.74	73		19.71	65		19.64	26		19.69	66		19.69	49		19.66	46		19.71	75		19.81	207		19.68	83		19.66	69		19.69	59		19.66	73
19.766	79		19.766	90		19.736	57		19.666	6		19.716	64		19.716	70		19.686	65		19.736	78		19.836	294		19.706	74		19.686	91		19.716	67		19.686	86
19.792	76		19.792	137		19.762	105		19.692	63		19.742	116		19.742	94		19.712	81		19.762	96		19.862	424		19.732	59		19.712	65		19.742	112		19.712	108
19.818	118		19.818	179		19.788	165		19.718	127		19.768	148		19.768	109		19.738	87		19.788	146		19.888	540		19.758	81		19.738	78		19.768	116		19.738	87
19.844	191		19.844	258		19.814	197		19.744	112		19.794	201		19.794	97		19.764	115		19.814	212		19.914	640		19.784	113		19.764	101		19.794	110		19.764	152
19.87	242		19.87	356		19.84	236		19.77	79		19.82	230		19.82	119		19.79	138		19.84	245		19.94	654		19.81	187		19.79	86		19.82	151		19.79	202
19.896	316		19.896	489		19.866	321		19.796	147		19.846	313		19.846	186		19.816	183		19.866	340		19.966	497		19.836	232		19.816	148		19.846	244		19.816	273
19.922	466		19.922	689		19.892	528		19.822	249		19.872	413		19.872	249		19.842	262		19.892	492		19.992	283		19.862	299		19.842	214		19.872	420		19.842	401
19.948	615		19.948	908		19.918	627		19.848	335		19.898	531		19.898	362		19.868	370		19.918	649		20.018	134		19.888	471		19.868	297		19.898	618		19.868	515
19.974	593		19.974	924		19.944	726		19.874	425		19.924	529		19.924	519		19.894	462		19.944	631		20.044	63		19.914	660		19.894	473		19.924	785		19.894	600
20	446		20	710		19.97	582		19.9	664		19.95	439		19.95	640		19.92	624		19.97	498		20.07	68		19.94	778		19.92	646		19.95	795		19.92	556
20.026	274		20.026	463		19.996	350		19.926	804		19.976	312		19.976	637		19.946	720		19.996	362		20.096	100		19.966	730		19.946	795		19.976	678		19.946	366
20.052	142		20.052	264		20.022	196		19.952	703		20.002	185		20.002	559		19.972	660		20.022	213		20.122	111		19.992	583		19.972	724		20.002	428		19.972	211
20.078	81		20.078	121		20.048	103		19.978	497		20.028	89		20.028	353		19.998	469		20.048	69		20.148	58		20.018	345		19.998	451		20.028	242		19.998	164
20.104	39		20.104	56		20.074	53		20.004	306		20.054	76		20.054	200		20.024	270		20.074	92		20.174	47		20.044	159		20.024	256		20.054	92		20.024	96
20.13	24		20.13	26		20.1	22		20.03	174		20.08	45		20.08	89		20.05	152		20.1	64		20.2	44		20.07	83		20.05	144		20.08	53		20.05	78
20.156	-8		20.156	44		20.126	28		20.056	129		20.106	24		20.106	65		20.076	69		20.126	36		20.226	104		20.096	87		20.076	74		20.106	66		20.076	58
20.182	44		20.182	21		20.152	63		20.082	38		20.132	44		20.132	86		20.102	63		20.152	12		20.252	46		20.122	11		20.102	96		20.132	29		20.102	29
20.208	31		20.208	1		20.178	35		20.108	37		20.158	52		20.158	44		20.128	60		20.178	47		20.278	30		20.148	2		20.128	82		20.158	40		20.128	57
20.234	32		20.234	-23		20.204	79		20.134	39		20.184	57		20.184	66		20.154	33		20.204	23		20.304	66		20.174	60		20.154	40		20.184	43		20.154	94
20.26	41		20.26	49		20.23	59		20.16	21		20.21	35		20.21	39		20.18	44		20.23	27		20.33	46		20.2	76		20.18	23		20.21	21		20.18	52
20.286	51		20.286	48		20.256	47		20.186	11		20.236	16		20.236	33		20.206	29		20.256	45		20.356	15		20.226	7		20.206	33		20.236	47		20.206	33
20.312	23		20.312	64		20.282	7		20.212	41		20.262	37		20.262	48		20.232	16		20.282	40		20.382	-18		20.252	12		20.232	13		20.262	32		20.232	20
20.338	-7		20.338	57		20.308	52		20.238	19		20.288	-9		20.288	41		20.258	-3		20.308	7		20.408	54		20.278	20		20.258	52		20.288	40		20.258	17
20.364	2		20.364	30		20.334	16		20.264	34		20.314	0		20.314	48		20.284	-4		20.334	23		20.434	51		20.304	38		20.284	36		20.314	-7		20.284	28
20.39	-21		20.39	18		20.36	16		20.29	35		20.34	-2		20.34	17		20.31	32		20.36	33		20.46	68		20.33	51		20.31	31		20.34	55		20.31	32
20.416	32		20.416	24		20.386	32		20.316	-11		20.366	32		20.366	-15		20.336	55		20.386	23		20.486	37		20.356	22		20.336	77		20.366	-10		20.336	25
20.442	28		20.442	-9		20.412	20		20.342	-28		20.392	56		20.392	-6		20.362	23		20.412	25		20.512	46		20.382	43		20.362	1		20.392	5		20.362	36
20.468	43		20.468	-1		20.438	50		20.368	57		20.418	34		20.418	27		20.388	40		20.438	33		20.538	16		20.408	46		20.388	28		20.418	-17		20.388	-16
20.494	55		20.494	16		20.464	72		20.394	6		20.444	17		20.444	35		20.414	2		20.464	14		20.564	18		20.434	-6		20.414	34		20.444	50		20.414	14
20.52	17		20.52	-3		20.49	-22		20.42	35		20.47	40		20.47	90		20.44	-12		20.49	22		20.59	39		20.46	4		20.44	20		20.47	0		20.44	12
20.546	32		20.546	43		20.516	18		20.446	-38		20.496	-40		20.496	36		20.466	-5		20.516	41		20.616	27		20.486	2		20.466	8		20.496	20		20.466	-1
20.572	12		20.572	40		20.542	13		20.472	26		20.522	58		20.522	47		20.492	22		20.542	40		20.642	24		20.512	-17		20.492	26		20.522	8		20.492	-3
20.598	25		20.598	-24		20.568	7		20.498	21		20.548	-39		20.548	37		20.518	63		20.568	17		20.668	3		20.538	5		20.518	36		20.548	36		20.518	-5
20.624	29		20.624	-5		20.594	19		20.524	8		20.574	22		20.574	36		20.544	52		20.594	16		20.694	54		20.564	35		20.544	-16		20.574	-12		20.544	36
20.65	53		20.65	53		20.62	50		20.55	-31		20.6	60		20.6	55		20.57	-13		20.62	49		20.72	11		20.59	3		20.57	28		20.6	40		20.57	99
20.676	34		20.676	24		20.646	69		20.576	19		20.626	-19		20.626	23		20.596	2		20.646	52		20.746	39		20.616	29		20.596	30		20.626	36		20.596	4
20.702	-17		20.702	119		20.672	2		20.602	9		20.652	86		20.652	-4		20.622	72		20.672	70		20.772	-33		20.642	40		20.622	29		20.652	36		20.622	5
20.728	-4		20.728	45		20.698	27		20.628	-18		20.678	36		20.678	30		20.648	15		20.698	44		20.798	34		20.668	24		20.648	56		20.678	30		20.648	29
20.754	-15		20.754	-6		20.724	14		20.654	37		20.704	53		20.704	23		20.674	11		20.724	30		20.824	60		20.694	60		20.674	34		20.704	13		20.674	46
20.78	61		20.78	67		20.75	27		20.68	44		20.73	-2		20.73	46		20.7	26		20.75	35		20.85	28		20.72	-4		20.7	3		20.73	-16		20.7	51
20.806	15		20.806	37		20.776	19		20.706	25		20.756	54		20.756	44		20.726	-3		20.776	-27		20.876	41		20.746	-25		20.726	-22		20.756	13		20.726	32
20.832	20		20.832	-19		20.802	-1		20.732	37		20.782	68		20.782	104		20.752	56		20.802	3		20.902	69		20.772	14		20.752	13		20.782	35		20.752	-37
20.858	13		20.858	-24		20.828	-23		20.758	-11		20.808	40		20.808	41		20.778	-8		20.828	4		20.928	-14		20.798	8		20.778	26		20.808	12		20.778	-11
20.884	-16		20.884	53		20.854	34		20.784	18		20.834	14		20.834	38		20.804	24		20.854	19		20.954	-12		20.824	15		20.804	16		20.834	-1		20.804	2
20.91	38		20.91	32		20.88	-2		20.81	27		20.86	41		20.86	-7		20.83	-2		20.88	53		20.98	-8		20.85	50		20.83	4		20.86	-21		20.83	-1
20.936	13		20.936	-3		20.906	22		20.836	-11		20.886	-4		20.886	37		20.856	21		20.906	25		21.006	15		20.876	21		20.856	28		20.886	5		20.856	9
20.962	24		20.962	77		20.932	57		20.862	18		20.912	-29		20.912	58		20.882	65		20.932	15		21.032	25		20.902	20		20.882	75		20.912	22		20.882	45
20.988	69		20.988	59		20.958	25		20.888	15		20.938	-13		20.938	47		20.908	-8		20.958	25		21.058	41		20.928	58		20.908	-5		20.938	4		20.908	41
21.014	58		21.014	11		20.984	19		20.914	30		20.964	13		20.964	21		20.934	18		20.984	12		21.084	4		20.954	31		20.934	1		20.964	-15		20.934	-3
21.04	-12		21.04	0		21.01	-2		20.94	44		20.99	-7		20.99	21		20.96	12		21.01	-36		21.11	-19		20.98	20		20.96	9		20.99	31		20.96	-7
21.066	59		21.066	16		21.036	-1		20.966	-18		21.016	11		21.016	25		20.986	-13		21.036	22		21.136	-5		21.006	32		20.986	-22		21.016	11		20.986	-2
21.092	36		21.092	17		21.062	-46		20.992	-5		21.042	8		21.042	49		21.012	13		21.062	38		21.162	14		21.032	-16		21.012	16		21.042	21		21.012	-16
21.118	25		21.118	30		21.088	22		21.018	23		21.068	45		21.068	32		21.038	38		21.088	15		21.188	45		21.058	12		21.038	41		21.068	22		21.038	15
21.144	11		21.144	18		21.114	53		21.044	4		21.094	32		21.094	36		21.064	28		21.114	28		21.214	-3		21.084	36		21.064	17		21.094	-1		21.064	2
21.17	21		21.17	18		21.14	60		21.07	27		21.12	46		21.12	29		21.09	-8		21.14	20		21.24	30		21.11	-26		21.09	21		21.12	35		21.09	15
21.196	35		21.196	0		21.166	32		21.096	-2		21.146	30		21.146	42		21.116	1		21.166	29		21.266	13		21.136	-6		21.116	0		21.146	27		21.116	-18
21.222	12		21.222	-4		21.192	37		21.122	24		21.172	22		21.172	17		21.142	46		21.192	15		21.292	36		21.162	-2		21.142	0		21.172	17		21.142	16
21.248	29		21.248	58		21.218	8		21.148	22		21.198	23		21.198	60		21.168	44		21.218	17		21.318	52		21.188	14		21.168	4		21.198	-3		21.168	33
21.274	8		21.274	34		21.244	-1		21.174	7		21.224	9		21.224	60		21.194	32		21.244	29		21.344	55		21.214	38		21.194	5		21.224	0		21.194	39
21.3	19		21.3	54		21.27	20		21.2	45		21.25	-14		21.25	8		21.22	49		21.27	55		21.37	60		21.24	36		21.22	-6		21.25	8		21.22	44
21.326	4		21.326	27		21.296	16		21.226	-2		21.276	4		21.276	-5		21.246	53		21.296	50		21.396	33		21.266	18		21.246	10		21.276	7		21.246	17
21.352	-11		21.352	2		21.322	-12		21.252	5		21.302	12		21.302	44		21.272	60		21.322	30		21.422	27		21.292	10		21.272	36		21.302	7		21.272	-9
21.378	7		21.378	-3		21.348	40		21.278	12		21.328	5		21.328	60		21.298	0		21.348	4		21.448	57		21.318	16		21.298	38		21.328	1		21.298	-8
21.404	36		21.404	2		21.374	30		21.304	32		21.354	14		21.354	34		21.324	-14		21.374	-1		21.474	25		21.344	15		21.324	11		21.354	-11		21.324	31
21.43	30		21.43	54		21.4	34		21.33	16		21.38	58		21.38	59		21.35	9		21.4	-19		21.5	-4		21.37	29		21.35	12		21.38	47		21.35	40
21.456	17		21.456	30		21.426	11		21.356	6		21.406	35		21.406	23		21.376	23		21.426	1		21.526	24		21.396	4		21.376	7		21.406	23		21.376	32
21.482	44		21.482	4		21.452	3		21.382	39		21.432	43		21.432	39		21.402	35		21.452	-1		21.552	33		21.422	12		21.402	-9		21.432	35		21.402	62
21.508	43		21.508	27		21.478	26		21.408	36		21.458	31		21.458	53		21.428	15		21.478	49		21.578	50		21.448	12		21.428	17		21.458	-6		21.428	16
21.534	22		21.534	42		21.504	43		21.434	73		21.484	58		21.484	48		21.454	-14		21.504	65		21.604	51		21.474	29		21.454	31		21.484	-18		21.454	11
21.56	-7		21.56	18		21.53	37		21.46	53		21.51	17		21.51	47		21.48	23		21.53	35		21.63	36		21.5	14		21.48	-1		21.51	-7		21.48	36
21.586	27		21.586	24		21.556	38		21.486	46		21.536	32		21.536	29		21.506	18		21.556	19		21.656	29		21.526	18		21.506	4		21.536	44		21.506	51
21.612	8		21.612	11		21.582	6		21.512	6		21.562	35		21.562	16		21.532	11		21.582	42		21.682	16		21.552	41		21.532	2		21.562	29		21.532	48
21.638	1		21.638	-5		21.608	-20		21.538	41		21.588	32		21.588	42		21.558	32		21.608	16		21.708	25		21.578	21		21.558	2		21.588	21		21.558	29
21.664	12		21.664	-7		21.634	35		21.564	34		21.614	20		21.614	44		21.584	54		21.634	20		21.734	31		21.604	14		21.584	12		21.614	47		21.584	37
21.69	17		21.69	38		21.66	35		21.59	-11		21.64	27		21.64	37		21.61	43		21.66	22		21.76	21		21.63	6		21.61	36		21.64	37		21.61	-5
21.716	21		21.716	39		21.686	11		21.616	6		21.666	73		21.666	49		21.636	20		21.686	8		21.786	7		21.656	28		21.636	36		21.666	22		21.636	1
21.742	31		21.742	39		21.712	15		21.642	6		21.692	48		21.692	31		21.662	13		21.712	19		21.812	-3		21.682	33		21.662	12		21.692	14		21.662	4
21.768	41		21.768	42		21.738	19		21.668	-10		21.718	-1		21.718	3		21.688	52		21.738	34		21.838	-14		21.708	45		21.688	24		21.718	13		21.688	30
21.794	46		21.794	14		21.764	-28		21.694	20		21.744	30		21.744	14		21.714	43		21.764	48		21.864	0		21.734	32		21.714	62		21.744	8		21.714	31
21.82	42		21.82	19		21.79	-22		21.72	47		21.77	18		21.77	26		21.74	7		21.79	44		21.89	36		21.76	49		21.74	41		21.77	2		21.74	36
21.846	15		21.846	35		21.816	29		21.746	21		21.796	-15		21.796	6		21.766	28		21.816	28		21.916	54		21.786	38		21.766	21		21.796	-5		21.766	30
21.872	27		21.872	50		21.842	44		21.772	9		21.822	2		21.822	15		21.792	15		21.842	30		21.942	23		21.812	29		21.792	29		21.822	3		21.792	1
21.898	37		21.898	46		21.868	43		21.798	23		21.848	16		21.848	42		21.818	50		21.868	19		21.968	-9		21.838	30		21.818	22		21.848	8		21.818	17
21.924	30		21.924	33		21.894	50		21.824	49		21.874	35		21.874	51		21.844	38		21.894	34		21.994	11		21.864	31		21.844	27		21.874	14		21.844	49
21.95	38		21.95	37		21.92	53		21.85	23		21.9	46		21.9	12		21.87	-10		21.92	40		22.02	33		21.89	47		21.87	14		21.9	22		21.87	22
21.976	64		21.976	5		21.946	43		21.876	0		21.926	21		21.926	7		21.896	-9		21.946	40		22.046	47		21.916	49		21.896	7		21.926	31		21.896	17
22.002	71		22.002	-29		21.972	18		21.902	28		21.952	11		21.952	43		21.922	3		21.972	40		22.072	26		21.942	48		21.922	20		21.952	15		21.922	17
22.028	64		22.028	-13		21.998	-8		21.928	32		21.978	37		21.978	38		21.948	7		21.998	32		22.098	15		21.968	34		21.948	28		21.978	15		21.948	26
22.054	57		22.054	22		22.024	6		21.954	20		22.004	47		22.004	-3		21.974	12		22.024	24		22.124	31		21.994	28		21.974	26		22.004	28		21.974	33
22.08	32		22.08	16		22.05	33		21.98	23		22.03	23		22.03	-28		22	43		22.05	-2		22.15	46		22.02	4		22	29		22.03	9		22	4
22.106	13		22.106	9		22.076	39		22.006	4		22.056	11		22.056	3		22.026	38		22.076	5		22.176	42		22.046	-22		22.026	42		22.056	33		22.026	11
22.132	7		22.132	39		22.102	51		22.032	-4		22.082	19		22.082	37		22.052	13		22.102	24		22.202	7		22.072	14		22.052	40		22.082	42		22.052	31
22.158	25		22.158	36		22.128	46		22.058	13		22.108	35		22.108	52		22.078	25		22.128	12		22.228	1		22.098	35		22.078	12		22.108	24		22.078	15
22.184	29		22.184	16		22.154	21		22.084	17		22.134	27		22.134	63		22.104	33		22.154	12		22.254	14		22.124	49		22.104	9		22.134	39		22.104	1
22.21	29		22.21	28		22.18	24		22.11	15		22.16	1		22.16	49		22.13	38		22.18	23		22.28	33		22.15	44		22.13	31		22.16	32		22.13	32
22.236	48		22.236	14		22.206	33		22.136	18		22.186	25		22.186	28		22.156	44		22.206	36		22.306	47		22.176	33		22.156	26		22.186	14		22.156	73
22.262	70		22.262	5		22.232	26		22.162	34		22.212	28		22.212	32		22.182	23		22.232	39		22.332	35		22.202	58		22.182	19		22.212	24		22.182	57
22.288	83		22.288	35		22.258	22		22.188	22		22.238	-8		22.238	53		22.208	10		22.258	19		22.358	31		22.228	29		22.208	31		22.238	69		22.208	17
22.314	22		22.314	29		22.284	33		22.214	33		22.264	12		22.264	53		22.234	17		22.284	15		22.384	49		22.254	8		22.234	26		22.264	60		22.234	33
22.34	-3		22.34	25		22.31	57		22.24	35		22.29	42		22.29	58		22.26	22		22.31	25		22.41	52		22.28	18		22.26	-20		22.29	29		22.26	34
22.366	19		22.366	-6		22.336	43		22.266	19		22.316	69		22.316	59		22.286	57		22.336	14		22.436	50		22.306	47		22.286	49		22.316	24		22.286	64
22.392	34		22.392	-1		22.362	-1		22.292	33		22.342	70		22.342	70		22.312	56		22.362	17		22.462	59		22.332	37		22.312	57		22.342	28		22.312	41
22.418	18		22.418	3		22.388	13		22.318	26		22.368	11		22.368	45		22.338	19		22.388	11		22.488	83		22.358	40		22.338	4		22.368	20		22.338	18
22.444	19		22.444	-9		22.414	13		22.344	15		22.394	-27		22.394	19		22.364	9		22.414	13		22.514	58		22.384	43		22.364	22		22.394	14		22.364	37
22.47	51		22.47	12		22.44	-8		22.37	20		22.42	8		22.42	56		22.39	-2		22.44	36		22.54	34		22.41	-22		22.39	27		22.42	40		22.39	21
22.496	66		22.496	23		22.466	0		22.396	-10		22.446	19		22.446	31		22.416	50		22.466	19		22.566	18		22.436	-2		22.416	41		22.446	29		22.416	27
22.522	52		22.522	-1		22.492	64		22.422	-18		22.472	-10		22.472	75		22.442	20		22.492	20		22.592	24		22.462	7		22.442	63		22.472	28		22.442	14
22.548	16		22.548	28		22.518	37		22.448	22		22.498	9		22.498	79		22.468	31		22.518	37		22.618	32		22.488	-1		22.468	33		22.498	46		22.468	72
22.574	-8		22.574	34		22.544	6		22.474	46		22.524	33		22.524	29		22.494	24		22.544	26		22.644	55		22.514	27		22.494	39		22.524	11		22.494	55
22.6	0		22.6	20		22.57	54		22.5	50		22.55	10		22.55	39		22.52	-7		22.57	61		22.67	49		22.54	46		22.52	41		22.55	12		22.52	28
22.626	-17		22.626	22		22.596	39		22.526	44		22.576	27		22.576	14		22.546	31		22.596	42		22.696	38		22.566	-5		22.546	32		22.576	-13		22.546	14
22.652	50		22.652	41		22.622	36		22.552	36		22.602	20		22.602	77		22.572	-4		22.622	28		22.722	20		22.592	-3		22.572	36		22.602	10		22.572	37
22.678	59		22.678	60		22.648	19		22.578	64		22.628	37		22.628	53		22.598	-27		22.648	13		22.748	20		22.618	54		22.598	13		22.628	35		22.598	0
22.704	15		22.704	4		22.674	25		22.604	65		22.654	52		22.654	25		22.624	16		22.674	16		22.774	19		22.644	47		22.624	25		22.654	29		22.624	37
22.73	48		22.73	3		22.7	43		22.63	45		22.68	41		22.68	4		22.65	19		22.7	16		22.8	4		22.67	-1		22.65	22		22.68	16		22.65	45
22.756	51		22.756	5		22.726	23		22.656	15		22.706	24		22.706	18		22.676	45		22.726	53		22.826	13		22.696	-15		22.676	-5		22.706	72		22.676	27
22.782	34		22.782	3		22.752	18		22.682	-10		22.732	1		22.732	51		22.702	75		22.752	57		22.852	71		22.722	-5		22.702	11		22.732	29		22.702	-17
22.808	37		22.808	16		22.778	13		22.708	-21		22.758	26		22.758	34		22.728	60		22.778	29		22.878	77		22.748	27		22.728	33		22.758	-2		22.728	29
22.834	58		22.834	46		22.804	39		22.734	22		22.784	53		22.784	59		22.754	43		22.804	51		22.904	56		22.774	26		22.754	-20		22.784	4		22.754	22
22.86	21		22.86	18		22.83	34		22.76	25		22.81	55		22.81	21		22.78	25		22.83	53		22.93	25		22.8	3		22.78	-40		22.81	34		22.78	58
22.886	17		22.886	28		22.856	16		22.786	4		22.836	64		22.836	-1		22.806	21		22.856	13		22.956	-10		22.826	50		22.806	-3		22.836	-9		22.806	37
22.912	27		22.912	8		22.882	6		22.812	-11		22.862	21		22.862	29		22.832	18		22.882	13		22.982	69		22.852	45		22.832	4		22.862	4		22.832	52
22.938	35		22.938	8		22.908	10		22.838	30		22.888	23		22.888	38		22.858	31		22.908	19		23.008	41		22.878	17		22.858	18		22.888	43		22.858	48
22.964	52		22.964	29		22.934	2		22.864	0		22.914	36		22.914	55		22.884	15		22.934	45		23.034	20		22.904	22		22.884	18		22.914	-1		22.884	52
22.99	62		22.99	12		22.96	10		22.89	-28		22.94	25		22.94	80		22.91	-5		22.96	47		23.06	41		22.93	24		22.91	27		22.94	8		22.91	-5
23.016	91		23.016	-43		22.986	41		22.916	45		22.966	22		22.966	29		22.936	1		22.986	4		23.086	-2		22.956	11		22.936	54		22.966	12		22.936	-10
23.042	0		23.042	10		23.012	-16		22.942	-24		22.992	46		22.992	67		22.962	27		23.012	43		23.112	22		22.982	-33		22.962	-1		22.992	36		22.962	26
23.068	-10		23.068	37		23.038	55		22.968	38		23.018	32		23.018	54		22.988	7		23.038	44		23.138	33		23.008	51		22.988	-8		23.018	27		22.988	11
23.094	40		23.094	6		23.064	41		22.994	-16		23.044	49		23.044	27		23.014	22		23.064	-1		23.164	68		23.034	56		23.014	29		23.044	46		23.014	-11
23.12	22		23.12	-3		23.09	11		23.02	14		23.07	12		23.07	37		23.04	14		23.09	62		23.19	30		23.06	43		23.04	0		23.07	3		23.04	-14
23.146	3		23.146	26		23.116	34		23.046	4		23.096	13		23.096	-13		23.066	-9		23.116	40		23.216	24		23.086	40		23.066	0		23.096	-22		23.066	5
23.172	14		23.172	7		23.142	29		23.072	47		23.122	14		23.122	20		23.092	-10		23.142	1		23.242	13		23.112	38		23.092	-35		23.122	-11		23.092	42
23.198	32		23.198	9		23.168	19		23.098	31		23.148	-34		23.148	41		23.118	11		23.168	64		23.268	-27		23.138	-12		23.118	84		23.148	-9		23.118	11
23.224	3		23.224	32		23.194	-51		23.124	20		23.174	11		23.174	-1		23.144	-7		23.194	3		23.294	-18		23.164	19		23.144	37		23.174	18		23.144	39
23.25	54		23.25	-30		23.22	16		23.15	18		23.2	12		23.2	33		23.17	10		23.22	59		23.32	37		23.19	81		23.17	13		23.2	-4		23.17	26
23.276	25		23.276	25		23.246	37		23.176	2		23.226	14		23.226	29		23.196	10		23.246	44		23.346	29		23.216	-15		23.196	45		23.226	7		23.196	0
23.302	28		23.302	39		23.272	3		23.202	35		23.252	27		23.252	39		23.222	22		23.272	-17		23.372	34		23.242	44		23.222	15		23.252	-4		23.222	50
23.328	-11		23.328	12		23.298	-22		23.228	23		23.278	28		23.278	50		23.248	41		23.298	20		23.398	83		23.268	39		23.248	36		23.278	-8		23.248	18
23.354	39		23.354	43		23.324	49		23.254	43		23.304	-8		23.304	23		23.274	75		23.324	-47		23.424	9		23.294	40		23.274	13		23.304	-9		23.274	34
23.38	18		23.38	-18		23.35	58		23.28	10		23.33	38		23.33	64		23.3	19		23.35	23		23.45	26		23.32	19		23.3	-41		23.33	38		23.3	35
23.406	-13		23.406	3		23.376	24		23.306	20		23.356	51		23.356	7		23.326	-4		23.376	58		23.476	47		23.346	54		23.326	-25		23.356	64		23.326	67
23.432	23		23.432	-2		23.402	22		23.332	-7		23.382	93		23.382	-17		23.352	23		23.402	-5		23.502	10		23.372	58		23.352	20		23.382	6		23.352	-5
23.458	-8		23.458	35		23.428	22		23.358	9		23.408	13		23.408	12		23.378	-30		23.428	-30		23.528	69		23.398	31		23.378	34		23.408	29		23.378	24
23.484	25		23.484	15		23.454	39		23.384	0		23.434	13		23.434	38		23.404	41		23.454	4		23.554	31		23.424	23		23.404	1		23.434	-13		23.404	26
23.51	28		23.51	5		23.48	15		23.41	37		23.46	40		23.46	-28		23.43	51		23.48	-4		23.58	3		23.45	11		23.43	33		23.46	12		23.43	57
23.536	70		23.536	24		23.506	-10		23.436	-1		23.486	11		23.486	26		23.456	13		23.506	32		23.606	-21		23.476	3		23.456	48		23.486	-1		23.456	54
23.562	45		23.562	27		23.532	24		23.462	48		23.512	-9		23.512	-14		23.482	35		23.532	65		23.632	29		23.502	-18		23.482	61		23.512	33		23.482	29
23.588	18		23.588	-30		23.558	-6		23.488	36		23.538	7		23.538	54		23.508	-16		23.558	56		23.658	53		23.528	-2		23.508	73		23.538	8		23.508	31
23.614	90		23.614	19		23.584	38		23.514	18		23.564	-7		23.564	29		23.534	4		23.584	-10		23.684	21		23.554	27		23.534	11		23.564	28		23.534	42
23.64	51		23.64	14		23.61	69		23.54	40		23.59	2		23.59	19		23.56	21		23.61	33		23.71	15		23.58	-21		23.56	29		23.59	31		23.56	48
23.666	18		23.666	21		23.636	30		23.566	-13		23.616	-18		23.616	21		23.586	43		23.636	-11		23.736	23		23.606	43		23.586	19		23.616	39		23.586	69
23.692	37		23.692	71		23.662	33		23.592	2		23.642	52		23.642	-11		23.612	46		23.662	41		23.762	29		23.632	16		23.612	56		23.642	9		23.612	6
23.718	81		23.718	61		23.688	28		23.618	45		23.668	20		23.668	26		23.638	28		23.688	0		23.788	22		23.658	53		23.638	16		23.668	59		23.638	24
23.744	47		23.744	27		23.714	41		23.644	10		23.694	7		23.694	-5		23.664	32		23.714	38		23.814	-40		23.684	34		23.664	16		23.694	27		23.664	7
23.77	-3		23.77	8		23.74	31		23.67	-14		23.72	-20		23.72	57		23.69	11		23.74	4		23.84	24		23.71	-9		23.69	6		23.72	12		23.69	51
23.796	33		23.796	24		23.766	34		23.696	28		23.746	6		23.746	10		23.716	-23		23.766	22		23.866	20		23.736	-24		23.716	2		23.746	10		23.716	14
23.822	37		23.822	50		23.792	21		23.722	58		23.772	11		23.772	10		23.742	24		23.792	9		23.892	23		23.762	10		23.742	35		23.772	44		23.742	34
23.848	53		23.848	63		23.818	6		23.748	13		23.798	10		23.798	-8		23.768	7		23.818	19		23.918	12		23.788	7		23.768	30		23.798	30		23.768	34
23.874	36		23.874	-14		23.844	46		23.774	38		23.824	45		23.824	-32		23.794	62		23.844	26		23.944	10		23.814	18		23.794	12		23.824	33		23.794	39
23.9	9		23.9	12		23.87	45		23.8	21		23.85	22		23.85	88		23.82	3		23.87	-6		23.97	35		23.84	72		23.82	26		23.85	-6		23.82	42
23.926	12		23.926	36		23.896	36		23.826	16		23.876	-2		23.876	26		23.846	7		23.896	9		23.996	9		23.866	58		23.846	7		23.876	7		23.846	57
23.952	41		23.952	14		23.922	26		23.852	21		23.902	10		23.902	32		23.872	16		23.922	37		24.022	14		23.892	13		23.872	41		23.902	42		23.872	43
23.978	42		23.978	-15		23.948	58		23.878	16		23.928	46		23.928	22		23.898	32		23.948	3		24.048	6		23.918	14		23.898	33		23.928	32		23.898	66
24.004	19		24.004	-25		23.974	20		23.904	6		23.954	65		23.954	0		23.924	27		23.974	-3		24.074	18		23.944	13		23.924	21		23.954	2		23.924	32
24.03	37		24.03	31		24	10		23.93	50		23.98	21		23.98	13		23.95	6		24	1		24.1	22		23.97	14		23.95	49		23.98	25		23.95	48
24.056	9		24.056	40		24.026	17		23.956	17		24.006	17		24.006	40		23.976	0		24.026	-2		24.126	-6		23.996	12		23.976	3		24.006	15		23.976	33
24.082	20		24.082	11		24.052	-2		23.982	31		24.032	19		24.032	19		24.002	2		24.052	51		24.152	-5		24.022	63		24.002	39		24.032	26		24.002	38
24.108	41		24.108	0		24.078	30		24.008	20		24.058	57		24.058	16		24.028	9		24.078	48		24.178	-23		24.048	63		24.028	35		24.058	-3		24.028	3
24.134	39		24.134	19		24.104	34		24.034	-17		24.084	40		24.084	-2		24.054	-21		24.104	33		24.204	-13		24.074	5		24.054	16		24.084	15		24.054	10
24.16	43		24.16	5		24.13	33		24.06	-25		24.11	23		24.11	9		24.08	15		24.13	26		24.23	18		24.1	-17		24.08	-6		24.11	24		24.08	40
24.186	49		24.186	-4		24.156	42		24.086	28		24.136	34		24.136	20		24.106	49		24.156	3		24.256	35		24.126	-19		24.106	40		24.136	-8		24.106	69
24.212	61		24.212	42		24.182	48		24.112	35		24.162	17		24.162	11		24.132	23		24.182	23		24.282	97		24.152	22		24.132	34		24.162	13		24.132	61
24.238	66		24.238	46		24.208	38		24.138	15		24.188	43		24.188	-17		24.158	-1		24.208	-8		24.308	140		24.178	22		24.158	26		24.188	35		24.158	35
24.264	76		24.264	24		24.234	33		24.164	39		24.214	40		24.214	7		24.184	14		24.234	39		24.334	180		24.204	43		24.184	19		24.214	50		24.184	73
24.29	79		24.29	55		24.26	6		24.19	35		24.24	70		24.24	50		24.21	29		24.26	58		24.36	218		24.23	23		24.21	58		24.24	47		24.21	89
24.316	83		24.316	85		24.286	67		24.216	20		24.266	83		24.266	45		24.236	42		24.286	49		24.386	306		24.256	-3		24.236	63		24.266	47		24.236	97
24.342	109		24.342	65		24.312	86		24.242	25		24.292	118		24.292	51		24.262	54		24.312	78		24.412	396		24.282	18		24.262	56		24.292	74		24.262	122
24.368	110		24.368	85		24.338	122		24.268	59		24.318	147		24.318	34		24.288	42		24.338	86		24.438	394		24.308	75		24.288	67		24.318	109		24.288	144
24.394	190		24.394	126		24.364	170		24.294	62		24.344	217		24.344	35		24.314	63		24.364	142		24.464	374		24.334	74		24.314	81		24.344	115		24.314	179
24.42	293		24.42	153		24.39	217		24.32	103		24.37	306		24.37	110		24.34	74		24.39	218		24.49	265		24.36	104		24.34	113		24.37	170		24.34	230
24.446	385		24.446	244		24.416	311		24.346	114		24.396	399		24.396	154		24.366	112		24.416	300		24.516	217		24.386	155		24.366	135		24.396	233		24.366	356
24.472	472		24.472	308		24.442	441		24.372	179		24.422	464		24.422	230		24.392	183		24.442	397		24.542	180		24.412	211		24.392	229		24.422	247		24.392	477
24.498	457		24.498	321		24.468	523		24.398	253		24.448	450		24.448	346		24.418	261		24.468	392		24.568	94		24.438	329		24.418	293		24.448	301		24.418	456
24.524	369		24.524	263		24.494	453		24.424	331		24.474	364		24.474	393		24.444	326		24.494	359		24.594	85		24.464	381		24.444	363		24.474	332		24.444	386
24.55	277		24.55	236		24.52	324		24.45	401		24.5	258		24.5	405		24.47	340		24.52	288		24.62	70		24.49	346		24.47	454		24.5	276		24.47	314
24.576	171		24.576	179		24.546	195		24.476	380		24.526	163		24.526	342		24.496	343		24.546	202		24.646	13		24.516	272		24.496	386		24.526	229		24.496	229
24.602	119		24.602	97		24.572	105		24.502	245		24.552	71		24.552	293		24.522	247		24.572	126		24.672	44		24.542	224		24.522	272		24.552	176		24.522	123
24.628	106		24.628	65		24.598	63		24.528	186		24.578	18		24.578	214		24.548	166		24.598	62		24.698	65		24.568	180		24.548	199		24.578	108		24.548	98
24.654	75		24.654	49		24.624	55		24.554	177		24.604	31		24.604	122		24.574	138		24.624	46		24.724	14		24.594	105		24.574	124		24.604	65		24.574	109
24.68	80		24.68	57		24.65	45		24.58	100		24.63	54		24.63	91		24.6	103		24.65	56		24.75	-11		24.62	36		24.6	94		24.63	54		24.6	64
24.706	84		24.706	45		24.676	27		24.606	57		24.656	41		24.656	62		24.626	78		24.676	52		24.776	-9		24.646	39		24.626	67		24.656	33		24.626	44
24.732	64		24.732	11		24.702	50		24.632	24		24.682	26		24.682	36		24.652	42		24.702	3		24.802	19		24.672	64		24.652	33		24.682	-7		24.652	36
24.758	41		24.758	-18		24.728	61		24.658	9		24.708	26		24.708	13		24.678	36		24.728	8		24.828	29		24.698	28		24.678	45		24.708	-14		24.678	20
24.784	19		24.784	-9		24.754	58		24.684	4		24.734	-1		24.734	1		24.704	33		24.754	9		24.854	1		24.724	2		24.704	73		24.734	4		24.704	15
24.81	28		24.81	17		24.78	61		24.71	-9		24.76	18		24.76	-23		24.73	15		24.78	-19		24.88	-17		24.75	1		24.73	53		24.76	18		24.73	2
24.836	32		24.836	29		24.806	32		24.736	19		24.786	35		24.786	13		24.756	18		24.806	10		24.906	-20		24.776	-3		24.756	19		24.786	7		24.756	5
24.862	8		24.862	33		24.832	1		24.762	21		24.812	-6		24.812	51		24.782	30		24.832	17		24.932	5		24.802	-15		24.782	48		24.812	20		24.782	26
24.888	-4		24.888	-16		24.858	11		24.788	15		24.838	8		24.838	43		24.808	27		24.858	27		24.958	30		24.828	5		24.808	49		24.838	36		24.808	20
24.914	2		24.914	-31		24.884	29		24.814	21		24.864	19		24.864	51		24.834	27		24.884	6		24.984	25		24.854	17		24.834	3		24.864	18		24.834	26
24.94	5		24.94	12		24.91	17		24.84	-11		24.89	7		24.89	18		24.86	23		24.91	-7		25.01	27		24.88	3		24.86	22		24.89	-12		24.86	43
24.966	15		24.966	47		24.936	-13		24.866	-10		24.916	-45		24.916	14		24.886	43		24.936	10		25.036	26		24.906	15		24.886	15		24.916	-35		24.886	27
24.992	32		24.992	6		24.962	-2		24.892	21		24.942	-2		24.942	32		24.912	23		24.962	19		25.062	-3		24.932	27		24.912	-6		24.942	23		24.912	30
25.018	34		25.018	-2		24.988	9		24.918	4		24.968	34		24.968	13		24.938	19		24.988	3		25.088	-1		24.958	8		24.938	2		24.968	39		24.938	22
25.044	8		25.044	56		25.014	1		24.944	-9		24.994	20		24.994	16		24.964	-9		25.014	-6		25.114	13		24.984	-11		24.964	11		24.994	4		24.964	10
25.07	17		25.07	22		25.04	-2		24.97	14		25.02	39		25.02	42		24.99	-16		25.04	11		25.14	23		25.01	16		24.99	17		25.02	14		24.99	2
25.096	49		25.096	21		25.066	18		24.996	43		25.046	19		25.046	23		25.016	-5		25.066	31		25.166	7		25.036	48		25.016	11		25.046	15		25.016	13
25.122	17		25.122	13		25.092	36		25.022	17		25.072	24		25.072	41		25.042	20		25.092	55		25.192	35		25.062	14		25.042	41		25.072	-32		25.042	-10
25.148	38		25.148	17		25.118	39		25.048	40		25.098	20		25.098	33		25.068	16		25.118	11		25.218	33		25.088	7		25.068	43		25.098	-9		25.068	-21
25.174	63		25.174	44		25.144	35		25.074	-8		25.124	15		25.124	47		25.094	69		25.144	24		25.244	29		25.114	16		25.094	28		25.124	6		25.094	32
25.2	36		25.2	23		25.17	19		25.1	-13		25.15	42		25.15	13		25.12	35		25.17	18		25.27	34		25.14	11		25.12	12		25.15	14		25.12	10
25.226	34		25.226	6		25.196	-10		25.126	26		25.176	36		25.176	25		25.146	-14		25.196	9		25.296	3		25.166	0		25.146	5		25.176	38		25.146	5
25.252	21		25.252	-12		25.222	-1		25.152	41		25.202	31		25.202	18		25.172	-7		25.222	36		25.322	3		25.192	11		25.172	25		25.202	15		25.172	56
25.278	-18		25.278	-10		25.248	0		25.178	20		25.228	28		25.228	14		25.198	18		25.248	38		25.348	10		25.218	21		25.198	2		25.228	24		25.198	46
25.304	12		25.304	-1		25.274	27		25.204	12		25.254	39		25.254	39		25.224	28		25.274	1		25.374	21		25.244	-22		25.224	9		25.254	17		25.224	32
25.33	-5		25.33	11		25.3	21		25.23	22		25.28	-1		25.28	21		25.25	38		25.3	33		25.4	55		25.27	16		25.25	-11		25.28	34		25.25	27
25.356	11		25.356	28		25.326	-13		25.256	32		25.306	29		25.306	17		25.276	48		25.326	50		25.426	60		25.296	13		25.276	-20		25.306	29		25.276	2
25.382	42		25.382	-2		25.352	-9		25.282	29		25.332	-9		25.332	15		25.302	39		25.352	6		25.452	45		25.322	1		25.302	0		25.332	26		25.302	37
25.408	59		25.408	0		25.378	19		25.308	-23		25.358	3		25.358	19		25.328	28		25.378	42		25.478	18		25.348	-5		25.328	17		25.358	22		25.328	27
25.434	27		25.434	21		25.404	10		25.334	14		25.384	33		25.384	18		25.354	81		25.404	35		25.504	52		25.374	45		25.354	13		25.384	37		25.354	10
25.46	-5		25.46	69		25.43	3		25.36	50		25.41	45		25.41	40		25.38	32		25.43	-1		25.53	88		25.4	54		25.38	12		25.41	27		25.38	33
25.486	55		25.486	62		25.456	48		25.386	21		25.436	30		25.436	16		25.406	41		25.456	5		25.556	92		25.426	8		25.406	10		25.436	-21		25.406	46
25.512	31		25.512	57		25.482	1		25.412	13		25.462	34		25.462	-2		25.432	21		25.482	49		25.582	83		25.452	21		25.432	19		25.462	56		25.432	30
25.538	67		25.538	15		25.508	-14		25.438	26		25.488	-5		25.488	22		25.458	43		25.508	49		25.608	116		25.478	3		25.458	32		25.488	46		25.458	41
25.564	20		25.564	33		25.534	1		25.464	-4		25.514	-17		25.514	0		25.484	33		25.534	37		25.634	90		25.504	18		25.484	-5		25.514	9		25.484	22
25.59	21		25.59	57		25.56	49		25.49	31		25.54	41		25.54	27		25.51	40		25.56	101		25.66	96		25.53	14		25.51	46		25.54	32		25.51	41
25.616	47		25.616	43		25.586	34		25.516	40		25.566	22		25.566	55		25.536	32		25.586	78		25.686	117		25.556	30		25.536	27		25.566	41		25.536	18
25.642	50		25.642	56		25.612	13		25.542	0		25.592	20		25.592	13		25.562	66		25.612	89		25.712	103		25.582	33		25.562	30		25.592	37		25.562	13
25.668	74		25.668	26		25.638	-17		25.568	-15		25.618	21		25.618	40		25.588	62		25.638	92		25.738	121		25.608	23		25.588	-5		25.618	32		25.588	55
25.694	-7		25.694	19		25.664	27		25.594	13		25.644	4		25.644	55		25.614	79		25.664	90		25.764	91		25.634	19		25.614	21		25.644	11		25.614	65
25.72	15		25.72	1		25.69	12		25.62	15		25.67	69		25.67	-24		25.64	43		25.69	119		25.79	91		25.66	19		25.64	18		25.67	24		25.64	5
25.746	-39		25.746	-7		25.716	7		25.646	6		25.696	56		25.696	35		25.666	88		25.716	66		25.816	108		25.686	27		25.666	46		25.696	33		25.666	49
25.772	65		25.772	9		25.742	-33		25.672	6		25.722	5		25.722	23		25.692	72		25.742	68		25.842	25		25.712	-7		25.692	6		25.722	18		25.692	3
25.798	18		25.798	-6		25.768	34		25.698	0		25.748	50		25.748	8		25.718	68		25.768	74		25.868	30		25.738	14		25.718	25		25.748	44		25.718	13
25.824	37		25.824	25		25.794	31		25.724	29		25.774	53		25.774	37		25.744	77		25.794	81		25.894	31		25.764	-10		25.744	60		25.774	32		25.744	39
25.85	22		25.85	16		25.82	-10		25.75	46		25.8	-9		25.8	9		25.77	59		25.82	102		25.92	55		25.79	45		25.77	11		25.8	37		25.77	7
25.876	43		25.876	23		25.846	19		25.776	27		25.826	1		25.826	50		25.796	49		25.846	13		25.946	71		25.816	47		25.796	11		25.826	29		25.796	56
25.902	11		25.902	79		25.872	20		25.802	20		25.852	18		25.852	27		25.822	38		25.872	54		25.972	61		25.842	-1		25.822	47		25.852	30		25.822	44
25.928	47		25.928	35		25.898	64		25.828	59		25.878	-5		25.878	-12		25.848	41		25.898	8		25.998	28		25.868	13		25.848	-9		25.878	65		25.848	54
25.954	65		25.954	-10		25.924	20		25.854	-10		25.904	-2		25.904	81		25.874	101		25.924	63		26.024	49		25.894	22		25.874	44		25.904	38		25.874	2
25.98	69		25.98	74		25.95	23		25.88	12		25.93	19		25.93	10		25.9	34		25.95	50		26.05	65		25.92	-12		25.9	63		25.93	61		25.9	32
26.006	56		26.006	101		25.976	31		25.906	54		25.956	50		25.956	-22		25.926	49		25.976	18		26.076	70		25.946	23		25.926	17		25.956	85		25.926	67
26.032	84		26.032	27		26.002	38		25.932	-1		25.982	34		25.982	36		25.952	67		26.002	10		26.102	38		25.972	33		25.952	20		25.982	11		25.952	34
26.058	18		26.058	35		26.028	61		25.958	5		26.008	12		26.008	75		25.978	58		26.028	74		26.128	65		25.998	52		25.978	5		26.008	41		25.978	44
26.084	30		26.084	63		26.054	36		25.984	-9		26.034	82		26.034	6		26.004	29		26.054	82		26.154	91		26.024	20		26.004	65		26.034	29		26.004	32
26.11	73		26.11	44		26.08	24		26.01	11		26.06	62		26.06	23		26.03	128		26.08	-19		26.18	119		26.05	14		26.03	50		26.06	60		26.03	57
26.136	20		26.136	96		26.106	63		26.036	24		26.086	11		26.086	26		26.056	61		26.106	60		26.206	53		26.076	19		26.056	9		26.086	30		26.056	54
26.162	67		26.162	79		26.132	55		26.062	27		26.112	45		26.112	51		26.082	61		26.132	51		26.232	101		26.102	83		26.082	3		26.112	67		26.082	56
26.188	31		26.188	118		26.158	78		26.088	88		26.138	83		26.138	63		26.108	69		26.158	118		26.258	117		26.128	66		26.108	85		26.138	77		26.108	71
26.214	71		26.214	93		26.184	53		26.114	19		26.164	72		26.164	42		26.134	65		26.184	74		26.284	116		26.154	55		26.134	29		26.164	53		26.134	75
26.24	73		26.24	89		26.21	108		26.14	102		26.19	75		26.19	71		26.16	72		26.21	121		26.31	191		26.18	65		26.16	93		26.19	26		26.16	73
26.266	94		26.266	143		26.236	110		26.166	31		26.216	99		26.216	111		26.186	120		26.236	95		26.336	290		26.206	50		26.186	67		26.216	86		26.186	49
26.292	113		26.292	196		26.262	121		26.192	71		26.242	195		26.242	80		26.212	92		26.262	136		26.362	381		26.232	112		26.212	51		26.242	76		26.212	84
26.318	163		26.318	175		26.288	155		26.218	93		26.268	152		26.268	39		26.238	105		26.288	203		26.388	468		26.258	104		26.238	97		26.268	152		26.238	71
26.344	213		26.344	284		26.314	189		26.244	55		26.294	156		26.294	110		26.264	129		26.314	212		26.414	573		26.284	78		26.264	118		26.294	181		26.264	174
26.37	288		26.37	353		26.34	236		26.27	120		26.32	219		26.32	149		26.29	157		26.34	242		26.44	773		26.31	97		26.29	153		26.32	191		26.29	140
26.396	365		26.396	438		26.366	270		26.296	187		26.346	264		26.346	204		26.316	273		26.366	327		26.466	1082		26.336	213		26.316	159		26.346	199		26.316	173
26.422	569		26.422	583		26.392	369		26.322	227		26.372	377		26.372	250		26.342	296		26.392	477		26.492	1348		26.362	258		26.342	221		26.372	290		26.342	282
26.448	783		26.448	879		26.418	519		26.348	313		26.398	411		26.398	368		26.368	382		26.418	643		26.518	1431		26.388	335		26.368	280		26.398	411		26.368	308
26.474	986		26.474	1114		26.444	714		26.374	374		26.424	566		26.424	526		26.394	509		26.444	848		26.544	1401		26.414	425		26.394	356		26.424	558		26.394	398
26.5	1252		26.5	1470		26.47	954		26.4	469		26.45	840		26.45	663		26.42	587		26.47	1110		26.57	1229		26.44	596		26.42	561		26.45	687		26.42	555
26.526	1355		26.526	1510		26.496	1199		26.426	607		26.476	1118		26.476	892		26.446	921		26.496	1428		26.596	1026		26.466	864		26.446	761		26.476	1053		26.446	696
26.552	1246		26.552	1444		26.522	1298		26.452	859		26.502	1406		26.502	1259		26.472	1177		26.522	1557		26.622	755		26.492	1130		26.472	993		26.502	1362		26.472	1043
26.578	1174		26.578	1250		26.548	1237		26.478	1143		26.528	1515		26.528	1460		26.498	1466		26.548	1464		26.648	522		26.518	1319		26.498	1266		26.528	1554		26.498	1414
26.604	912		26.604	1042		26.574	1057		26.504	1326		26.554	1445		26.554	1391		26.524	1537		26.574	1287		26.674	361		26.544	1301		26.524	1545		26.554	1452		26.524	1519
26.63	702		26.63	712		26.6	834		26.53	1421		26.58	1248		26.58	1293		26.55	1445		26.6	1052		26.7	284		26.57	1165		26.55	1472		26.58	1337		26.55	1429
26.656	493		26.656	533		26.626	604		26.556	1278		26.606	1054		26.606	1080		26.576	1234		26.626	778		26.726	228		26.596	977		26.576	1280		26.606	1114		26.576	1184
26.682	384		26.682	406		26.652	484		26.582	1105		26.632	747		26.632	868		26.602	967		26.652	592		26.752	168		26.622	799		26.602	1097		26.632	782		26.602	949
26.708	326		26.708	310		26.678	351		26.608	862		26.658	542		26.658	620		26.628	758		26.678	394		26.778	148		26.648	619		26.628	826		26.658	576		26.628	740
26.734	275		26.734	256		26.704	296		26.634	612		26.684	432		26.684	448		26.654	569		26.704	326		26.804	136		26.674	434		26.654	590		26.684	424		26.654	555
26.76	209		26.76	201		26.73	187		26.66	446		26.71	297		26.71	323		26.68	390		26.73	237		26.83	82		26.7	343		26.68	429		26.71	327		26.68	387
26.786	162		26.786	173		26.756	177		26.686	323		26.736	262		26.736	241		26.706	310		26.756	189		26.856	66		26.726	283		26.706	345		26.736	247		26.706	296
26.812	110		26.812	135		26.782	116		26.712	285		26.762	194		26.762	186		26.732	264		26.782	153		26.882	71		26.752	200		26.732	307		26.762	242		26.732	199
26.838	95		26.838	110		26.808	87		26.738	190		26.788	174		26.788	157		26.758	211		26.808	106		26.908	53		26.778	153		26.758	227		26.788	208		26.758	174
26.864	86		26.864	127		26.834	106		26.764	199		26.814	143		26.814	115		26.784	183		26.834	109		26.934	32		26.804	124		26.784	170		26.814	152		26.784	148
26.89	79		26.89	112		26.86	94		26.79	144		26.84	114		26.84	128		26.81	121		26.86	66		26.96	64		26.83	80		26.81	154		26.84	106		26.81	121
26.916	40		26.916	76		26.886	51		26.816	112		26.866	69		26.866	117		26.836	82		26.886	52		26.986	67		26.856	66		26.836	153		26.866	71		26.836	95
26.942	65		26.942	45		26.912	55		26.842	95		26.892	88		26.892	72		26.862	66		26.912	39		27.012	64		26.882	66		26.862	148		26.892	67		26.862	76
26.968	66		26.968	72		26.938	85		26.868	90		26.918	57		26.918	74		26.888	72		26.938	38		27.038	45		26.908	55		26.888	91		26.918	57		26.888	78
26.994	49		26.994	65		26.964	82		26.894	60		26.944	47		26.944	32		26.914	89		26.964	63		27.064	34		26.934	66		26.914	49		26.944	64		26.914	62
27.02	55		27.02	38		26.99	68		26.92	59		26.97	48		26.97	25		26.94	56		26.99	47		27.09	18		26.96	47		26.94	34		26.97	55		26.94	65
27.046	41		27.046	38		27.016	52		26.946	51		26.996	68		26.996	33		26.966	61		27.016	9		27.116	34		26.986	26		26.966	71		26.996	45		26.966	72
27.072	8		27.072	48		27.042	33		26.972	74		27.022	67		27.022	47		26.992	81		27.042	-9		27.142	33		27.012	50		26.992	79		27.022	45		26.992	56
27.098	32		27.098	40		27.068	23		26.998	53		27.048	37		27.048	50		27.018	70		27.068	22		27.168	21		27.038	47		27.018	59		27.048	50		27.018	53
27.124	26		27.124	27		27.094	19		27.024	35		27.074	36		27.074	34		27.044	51		27.094	31		27.194	32		27.064	39		27.044	49		27.074	21		27.044	53
27.15	16		27.15	1		27.12	-4		27.05	13		27.1	32		27.1	18		27.07	52		27.12	5		27.22	30		27.09	23		27.07	39		27.1	17		27.07	22
27.176	24		27.176	-17		27.146	2		27.076	24		27.126	28		27.126	4		27.096	55		27.146	3		27.246	17		27.116	12		27.096	55		27.126	19		27.096	21
27.202	5		27.202	19		27.172	28		27.102	33		27.152	20		27.152	28		27.122	55		27.172	10		27.272	32		27.142	38		27.122	46		27.152	21		27.122	13
27.228	1		27.228	29		27.198	14		27.128	28		27.178	-2		27.178	46		27.148	51		27.198	24		27.298	15		27.168	44		27.148	27		27.178	-5		27.148	25
27.254	34		27.254	15		27.224	13		27.154	36		27.204	4		27.204	-2		27.174	43		27.224	44		27.324	-9		27.194	6		27.174	10		27.204	11		27.174	32
27.28	46		27.28	15		27.25	32		27.18	47		27.23	12		27.23	-3		27.2	56		27.25	45		27.35	20		27.22	-6		27.2	-10		27.23	22		27.2	5
27.306	49		27.306	6		27.276	7		27.206	55		27.256	21		27.256	27		27.226	60		27.276	15		27.376	46		27.246	19		27.226	1		27.256	-7		27.226	15
27.332	32		27.332	5		27.302	14		27.232	56		27.282	27		27.282	37		27.252	35		27.302	-2		27.402	31		27.272	2		27.252	33		27.282	-22		27.252	35
27.358	11		27.358	24		27.328	33		27.258	28		27.308	21		27.308	79		27.278	13		27.328	17		27.428	22		27.298	-2		27.278	38		27.308	-15		27.278	27
27.384	30		27.384	32		27.354	12		27.284	15		27.334	31		27.334	100		27.304	-21		27.354	12		27.454	48		27.324	36		27.304	5		27.334	27		27.304	15
27.41	3		27.41	35		27.38	25		27.31	31		27.36	32		27.36	54		27.33	-14		27.38	-12		27.48	54		27.35	37		27.33	-4		27.36	25		27.33	20
27.436	10		27.436	49		27.406	27		27.336	0		27.386	33		27.386	12		27.356	37		27.406	24		27.506	28		27.376	34		27.356	30		27.386	13		27.356	24
27.462	47		27.462	8		27.432	7		27.362	3		27.412	29		27.412	14		27.382	36		27.432	43		27.532	1		27.402	22		27.382	45		27.412	1		27.382	14
27.488	-1		27.488	-2		27.458	-4		27.388	31		27.438	-11		27.438	15		27.408	36		27.458	19		27.558	-10		27.428	8		27.408	18		27.438	-11		27.408	33
27.514	-4		27.514	42		27.484	15		27.414	38		27.464	-15		27.464	36		27.434	51		27.484	13		27.584	-3		27.454	20		27.434	-3		27.464	8		27.434	54
27.54	39		27.54	19		27.51	27		27.44	41		27.49	8		27.49	24		27.46	33		27.51	8		27.61	11		27.48	27		27.46	-24		27.49	9		27.46	23
27.566	35		27.566	8		27.536	-17		27.466	34		27.516	1		27.516	-23		27.486	11		27.536	48		27.636	40		27.506	33		27.486	-10		27.516	1		27.486	19
27.592	37		27.592	12		27.562	-10		27.492	37		27.542	16		27.542	4		27.512	16		27.562	42		27.662	70		27.532	16		27.512	29		27.542	20		27.512	13
27.618	43		27.618	11		27.588	8		27.518	58		27.568	5		27.568	9		27.538	4		27.588	9		27.688	39		27.558	-6		27.538	29		27.568	21		27.538	26
27.644	11		27.644	19		27.614	22		27.544	53		27.594	12		27.594	-4		27.564	26		27.614	-15		27.714	28		27.584	19		27.564	-11		27.594	28		27.564	21
27.67	-8		27.67	55		27.64	59		27.57	28		27.62	23		27.62	14		27.59	18		27.64	6		27.74	27		27.61	36		27.59	-8		27.62	21		27.59	1
27.696	0		27.696	41		27.666	43		27.596	-10		27.646	26		27.646	11		27.616	11		27.666	6		27.766	16		27.636	32		27.616	-7		27.646	13		27.616	1
27.722	15		27.722	31		27.692	54		27.622	6		27.672	48		27.672	15		27.642	28		27.692	-8		27.792	21		27.662	29		27.642	-3		27.672	6		27.642	39
27.748	-5		27.748	18		27.718	17		27.648	31		27.698	35		27.698	17		27.668	42		27.718	16		27.818	54		27.688	28		27.668	45		27.698	22		27.668	27
27.774	18		27.774	-1		27.744	22		27.674	34		27.724	28		27.724	8		27.694	29		27.744	7		27.844	34		27.714	19		27.694	43		27.724	34		27.694	9
27.8	20		27.8	22		27.77	19		27.7	46		27.75	35		27.75	23		27.72	0		27.77	-1		27.87	31		27.74	34		27.72	-10		27.75	19		27.72	3
27.826	36		27.826	29		27.796	-11		27.726	27		27.776	41		27.776	39		27.746	22		27.796	21		27.896	48		27.766	31		27.746	22		27.776	32		27.746	-29
27.852	30		27.852	35		27.822	-16		27.752	18		27.802	31		27.802	12		27.772	18		27.822	38		27.922	22		27.792	-6		27.772	44		27.802	5		27.772	6
27.878	28		27.878	-6		27.848	28		27.778	12		27.828	39		27.828	16		27.798	32		27.848	16		27.948	20		27.818	-24		27.798	17		27.828	-11		27.798	39
27.904	47		27.904	-20		27.874	9		27.804	8		27.854	13		27.854	54		27.824	23		27.874	24		27.974	33		27.844	21		27.824	16		27.854	13		27.824	47
27.93	36		27.93	49		27.9	5		27.83	-10		27.88	33		27.88	35		27.85	19		27.9	47		28	54		27.87	12		27.85	23		27.88	20		27.85	46
27.956	25		27.956	55		27.926	64		27.856	-24		27.906	53		27.906	24		27.876	45		27.926	28		28.026	74		27.896	-24		27.876	62		27.906	21		27.876	22
27.982	64		27.982	40		27.952	45		27.882	3		27.932	54		27.932	-2		27.902	33		27.952	34		28.052	98		27.922	41		27.902	58		27.932	31		27.902	-3
28.008	46		28.008	58		27.978	29		27.908	18		27.958	71		27.958	3		27.928	72		27.978	46		28.078	87		27.948	-10		27.928	55		27.958	-16		27.928	87
28.034	45		28.034	74		28.004	25		27.934	31		27.984	81		27.984	42		27.954	75		28.004	25		28.104	113		27.974	15		27.954	39		27.984	-6		27.954	86
28.06	58		28.06	75		28.03	24		27.96	24		28.01	63		28.01	5		27.98	61		28.03	78		28.13	96		28	60		27.98	65		28.01	28		27.98	79
28.086	71		28.086	40		28.056	4		27.986	41		28.036	63		28.036	44		28.006	35		28.056	60		28.156	130		28.026	38		28.006	77		28.036	29		28.006	103
28.112	102		28.112	67		28.082	59		28.012	17		28.062	107		28.062	38		28.032	83		28.082	31		28.182	211		28.052	45		28.032	71		28.062	79		28.032	104
28.138	185		28.138	48		28.108	62		28.038	34		28.088	176		28.088	52		28.058	80		28.108	76		28.208	234		28.078	53		28.058	56		28.088	78		28.058	119
28.164	180		28.164	106		28.134	87		28.064	65		28.114	221		28.114	78		28.084	95		28.134	124		28.234	381		28.104	94		28.084	72		28.114	78		28.084	172
28.19	225		28.19	137		28.16	92		28.09	72		28.14	224		28.14	82		28.11	83		28.16	133		28.26	569		28.13	113		28.11	112		28.14	80		28.11	254
28.216	268		28.216	154		28.186	146		28.116	45		28.166	292		28.166	93		28.136	133		28.186	172		28.286	660		28.156	142		28.136	152		28.166	162		28.136	317
28.242	442		28.242	205		28.212	178		28.142	95		28.192	430		28.192	143		28.162	158		28.212	255		28.312	714		28.182	159		28.162	165		28.192	228		28.162	339
28.268	680		28.268	275		28.238	242		28.168	135		28.218	537		28.218	254		28.188	146		28.238	383		28.338	541		28.208	205		28.188	245		28.218	226		28.188	451
28.294	899		28.294	351		28.264	392		28.194	173		28.244	857		28.244	318		28.214	190		28.264	490		28.364	437		28.234	317		28.214	333		28.244	332		28.214	648
28.32	1079		28.32	426		28.29	478		28.22	193		28.27	1023		28.27	470		28.24	289		28.29	686		28.39	380		28.26	403		28.24	448		28.27	454		28.24	843
28.346	945		28.346	377		28.316	472		28.246	288		28.296	1006		28.296	765		28.266	362		28.316	772		28.416	193		28.286	442		28.266	560		28.296	498		28.266	926
28.372	736		28.372	281		28.342	328		28.272	376		28.322	796		28.322	778		28.292	480		28.342	656		28.442	131		28.312	629		28.292	680		28.322	447		28.292	871
28.398	624		28.398	199		28.368	274		28.298	440		28.348	644		28.348	753		28.318	509		28.368	561		28.468	125		28.338	491		28.318	687		28.348	290		28.318	665
28.424	406		28.424	166		28.394	222		28.324	372		28.374	458		28.374	648		28.344	445		28.394	401		28.494	75		28.364	440		28.344	605		28.374	288		28.344	532
28.45	250		28.45	127		28.42	129		28.35	324		28.4	302		28.4	551		28.37	406		28.42	307		28.52	85		28.39	306		28.37	415		28.4	181		28.37	342
28.476	142		28.476	72		28.446	100		28.376	241		28.426	153		28.426	373		28.396	330		28.446	184		28.546	86		28.416	222		28.396	326		28.426	92		28.396	223
28.502	148		28.502	122		28.472	59		28.402	169		28.452	91		28.452	197		28.422	233		28.472	121		28.572	74		28.442	119		28.422	250		28.452	76		28.422	154
28.528	103		28.528	15		28.498	-6		28.428	127		28.478	90		28.478	117		28.448	132		28.498	142		28.598	36		28.468	93		28.448	150		28.478	91		28.448	79
28.554	72		28.554	41		28.524	92		28.454	56		28.504	105		28.504	113		28.474	88		28.524	77		28.624	28		28.494	22		28.474	169		28.504	48		28.474	102
28.58	88		28.58	43		28.55	64		28.48	78		28.53	84		28.53	61		28.5	39		28.55	106		28.65	48		28.52	68		28.5	60		28.53	50		28.5	72
28.606	90		28.606	32		28.576	6		28.506	66		28.556	43		28.556	75		28.526	77		28.576	47		28.676	44		28.546	101		28.526	81		28.556	53		28.526	105
28.632	36		28.632	19		28.602	41		28.532	42		28.582	64		28.582	75		28.552	97		28.602	8		28.702	3		28.572	24		28.552	76		28.582	5		28.552	79
28.658	39		28.658	36		28.628	34		28.558	46		28.608	35		28.608	99		28.578	63		28.628	63		28.728	-16		28.598	76		28.578	53		28.608	-17		28.578	62
28.684	62		28.684	-11		28.654	-3		28.584	40		28.634	60		28.634	3		28.604	15		28.654	99		28.754	1		28.624	63		28.604	41		28.634	65		28.604	46
28.71	73		28.71	36		28.68	47		28.61	12		28.66	57		28.66	39		28.63	52		28.68	14		28.78	38		28.65	58		28.63	79		28.66	72		28.63	28
28.736	60		28.736	-2		28.706	30		28.636	2		28.686	46		28.686	28		28.656	69		28.706	44		28.806	42		28.676	-1		28.656	31		28.686	47		28.656	57
28.762	64		28.762	-15		28.732	-3		28.662	34		28.712	59		28.712	-4		28.682	23		28.732	32		28.832	26		28.702	15		28.682	66		28.712	-10		28.682	46
28.788	16		28.788	10		28.758	23		28.688	15		28.738	53		28.738	50		28.708	-7		28.758	20		28.858	62		28.728	71		28.708	42		28.738	-30		28.708	34
28.814	56		28.814	8		28.784	34		28.714	33		28.764	-5		28.764	37		28.734	7		28.784	28		28.884	17		28.754	72		28.734	4		28.764	-17		28.734	41
28.84	9		28.84	8		28.81	19		28.74	9		28.79	24		28.79	35		28.76	20		28.81	31		28.91	-4		28.78	34		28.76	22		28.79	7		28.76	14
28.866	41		28.866	37		28.836	24		28.766	47		28.816	49		28.816	34		28.786	-5		28.836	20		28.936	6		28.806	11		28.786	52		28.816	49		28.786	47
28.892	59		28.892	-18		28.862	68		28.792	11		28.842	37		28.842	30		28.812	9		28.862	49		28.962	4		28.832	6		28.812	57		28.842	50		28.812	34
28.918	65		28.918	52		28.888	25		28.818	92		28.868	-2		28.868	75		28.838	44		28.888	16		28.988	23		28.858	33		28.838	62		28.868	24		28.838	66
28.944	-2		28.944	35		28.914	53		28.844	16		28.894	46		28.894	51		28.864	14		28.914	19		29.014	6		28.884	-3		28.864	35		28.894	29		28.864	23
28.97	28		28.97	83		28.94	37		28.87	-7		28.92	50		28.92	47		28.89	56		28.94	31		29.04	20		28.91	31		28.89	48		28.92	20		28.89	18
28.996	7		28.996	-6		28.966	33		28.896	54		28.946	61		28.946	26		28.916	60		28.966	29		29.066	27		28.936	15		28.916	10		28.946	89		28.916	49
29.022	39		29.022	-19		28.992	36		28.922	8		28.972	15		28.972	6		28.942	61		28.992	4		29.092	-8		28.962	56		28.942	12		28.972	66		28.942	26
29.048	-1		29.048	-30		29.018	-3		28.948	20		28.998	-19		28.998	19		28.968	-24		29.018	29		29.118	27		28.988	6		28.968	17		28.998	32		28.968	29
29.074	11		29.074	41		29.044	8		28.974	24		29.024	-27		29.024	-13		28.994	-21		29.044	50		29.144	48		29.014	-8		28.994	-10		29.024	39		28.994	14
29.1	45		29.1	34		29.07	-33		29	-1		29.05	3		29.05	-5		29.02	-23		29.07	43		29.17	40		29.04	-16		29.02	13		29.05	25		29.02	8
29.126	-20		29.126	32		29.096	31		29.026	20		29.076	35		29.076	41		29.046	19		29.096	37		29.196	-15		29.066	6		29.046	7		29.076	16		29.046	81
29.152	-4		29.152	23		29.122	23		29.052	-25		29.102	-4		29.102	60		29.072	23		29.122	13		29.222	3		29.092	38		29.072	46		29.102	21		29.072	48
29.178	59		29.178	-1		29.148	0		29.078	13		29.128	6		29.128	22		29.098	9		29.148	-25		29.248	17		29.118	28		29.098	36		29.128	50		29.098	40
29.204	5		29.204	10		29.174	15		29.104	5		29.154	64		29.154	-3		29.124	-7		29.174	-10		29.274	-14		29.144	18		29.124	38		29.154	-2		29.124	48
29.23	11		29.23	0		29.2	1		29.13	21		29.18	51		29.18	14		29.15	-12		29.2	45		29.3	-3		29.17	24		29.15	69		29.18	42		29.15	30
29.256	24		29.256	12		29.226	0		29.156	-1		29.206	35		29.206	52		29.176	6		29.226	41		29.326	3		29.196	32		29.176	37		29.206	24		29.176	26
29.282	9		29.282	45		29.252	29		29.182	45		29.232	-6		29.232	26		29.202	19		29.252	35		29.352	-7		29.222	40		29.202	37		29.232	50		29.202	61
29.308	13		29.308	20		29.278	2		29.208	36		29.258	-5		29.258	27		29.228	29		29.278	24		29.378	29		29.248	-16		29.228	36		29.258	61		29.228	35
29.334	16		29.334	14		29.304	15		29.234	58		29.284	24		29.284	-4		29.254	16		29.304	63		29.404	9		29.274	-6		29.254	-2		29.284	30		29.254	45
29.36	16		29.36	9		29.33	31		29.26	32		29.31	30		29.31	11		29.28	28		29.33	40		29.43	7		29.3	11		29.28	24		29.31	30		29.28	6
29.386	13		29.386	58		29.356	26		29.286	6		29.336	45		29.336	7		29.306	-5		29.356	-24		29.456	23		29.326	20		29.306	53		29.336	60		29.306	26
29.412	-3		29.412	55		29.382	4		29.312	-15		29.362	37		29.362	23		29.332	8		29.382	1		29.482	36		29.352	33		29.332	38		29.362	31		29.332	36
29.438	8		29.438	13		29.408	-1		29.338	12		29.388	4		29.388	27		29.358	45		29.408	-10		29.508	42		29.378	18		29.358	26		29.388	63		29.358	0
29.464	52		29.464	2		29.434	19		29.364	16		29.414	-13		29.414	12		29.384	37		29.434	-6		29.534	36		29.404	30		29.384	21		29.414	54		29.384	18
29.49	22		29.49	-1		29.46	49		29.39	35		29.44	39		29.44	44		29.41	59		29.46	6		29.56	17		29.43	-6		29.41	-6		29.44	1		29.41	8
29.516	-15		29.516	27		29.486	29		29.416	15		29.466	6		29.466	31		29.436	37		29.486	38		29.586	1		29.456	4		29.436	-12		29.466	-10		29.436	18
29.542	-36		29.542	47		29.512	5		29.442	21		29.492	20		29.492	3		29.462	25		29.512	53		29.612	5		29.482	35		29.462	9		29.492	-1		29.462	-4
29.568	15		29.568	44		29.538	21		29.468	15		29.518	6		29.518	18		29.488	43		29.538	26		29.638	27		29.508	13		29.488	6		29.518	-8		29.488	5
29.594	24		29.594	31		29.564	26		29.494	-15		29.544	-19		29.544	-23		29.514	61		29.564	20		29.664	10		29.534	0		29.514	-4		29.544	10		29.514	40
29.62	13		29.62	15		29.59	27		29.52	-7		29.57	-21		29.57	-38		29.54	52		29.59	13		29.69	17		29.56	5		29.54	10		29.57	29		29.54	37
29.646	26		29.646	13		29.616	31		29.546	5		29.596	-23		29.596	15		29.566	30		29.616	17		29.716	4		29.586	1		29.566	38		29.596	24		29.566	36
29.672	24		29.672	2		29.642	-1		29.572	7		29.622	-6		29.622	14		29.592	7		29.642	16		29.742	-10		29.612	14		29.592	43		29.622	21		29.592	0
29.698	21		29.698	-4		29.668	0		29.598	12		29.648	27		29.648	12		29.618	3		29.668	-2		29.768	11		29.638	-3		29.618	60		29.648	32		29.618	4
29.724	39		29.724	-2		29.694	20		29.624	6		29.674	27		29.674	37		29.644	16		29.694	0		29.794	45		29.664	-26		29.644	48		29.674	40		29.644	33
29.75	36		29.75	5		29.72	16		29.65	-8		29.7	17		29.7	51		29.67	44		29.72	-4		29.82	23		29.69	10		29.67	21		29.7	42		29.67	27
29.776	18		29.776	3		29.746	30		29.676	-1		29.726	3		29.726	31		29.696	42		29.746	0		29.846	17		29.716	14		29.696	10		29.726	34		29.696	12
29.802	5		29.802	7		29.772	31		29.702	1		29.752	-24		29.752	25		29.722	25		29.772	-3		29.872	3		29.742	2		29.722	11		29.752	24		29.722	38
29.828	28		29.828	22		29.798	-4		29.728	13		29.778	-11		29.778	22		29.748	13		29.798	15		29.898	-2		29.768	17		29.748	27		29.778	-9		29.748	56
29.854	27		29.854	19		29.824	-14		29.754	9		29.804	9		29.804	17		29.774	14		29.824	16		29.924	13		29.794	13		29.774	31		29.804	-15		29.774	36
29.88	-10		29.88	21		29.85	26		29.78	-12		29.83	21		29.83	17		29.8	6		29.85	9		29.95	23		29.82	-1		29.8	22		29.83	17		29.8	25
29.906	-16		29.906	0		29.876	42		29.806	-3		29.856	35		29.856	19		29.826	-14		29.876	5		29.976	31		29.846	26		29.826	28		29.856	15		29.826	29
29.932	8		29.932	7		29.902	14		29.832	6		29.882	20		29.882	42		29.852	-15		29.902	26		30.002	41		29.872	41		29.852	24		29.882	9		29.852	29
29.958	49		29.958	51		29.928	0		29.858	-6		29.908	32		29.908	42		29.878	11		29.928	63		30.028	62		29.898	31		29.878	23		29.908	25		29.878	39
29.984	44		29.984	15		29.954	18		29.884	13		29.934	32		29.934	24		29.904	2		29.954	45		30.054	38		29.924	43		29.904	9		29.934	8		29.904	38
30.01	26		30.01	-4		29.98	45		29.91	24		29.96	13		29.96	30		29.93	11		29.98	38		30.08	30		29.95	20		29.93	8		29.96	-21		29.93	25
30.036	33		30.036	15		30.006	39		29.936	-9		29.986	33		29.986	23		29.956	34		30.006	49		30.106	59		29.976	-3		29.956	29		29.986	0		29.956	14
30.062	25		30.062	-4		30.032	24		29.962	-2		30.012	41		30.012	0		29.982	6		30.032	62		30.132	67		30.002	15		29.982	7		30.012	15		29.982	-2
30.088	-11		30.088	-6		30.058	25		29.988	18		30.038	15		30.038	12		30.008	27		30.058	76		30.158	63		30.028	35		30.008	-5		30.038	16		30.008	-7
30.114	-26		30.114	9		30.084	22		30.014	15		30.064	-2		30.064	39		30.034	45		30.084	83		30.184	56		30.054	57		30.034	-19		30.064	33		30.034	-6
30.14	17		30.14	9		30.11	22		30.04	12		30.09	26		30.09	35		30.06	37		30.11	79		30.21	74		30.08	32		30.06	9		30.09	26		30.06	23
30.166	-9		30.166	1		30.136	2		30.066	12		30.116	8		30.116	33		30.086	71		30.136	59		30.236	71		30.106	-25		30.086	39		30.116	18		30.086	23
30.192	-10		30.192	25		30.162	-14		30.092	24		30.142	3		30.142	43		30.112	83		30.162	58		30.262	54		30.132	-20		30.112	2		30.142	17		30.112	12
30.218	16		30.218	33		30.188	5		30.118	23		30.168	11		30.168	27		30.138	36		30.188	41		30.288	37		30.158	12		30.138	35		30.168	27		30.138	10
30.244	4		30.244	23		30.214	0		30.144	25		30.194	-17		30.194	-4		30.164	49		30.214	15		30.314	64		30.184	43		30.164	57		30.194	19		30.164	-3
30.27	-12		30.27	20		30.24	2		30.17	30		30.22	-8		30.22	26		30.19	44		30.24	41		30.34	47		30.21	39		30.19	50		30.22	14		30.19	-10
30.296	7		30.296	14		30.266	10		30.196	-15		30.246	37		30.246	36		30.216	59		30.266	79		30.366	47		30.236	14		30.216	70		30.246	38		30.216	-2
30.322	31		30.322	41		30.292	-3		30.222	1		30.272	53		30.272	30		30.242	48		30.292	62		30.392	30		30.262	34		30.242	20		30.272	14		30.242	16
30.348	8		30.348	45		30.318	12		30.248	42		30.298	35		30.298	8		30.268	36		30.318	31		30.418	65		30.288	43		30.268	-13		30.298	27		30.268	13
30.374	19		30.374	27		30.344	45		30.274	47		30.324	22		30.324	24		30.294	47		30.344	51		30.444	84		30.314	-6		30.294	8		30.324	7		30.294	21
30.4	31		30.4	-6		30.37	18		30.3	3		30.35	23		30.35	12		30.32	8		30.37	65		30.47	9		30.34	-8		30.32	39		30.35	1		30.32	44
30.426	25		30.426	-1		30.396	-7		30.326	14		30.376	19		30.376	1		30.346	-6		30.396	55		30.496	0		30.366	0		30.346	18		30.376	-1		30.346	44
30.452	30		30.452	24		30.422	24		30.352	27		30.402	21		30.402	1		30.372	-6		30.422	57		30.522	40		30.392	39		30.372	29		30.402	-11		30.372	20
30.478	47		30.478	-1		30.448	1		30.378	44		30.428	13		30.428	7		30.398	13		30.448	25		30.548	83		30.418	20		30.398	35		30.428	7		30.398	36
30.504	7		30.504	-7		30.474	32		30.404	35		30.454	16		30.454	0		30.424	14		30.474	21		30.574	4		30.444	48		30.424	7		30.454	38		30.424	63
30.53	42		30.53	4		30.5	39		30.43	40		30.48	16		30.48	25		30.45	9		30.5	31		30.6	-7		30.47	22		30.45	22		30.48	-1		30.45	35
30.556	55		30.556	-2		30.526	31		30.456	9		30.506	11		30.506	42		30.476	16		30.526	62		30.626	13		30.496	16		30.476	1		30.506	9		30.476	13
30.582	20		30.582	23		30.552	33		30.482	7		30.532	-20		30.532	13		30.502	48		30.552	26		30.652	24		30.522	-8		30.502	-4		30.532	-32		30.502	4
30.608	25		30.608	11		30.578	0		30.508	8		30.558	4		30.558	8		30.528	39		30.578	18		30.678	40		30.548	42		30.528	42		30.558	-1		30.528	31
30.634	16		30.634	6		30.604	-4		30.534	-9		30.584	21		30.584	-9		30.554	47		30.604	12		30.704	41		30.574	53		30.554	23		30.584	28		30.554	51
30.66	56		30.66	19		30.63	0		30.56	20		30.61	12		30.61	-25		30.58	29		30.63	44		30.73	28		30.6	14		30.58	44		30.61	13		30.58	46
30.686	-5		30.686	8		30.656	50		30.586	2		30.636	-19		30.636	10		30.606	38		30.656	13		30.756	30		30.626	20		30.606	9		30.636	26		30.606	34
30.712	3		30.712	2		30.682	16		30.612	-3		30.662	2		30.662	0		30.632	-17		30.682	64		30.782	81		30.652	27		30.632	31		30.662	10		30.632	24
30.738	-13		30.738	-3		30.708	26		30.638	18		30.688	5		30.688	14		30.658	-15		30.708	35		30.808	39		30.678	25		30.658	55		30.688	35		30.658	45
30.764	0		30.764	30		30.734	31		30.664	52		30.714	34		30.714	38		30.684	24		30.734	-6		30.834	19		30.704	24		30.684	58		30.714	49		30.684	7
30.79	19		30.79	44		30.76	-7		30.69	7		30.74	1		30.74	12		30.71	33		30.76	44		30.86	13		30.73	-1		30.71	26		30.74	15		30.71	17
30.816	17		30.816	5		30.786	6		30.716	-9		30.766	10		30.766	13		30.736	22		30.786	1		30.886	5		30.756	2		30.736	12		30.766	54		30.736	37
30.842	33		30.842	27		30.812	9		30.742	-1		30.792	1		30.792	3		30.762	18		30.812	58		30.912	4		30.782	37		30.762	29		30.792	26		30.762	5
30.868	25		30.868	28		30.838	24		30.768	28		30.818	-10		30.818	3		30.788	35		30.838	47		30.938	61		30.808	-19		30.788	22		30.818	7		30.788	33
30.894	48		30.894	39		30.864	32		30.794	13		30.844	-20		30.844	11		30.814	36		30.864	12		30.964	42		30.834	26		30.814	36		30.844	4		30.814	32
30.92	55		30.92	1		30.89	52		30.82	44		30.87	33		30.87	88		30.84	16		30.89	3		30.99	22		30.86	11		30.84	45		30.87	25		30.84	7
30.946	-14		30.946	-19		30.916	76		30.846	0		30.896	34		30.896	49		30.866	10		30.916	-3		31.016	-13		30.886	23		30.866	-3		30.896	49		30.866	38
30.972	21		30.972	9		30.942	15		30.872	11		30.922	55		30.922	-3		30.892	-9		30.942	35		31.042	-17		30.912	42		30.892	22		30.922	33		30.892	30
30.998	2		30.998	-7		30.968	26		30.898	31		30.948	46		30.948	41		30.918	34		30.968	-22		31.068	31		30.938	44		30.918	27		30.948	40		30.918	23
31.024	6		31.024	73		30.994	14		30.924	78		30.974	63		30.974	-7		30.944	27		30.994	9		31.094	-1		30.964	6		30.944	-7		30.974	6		30.944	8
31.05	2		31.05	17		31.02	45		30.95	51		31	25		31	-15		30.97	1		31.02	86		31.12	25		30.99	14		30.97	41		31	41		30.97	-9
31.076	31		31.076	7		31.046	61		30.976	31		31.026	15		31.026	4		30.996	49		31.046	26		31.146	7		31.016	40		30.996	44		31.026	11		30.996	11
31.102	16		31.102	16		31.072	40		31.002	52		31.052	57		31.052	23		31.022	7		31.072	32		31.172	-12		31.042	56		31.022	41		31.052	48		31.022	80
31.128	2		31.128	55		31.098	-12		31.028	27		31.078	43		31.078	42		31.048	-16		31.098	3		31.198	26		31.068	66		31.048	16		31.078	36		31.048	41
31.154	28		31.154	32		31.124	70		31.054	46		31.104	78		31.104	17		31.074	38		31.124	-34		31.224	53		31.094	20		31.074	30		31.104	23		31.074	-3
31.18	-6		31.18	3		31.15	62		31.08	53		31.13	49		31.13	29		31.1	-12		31.15	12		31.25	-32		31.12	-6		31.1	12		31.13	46		31.1	29
31.206	25		31.206	23		31.176	25		31.106	33		31.156	-15		31.156	52		31.126	10		31.176	63		31.276	13		31.146	40		31.126	14		31.156	51		31.126	19
31.232	17		31.232	-12		31.202	58		31.132	18		31.182	56		31.182	39		31.152	3		31.202	37		31.302	33		31.172	49		31.152	15		31.182	57		31.152	88
31.258	28		31.258	35		31.228	78		31.158	40		31.208	13		31.208	43		31.178	46		31.228	34		31.328	-34		31.198	50		31.178	19		31.208	20		31.178	27
31.284	67		31.284	39		31.254	7		31.184	17		31.234	52		31.234	6		31.204	-5		31.254	9		31.354	26		31.224	11		31.204	-25		31.234	10		31.204	72
31.31	56		31.31	52		31.28	38		31.21	34		31.26	16		31.26	23		31.23	45		31.28	13		31.38	55		31.25	17		31.23	63		31.26	18		31.23	22
31.336	32		31.336	55		31.306	56		31.236	21		31.286	56		31.286	16		31.256	54		31.306	42		31.406	31		31.276	58		31.256	25		31.286	61		31.256	17
31.362	94		31.362	31		31.332	30		31.262	65		31.312	63		31.312	17		31.282	6		31.332	35		31.432	50		31.302	30		31.282	62		31.312	39		31.282	17
31.388	27		31.388	41		31.358	23		31.288	-18		31.338	50		31.338	38		31.308	26		31.358	75		31.458	60		31.328	22		31.308	65		31.338	30		31.308	46
31.414	39		31.414	18		31.384	23		31.314	47		31.364	53		31.364	41		31.334	28		31.384	46		31.484	124		31.354	32		31.334	43		31.364	49		31.334	32
31.44	21		31.44	95		31.41	111		31.34	33		31.39	73		31.39	-22		31.36	18		31.41	61		31.51	92		31.38	41		31.36	71		31.39	84		31.36	61
31.466	91		31.466	88		31.436	125		31.366	50		31.416	70		31.416	54		31.386	40		31.436	9		31.536	133		31.406	55		31.386	40		31.416	61		31.386	25
31.492	82		31.492	72		31.462	69		31.392	30		31.442	88		31.442	47		31.412	29		31.462	48		31.562	169		31.432	87		31.412	43		31.442	55		31.412	75
31.518	71		31.518	65		31.488	74		31.418	111		31.468	53		31.468	63		31.438	37		31.488	77		31.588	259		31.458	55		31.438	52		31.468	86		31.438	58
31.544	98		31.544	94		31.514	116		31.444	74		31.494	84		31.494	4		31.464	56		31.514	70		31.614	331		31.484	51		31.464	86		31.494	88		31.464	107
31.57	107		31.57	113		31.54	132		31.47	106		31.52	160		31.52	41		31.49	46		31.54	128		31.64	480		31.51	117		31.49	106		31.52	96		31.49	160
31.596	207		31.596	160		31.566	159		31.496	57		31.546	189		31.546	77		31.516	114		31.566	146		31.666	725		31.536	171		31.516	83		31.546	157		31.516	197
31.622	279		31.622	230		31.592	261		31.522	152		31.572	293		31.572	89		31.542	105		31.592	164		31.692	928		31.562	159		31.542	143		31.572	186		31.542	203
31.648	316		31.648	275		31.618	299		31.548	158		31.598	403		31.598	161		31.568	121		31.618	272		31.718	1011		31.588	189		31.568	230		31.598	265		31.568	313
31.674	476		31.674	454		31.644	480		31.574	207		31.624	623		31.624	199		31.594	184		31.644	392		31.744	802		31.614	246		31.594	263		31.624	377		31.594	499
31.7	809		31.7	648		31.67	687		31.6	288		31.65	874		31.65	304		31.62	239		31.67	636		31.77	635		31.64	390		31.62	317		31.65	478		31.62	769
31.726	1169		31.726	894		31.696	1085		31.626	399		31.676	1052		31.676	484		31.646	386		31.696	868		31.796	518		31.666	565		31.646	435		31.676	617		31.646	939
31.752	1214		31.752	1080		31.722	1327		31.652	579		31.702	1108		31.702	668		31.672	529		31.722	1019		31.822	411		31.692	778		31.672	650		31.702	893		31.672	1085
31.778	1006		31.778	1048		31.748	1199		31.678	796		31.728	885		31.728	1004		31.698	760		31.748	967		31.848	240		31.718	1062		31.698	859		31.728	1042		31.698	894
31.804	880		31.804	866		31.774	997		31.704	1169		31.754	696		31.754	1139		31.724	963		31.774	778		31.874	158		31.744	1160		31.724	1031		31.754	905		31.724	716
31.83	720		31.83	751		31.8	844		31.73	1216		31.78	499		31.78	1053		31.75	983		31.8	616		31.9	76		31.77	958		31.75	1051		31.78	714		31.75	638
31.856	521		31.856	542		31.826	605		31.756	921		31.806	346		31.806	863		31.776	834		31.826	468		31.926	73		31.796	817		31.776	812		31.806	632		31.776	439
31.882	350		31.882	356		31.852	359		31.782	792		31.832	220		31.832	704		31.802	651		31.852	319		31.952	54		31.822	649		31.802	666		31.832	433		31.802	231
31.908	190		31.908	266		31.878	241		31.808	594		31.858	142		31.858	523		31.828	499		31.878	220		31.978	25		31.848	454		31.828	538		31.858	232		31.828	155
31.934	160		31.934	159		31.904	128		31.834	381		31.884	86		31.884	318		31.854	340		31.904	131		32.004	48		31.874	251		31.854	350		31.884	134		31.854	103
31.96	120		31.96	90		31.93	77		31.86	166		31.91	42		31.91	236		31.88	211		31.93	90		32.03	53		31.9	148		31.88	220		31.91	74		31.88	97
31.986	96		31.986	69		31.956	64		31.886	124		31.936	54		31.936	180		31.906	139		31.956	40		32.056	7		31.926	135		31.906	148		31.936	41		31.906	64
32.012	64		32.012	47		31.982	60		31.912	132		31.962	25		31.962	103		31.932	96		31.982	23		32.082	27		31.952	103		31.932	89		31.962	32		31.932	52
32.038	18		32.038	14		32.008	50		31.938	107		31.988	66		31.988	88		31.958	61		32.008	14		32.108	47		31.978	60		31.958	58		31.988	35		31.958	48
32.064	46		32.064	53		32.034	43		31.964	51		32.014	62		32.014	42		31.984	51		32.034	32		32.134	30		32.004	70		31.984	25		32.014	28		31.984	26
32.09	50		32.09	37		32.06	49		31.99	45		32.04	44		32.04	35		32.01	57		32.06	25		32.16	14		32.03	47		32.01	14		32.04	-6		32.01	7
32.116	30		32.116	17		32.086	40		32.016	28		32.066	28		32.066	46		32.036	41		32.086	29		32.186	21		32.056	14		32.036	20		32.066	-9		32.036	3
32.142	64		32.142	5		32.112	1		32.042	42		32.092	35		32.092	43		32.062	15		32.112	26		32.212	34		32.082	18		32.062	23		32.092	20		32.062	35
32.168	46		32.168	5		32.138	6		32.068	48		32.118	28		32.118	55		32.088	31		32.138	62		32.238	47		32.108	18		32.088	43		32.118	39		32.088	11
32.194	22		32.194	6		32.164	-13		32.094	28		32.144	19		32.144	32		32.114	45		32.164	28		32.264	59		32.134	9		32.114	48		32.144	-5		32.114	-7
32.22	13		32.22	26		32.19	-12		32.12	18		32.17	-1		32.17	2		32.14	46		32.19	1		32.29	52		32.16	-3		32.14	30		32.17	9		32.14	13
32.246	15		32.246	3		32.216	-10		32.146	55		32.196	-13		32.196	20		32.166	-1		32.216	4		32.316	48		32.186	28		32.166	6		32.196	35		32.166	23
32.272	28		32.272	6		32.242	-9		32.172	37		32.222	11		32.222	3		32.192	-7		32.242	50		32.342	47		32.212	30		32.192	21		32.222	4		32.192	49
32.298	35		32.298	27		32.268	20		32.198	31		32.248	38		32.248	2		32.218	17		32.268	61		32.368	41		32.238	16		32.218	16		32.248	10		32.218	35
32.324	17		32.324	1		32.294	37		32.224	6		32.274	33		32.274	-12		32.244	13		32.294	47		32.394	44		32.264	34		32.244	-11		32.274	2		32.244	66
32.35	4		32.35	-5		32.32	25		32.25	-4		32.3	29		32.3	18		32.27	14		32.32	29		32.42	22		32.29	33		32.27	7		32.3	-14		32.27	18
32.376	1		32.376	10		32.346	-2		32.276	-4		32.326	19		32.326	26		32.296	35		32.346	25		32.446	13		32.316	32		32.296	7		32.326	10		32.296	-25
32.402	0		32.402	10		32.372	-1		32.302	11		32.352	27		32.352	19		32.322	54		32.372	12		32.472	45		32.342	20		32.322	-3		32.352	11		32.322	1
32.428	39		32.428	-5		32.398	33		32.328	12		32.378	23		32.378	7		32.348	44		32.398	18		32.498	64		32.368	23		32.348	31		32.378	-10		32.348	14
32.454	47		32.454	6		32.424	45		32.354	29		32.404	-8		32.404	-1		32.374	41		32.424	30		32.524	50		32.394	50		32.374	9		32.404	7		32.374	9
32.48	38		32.48	12		32.45	18		32.38	68		32.43	-15		32.43	24		32.4	5		32.45	22		32.55	54		32.42	52		32.4	18		32.43	24		32.4	14
32.506	12		32.506	-8		32.476	2		32.406	41		32.456	-1		32.456	15		32.426	-5		32.476	9		32.576	68		32.446	6		32.426	11		32.456	17		32.426	-3
32.532	0		32.532	-16		32.502	30		32.432	-7		32.482	35		32.482	10		32.452	17		32.502	17		32.602	52		32.472	-20		32.452	6		32.482	14		32.452	-13
32.558	12		32.558	7		32.528	31		32.458	-2		32.508	34		32.508	18		32.478	17		32.528	24		32.628	40		32.498	14		32.478	30		32.508	17		32.478	4
32.584	6		32.584	20		32.554	-3		32.484	8		32.534	11		32.534	27		32.504	4		32.554	10		32.654	37		32.524	33		32.504	24		32.534	10		32.504	-3
32.61	2		32.61	9		32.58	-11		32.51	8		32.56	25		32.56	21		32.53	-7		32.58	5		32.68	41		32.55	17		32.53	39		32.56	7		32.53	4
32.636	-15		32.636	33		32.606	3		32.536	18		32.586	-2		32.586	12		32.556	23		32.606	32		32.706	57		32.576	10		32.556	28		32.586	1		32.556	11
32.662	3		32.662	30		32.632	24		32.562	35		32.612	-17		32.612	20		32.582	18		32.632	22		32.732	33		32.602	9		32.582	-4		32.612	1		32.582	0
32.688	15		32.688	-2		32.658	28		32.588	39		32.638	9		32.638	13		32.608	5		32.658	18		32.758	10		32.628	10		32.608	12		32.638	19		32.608	6
32.714	-3		32.714	-3		32.684	13		32.614	-7		32.664	8		32.664	23		32.634	18		32.684	43		32.784	15		32.654	37		32.634	28		32.664	10		32.634	12
32.74	1		32.74	-5		32.71	-1		32.64	-18		32.69	36		32.69	23		32.66	18		32.71	0		32.81	11		32.68	54		32.66	-16		32.69	20		32.66	4
32.766	12		32.766	8		32.736	0		32.666	40		32.716	37		32.716	33		32.686	38		32.736	12		32.836	8		32.706	30		32.686	5		32.716	29		32.686	6
32.792	24		32.792	24		32.762	10		32.692	40		32.742	11		32.742	30		32.712	48		32.762	27		32.862	-14		32.732	17		32.712	10		32.742	7		32.712	6
32.818	15		32.818	32		32.788	-4		32.718	-14		32.768	7		32.768	11		32.738	21		32.788	20		32.888	-3		32.758	21		32.738	-7		32.768	25		32.738	-6
32.844	2		32.844	39		32.814	0		32.744	-5		32.794	-6		32.794	6		32.764	22		32.814	-5		32.914	21		32.784	40		32.764	1		32.794	32		32.764	-1
32.87	5		32.87	14		32.84	-3		32.77	42		32.82	20		32.82	35		32.79	30		32.84	-2		32.94	17		32.81	55		32.79	14		32.82	28		32.79	32
32.896	0		32.896	13		32.866	-1		32.796	46		32.846	24		32.846	38		32.816	3		32.866	-13		32.966	33		32.836	25		32.816	19		32.846	15		32.816	47
32.922	-5		32.922	9		32.892	34		32.822	4		32.872	-3		32.872	47		32.842	2		32.892	-1		32.992	3		32.862	31		32.842	19		32.872	27		32.842	21
32.948	7		32.948	-10		32.918	19		32.848	22		32.898	7		32.898	32		32.868	52		32.918	44		33.018	-2		32.888	40		32.868	19		32.898	39		32.868	27
32.974	13		32.974	9		32.944	11		32.874	35		32.924	19		32.924	25		32.894	37		32.944	30		33.044	5		32.914	28		32.894	19		32.924	16		32.894	19
33	38		33	4		32.97	25		32.9	26		32.95	-2		32.95	6		32.92	-6		32.97	10		33.07	12		32.94	23		32.92	25		32.95	24		32.92	15
33.026	13		33.026	16		32.996	15		32.926	14		32.976	-4		32.976	5		32.946	-3		32.996	8		33.096	34		32.966	23		32.946	6		32.976	-17		32.946	21
33.052	23		33.052	31		33.022	11		32.952	37		33.002	-14		33.002	32		32.972	-2		33.022	-13		33.122	21		32.992	26		32.972	38		33.002	-24		32.972	19
33.078	26		33.078	34		33.048	12		32.978	31		33.028	-1		33.028	23		32.998	-10		33.048	10		33.148	29		33.018	14		32.998	56		33.028	19		32.998	15
33.104	32		33.104	20		33.074	16		33.004	-15		33.054	-2		33.054	-12		33.024	4		33.074	6		33.174	23		33.044	-43		33.024	31		33.054	4		33.024	-23
33.13	1		33.13	40		33.1	21		33.03	-16		33.08	40		33.08	-15		33.05	12		33.1	13		33.2	9		33.07	9		33.05	12		33.08	-11		33.05	23
33.156	17		33.156	-3		33.126	12		33.056	10		33.106	41		33.106	-2		33.076	-2		33.126	16		33.226	16		33.096	34		33.076	2		33.106	7		33.076	21
33.182	34		33.182	35		33.152	3		33.082	8		33.132	46		33.132	14		33.102	-9		33.152	5		33.252	27		33.122	17		33.102	26		33.132	44		33.102	1
33.208	30		33.208	39		33.178	6		33.108	37		33.158	16		33.158	23		33.128	23		33.178	36		33.278	40		33.148	8		33.128	3		33.158	37		33.128	0
33.234	25		33.234	42		33.204	14		33.134	11		33.184	37		33.184	68		33.154	21		33.204	33		33.304	59		33.174	-13		33.154	10		33.184	18		33.154	5
33.26	25		33.26	19		33.23	5		33.16	17		33.21	49		33.21	57		33.18	2		33.23	-18		33.33	47		33.2	8		33.18	51		33.21	2		33.18	44
33.286	45		33.286	11		33.256	8		33.186	42		33.236	18		33.236	21		33.206	-1		33.256	4		33.356	56		33.226	17		33.206	29		33.236	1		33.206	20
33.312	26		33.312	7		33.282	54		33.212	-8		33.262	33		33.262	57		33.232	22		33.282	17		33.382	61		33.252	10		33.232	46		33.262	-4		33.232	4
33.338	24		33.338	1		33.308	31		33.238	29		33.288	-24		33.288	20		33.258	-1		33.308	27		33.408	100		33.278	61		33.258	36		33.288	9		33.258	36
33.364	24		33.364	19		33.334	22		33.264	77		33.314	15		33.314	53		33.284	13		33.334	1		33.434	119		33.304	51		33.284	87		33.314	24		33.284	23
33.39	41		33.39	66		33.36	43		33.29	4		33.34	27		33.34	16		33.31	-25		33.36	19		33.46	100		33.33	95		33.31	84		33.34	-6		33.31	20
33.416	90		33.416	43		33.386	55		33.316	48		33.366	15		33.366	33		33.336	20		33.386	47		33.486	114		33.356	38		33.336	14		33.366	33		33.336	35
33.442	95		33.442	54		33.412	54		33.342	22		33.392	15		33.392	39		33.362	45		33.412	41		33.512	113		33.382	50		33.362	15		33.392	44		33.362	16
33.468	61		33.468	46		33.438	69		33.368	23		33.418	52		33.418	44		33.388	42		33.438	31		33.538	140		33.408	41		33.388	65		33.418	58		33.388	56
33.494	60		33.494	84		33.464	50		33.394	79		33.444	41		33.444	44		33.414	49		33.464	104		33.564	223		33.434	81		33.414	38		33.444	72		33.414	17
33.52	87		33.52	140		33.49	83		33.42	12		33.47	118		33.47	93		33.44	73		33.49	122		33.59	219		33.46	66		33.44	59		33.47	37		33.44	48
33.546	134		33.546	163		33.516	122		33.446	33		33.496	69		33.496	96		33.466	68		33.516	119		33.616	328		33.486	98		33.466	61		33.496	62		33.466	77
33.572	216		33.572	208		33.542	116		33.472	29		33.522	86		33.522	138		33.492	108		33.542	133		33.642	428		33.512	81		33.492	73		33.522	90		33.492	86
33.598	178		33.598	285		33.568	160		33.498	132		33.548	114		33.548	164		33.518	112		33.568	142		33.668	494		33.538	104		33.518	112		33.548	117		33.518	102
33.624	281		33.624	256		33.594	208		33.524	121		33.574	160		33.574	198		33.544	109		33.594	180		33.694	674		33.564	163		33.544	171		33.574	109		33.544	158
33.65	333		33.65	416		33.62	276		33.55	128		33.6	228		33.6	166		33.57	180		33.62	307		33.72	778		33.59	214		33.57	163		33.6	149		33.57	162
33.676	457		33.676	534		33.646	343		33.576	171		33.626	313		33.626	263		33.596	200		33.646	447		33.746	783		33.616	242		33.596	202		33.626	269		33.596	197
33.702	654		33.702	698		33.672	503		33.602	198		33.652	417		33.652	332		33.622	307		33.672	568		33.772	732		33.642	333		33.622	320		33.652	407		33.622	296
33.728	723		33.728	786		33.698	628		33.628	362		33.678	553		33.678	485		33.648	404		33.698	675		33.798	646		33.668	468		33.648	344		33.678	464		33.648	368
33.754	751		33.754	806		33.724	589		33.654	411		33.704	692		33.704	645		33.674	553		33.724	783		33.824	522		33.694	549		33.674	506		33.704	683		33.674	496
33.78	618		33.78	671		33.75	629		33.68	577		33.73	804		33.73	751		33.7	733		33.75	741		33.85	381		33.72	694		33.7	690		33.73	817		33.7	681
33.806	627		33.806	622		33.776	586		33.706	746		33.756	775		33.756	815		33.726	729		33.776	721		33.876	347		33.746	735		33.726	799		33.756	768		33.726	744
33.832	542		33.832	516		33.802	526		33.732	706		33.782	640		33.782	693		33.752	716		33.802	626		33.902	271		33.772	636		33.752	818		33.782	683		33.752	664
33.858	375		33.858	379		33.828	383		33.758	695		33.808	632		33.808	629		33.778	668		33.828	553		33.928	205		33.798	632		33.778	750		33.808	533		33.778	645
33.884	310		33.884	335		33.854	335		33.784	668		33.834	519		33.834	578		33.804	591		33.854	430		33.954	143		33.824	563		33.804	685		33.834	557		33.804	645
33.91	214		33.91	258		33.88	272		33.81	539		33.86	399		33.86	422		33.83	501		33.88	339		33.98	125		33.85	431		33.83	557		33.86	450		33.83	441
33.936	181		33.936	175		33.906	221		33.836	479		33.886	303		33.886	376		33.856	382		33.906	230		34.006	129		33.876	360		33.856	349		33.886	361		33.856	357
33.962	144		33.962	170		33.932	165		33.862	347		33.912	238		33.912	233		33.882	299		33.932	181		34.032	125		33.902	309		33.882	318		33.912	234		33.882	269
33.988	137		33.988	125		33.958	162		33.888	261		33.938	200		33.938	218		33.908	253		33.958	111		34.058	104		33.928	234		33.908	262		33.938	225		33.908	215
34.014	93		34.014	118		33.984	88		33.914	179		33.964	172		33.964	218		33.934	196		33.984	161		34.084	61		33.954	125		33.934	164		33.964	158		33.934	147
34.04	140		34.04	67		34.01	105		33.94	110		33.99	147		33.99	149		33.96	146		34.01	79		34.11	29		33.98	132		33.96	192		33.99	108		33.96	157
34.066	41		34.066	40		34.036	85		33.966	105		34.016	79		34.016	135		33.986	104		34.036	72		34.136	62		34.006	102		33.986	153		34.016	108		33.986	104
34.092	34		34.092	74		34.062	15		33.992	109		34.042	102		34.042	108		34.012	128		34.062	97		34.162	27		34.032	41		34.012	151		34.042	62		34.012	115
34.118	51		34.118	94		34.088	54		34.018	119		34.068	76		34.068	94		34.038	141		34.088	52		34.188	22		34.058	67		34.038	73		34.068	78		34.038	104
34.144	24		34.144	41		34.114	39		34.044	95		34.094	58		34.094	86		34.064	78		34.114	7		34.214	32		34.084	51		34.064	65		34.094	14		34.064	58
34.17	25		34.17	44		34.14	57		34.07	47		34.12	31		34.12	85		34.09	41		34.14	57		34.24	37		34.11	44		34.09	98		34.12	37		34.09	20
34.196	63		34.196	41		34.166	90		34.096	53		34.146	23		34.146	55		34.116	51		34.166	29		34.266	3		34.136	7		34.116	73		34.146	49		34.116	-3
34.222	40		34.222	33		34.192	77		34.122	33		34.172	56		34.172	47		34.142	31		34.192	-8		34.292	26		34.162	-3		34.142	57		34.172	35		34.142	49
34.248	36		34.248	32		34.218	0		34.148	56		34.198	44		34.198	55		34.168	-13		34.218	24		34.318	48		34.188	6		34.168	53		34.198	23		34.168	31
34.274	45		34.274	56		34.244	15		34.174	46		34.224	-3		34.224	35		34.194	-4		34.244	4		34.344	12		34.214	17		34.194	50		34.224	16		34.194	30
34.3	-3		34.3	5		34.27	16		34.2	44		34.25	25		34.25	10		34.22	10		34.27	15		34.37	5		34.24	39		34.22	39		34.25	6		34.22	14
34.326	33		34.326	8		34.296	38		34.226	41		34.276	34		34.276	65		34.246	10		34.296	36		34.396	46		34.266	71		34.246	36		34.276	58		34.246	42
34.352	48		34.352	-18		34.322	31		34.252	2		34.302	23		34.302	51		34.272	1		34.322	32		34.422	59		34.292	-2		34.272	11		34.302	3		34.272	46
34.378	-19		34.378	11		34.348	26		34.278	38		34.328	28		34.328	46		34.298	32		34.348	-1		34.448	-14		34.318	29		34.298	53		34.328	22		34.298	19
34.404	19		34.404	14		34.374	21		34.304	34		34.354	-7		34.354	-4		34.324	17		34.374	14		34.474	10		34.344	23		34.324	40		34.354	23		34.324	37
34.43	37		34.43	20		34.4	19		34.33	8		34.38	8		34.38	23		34.35	13		34.4	5		34.5	7		34.37	4		34.35	-15		34.38	0		34.35	7
34.456	10		34.456	45		34.426	-2		34.356	31		34.406	11		34.406	2		34.376	12		34.426	27		34.526	2		34.396	26		34.376	8		34.406	20		34.376	-3
34.482	-1		34.482	33		34.452	26		34.382	-5		34.432	25		34.432	20		34.402	8		34.452	-5		34.552	36		34.422	20		34.402	24		34.432	39		34.402	41
34.508	13		34.508	41		34.478	34		34.408	15		34.458	71		34.458	26		34.428	26		34.478	-18		34.578	23		34.448	7		34.428	22		34.458	5		34.428	37
34.534	34		34.534	-9		34.504	20		34.434	35		34.484	52		34.484	20		34.454	9		34.504	-14		34.604	8		34.474	20		34.454	29		34.484	26		34.454	30
34.56	36		34.56	16		34.53	50		34.46	53		34.51	12		34.51	-15		34.48	8		34.53	25		34.63	49		34.5	15		34.48	-15		34.51	10		34.48	52
34.586	32		34.586	15		34.556	39		34.486	28		34.536	56		34.536	-5		34.506	2		34.556	10		34.656	46		34.526	9		34.506	-8		34.536	4		34.506	11
34.612	34		34.612	18		34.582	45		34.512	7		34.562	35		34.562	2		34.532	14		34.582	-4		34.682	48		34.552	40		34.532	13		34.562	26		34.532	-13
34.638	50		34.638	27		34.608	58		34.538	19		34.588	31		34.588	16		34.558	19		34.608	28		34.708	81		34.578	68		34.558	26		34.588	14		34.558	-15
34.664	38		34.664	30		34.634	51		34.564	35		34.614	56		34.614	45		34.584	25		34.634	35		34.734	74		34.604	26		34.584	39		34.614	1		34.584	9
34.69	39		34.69	7		34.66	50		34.59	9		34.64	49		34.64	37		34.61	41		34.66	29		34.76	146		34.63	29		34.61	49		34.64	26		34.61	16
34.716	74		34.716	27		34.686	67		34.616	25		34.666	56		34.666	28		34.636	36		34.686	31		34.786	227		34.656	28		34.636	59		34.666	27		34.636	49
34.742	55		34.742	52		34.712	83		34.642	58		34.692	76		34.692	47		34.662	14		34.712	28		34.812	281		34.682	46		34.662	66		34.692	23		34.662	39
34.768	91		34.768	89		34.738	92		34.668	42		34.718	112		34.718	51		34.688	15		34.738	63		34.838	256		34.708	43		34.688	64		34.718	23		34.688	46
34.794	117		34.794	142		34.764	132		34.694	58		34.744	163		34.744	52		34.714	40		34.764	82		34.864	255		34.734	19		34.714	92		34.744	40		34.714	120
34.82	165		34.82	162		34.79	134		34.72	57		34.77	248		34.77	43		34.74	60		34.79	142		34.89	247		34.76	81		34.74	86		34.77	116		34.74	207
34.846	195		34.846	187		34.816	165		34.746	85		34.796	284		34.796	52		34.766	87		34.816	202		34.916	163		34.786	113		34.766	92		34.796	164		34.766	244
34.872	236		34.872	249		34.842	241		34.772	124		34.822	260		34.822	157		34.792	109		34.842	252		34.942	103		34.812	147		34.792	109		34.822	183		34.792	240
34.898	277		34.898	286		34.868	282		34.798	189		34.848	218		34.848	219		34.818	162		34.868	243		34.968	80		34.838	218		34.818	159		34.848	237		34.818	192
34.924	228		34.924	267		34.894	240		34.824	250		34.874	170		34.874	224		34.844	199		34.894	202		34.994	55		34.864	251		34.844	248		34.874	229		34.844	157
34.95	182		34.95	221		34.92	183		34.85	279		34.9	129		34.9	212		34.87	213		34.92	186		35.02	49		34.89	242		34.87	282		34.9	184		34.87	143
34.976	174		34.976	185		34.946	191		34.876	251		34.926	97		34.926	193		34.896	207		34.946	141		35.046	56		34.916	212		34.896	276		34.926	179		34.896	131
35.002	121		35.002	143		34.972	152		34.902	216		34.952	38		34.952	178		34.922	181		34.972	91		35.072	57		34.942	167		34.922	223		34.952	146		34.922	83
35.028	83		35.028	105		34.998	99		34.928	200		34.978	16		34.978	165		34.948	155		34.998	51		35.098	47		34.968	141		34.948	166		34.978	86		34.948	31
35.054	64		35.054	57		35.024	81		34.954	183		35.004	28		35.004	137		34.974	120		35.024	24		35.124	37		34.994	140		34.974	126		35.004	44		34.974	23
35.08	53		35.08	23		35.05	61		34.98	122		35.03	22		35.03	69		35	71		35.05	33		35.15	22		35.02	104		35	118		35.03	36		35	27
35.106	36		35.106	29		35.076	36		35.006	46		35.056	24		35.056	26		35.026	78		35.076	38		35.176	11		35.046	46		35.026	95		35.056	27		35.026	12
35.132	13		35.132	21		35.102	19		35.032	20		35.082	52		35.082	33		35.052	76		35.102	36		35.202	12		35.072	17		35.052	32		35.082	55		35.052	-10
35.158	5		35.158	16		35.128	51		35.058	20		35.108	43		35.108	47		35.078	25		35.128	13		35.228	14		35.098	14		35.078	26		35.108	48		35.078	-4
35.184	7		35.184	24		35.154	49		35.084	23		35.134	25		35.134	33		35.104	3		35.154	-6		35.254	28		35.124	9		35.104	30		35.134	2		35.104	14
35.21	4		35.21	12		35.18	1		35.11	35		35.16	22		35.16	1		35.13	7		35.18	14		35.28	23		35.15	8		35.13	18		35.16	3		35.13	15
35.236	-9		35.236	19		35.206	1		35.136	41		35.186	14		35.186	18		35.156	15		35.206	30		35.306	6		35.176	41		35.156	13		35.186	7		35.156	-5
35.262	5		35.262	24		35.232	0		35.162	33		35.212	20		35.212	55		35.182	25		35.232	22		35.332	-11		35.202	45		35.182	2		35.212	23		35.182	-29
35.288	13		35.288	22		35.258	0		35.188	13		35.238	18		35.238	36		35.208	5		35.258	9		35.358	-12		35.228	5		35.208	9		35.238	36		35.208	-1
35.314	-11		35.314	46		35.284	8		35.214	3		35.264	6		35.264	19		35.234	-17		35.284	12		35.384	13		35.254	-5		35.234	18		35.264	30		35.234	31
35.34	-8		35.34	34		35.31	0		35.24	30		35.29	-16		35.29	32		35.26	20		35.31	5		35.41	24		35.28	2		35.26	31		35.29	6		35.26	34
35.366	23		35.366	-6		35.336	1		35.266	47		35.316	-18		35.316	32		35.286	10		35.336	2		35.436	32		35.306	12		35.286	44		35.316	-12		35.286	32
35.392	20		35.392	-20		35.362	9		35.292	18		35.342	-4		35.342	20		35.312	-13		35.362	3		35.462	39		35.332	10		35.312	40		35.342	-7		35.312	9
35.418	16		35.418	23		35.388	13		35.318	-5		35.368	18		35.368	-4		35.338	20		35.388	-1		35.488	24		35.358	-5		35.338	5		35.368	11		35.338	27
35.444	30		35.444	32		35.414	2		35.344	15		35.394	29		35.394	-1		35.364	11		35.414	17		35.514	16		35.384	-15		35.364	0		35.394	16		35.364	36
35.47	12		35.47	15		35.44	29		35.37	6		35.42	24		35.42	2		35.39	7		35.44	15		35.54	46		35.41	7		35.39	17		35.42	-6		35.39	5
35.496	24		35.496	15		35.466	17		35.396	-11		35.446	7		35.446	-5		35.416	4		35.466	12		35.566	33		35.436	11		35.416	-25		35.446	4		35.416	-9
35.522	0		35.522	-5		35.492	0		35.422	-20		35.472	0		35.472	7		35.442	6		35.492	-1		35.592	17		35.462	-12		35.442	4		35.472	0		35.442	-7
35.548	-13		35.548	20		35.518	10		35.448	43		35.498	25		35.498	9		35.468	14		35.518	14		35.618	9		35.488	15		35.468	30		35.498	-3		35.468	3
35.574	-1		35.574	3		35.544	15		35.474	40		35.524	24		35.524	-5		35.494	5		35.544	38		35.644	28		35.514	24		35.494	10		35.524	-1		35.494	1
35.6	35		35.6	10		35.57	-5		35.5	3		35.55	3		35.55	14		35.52	2		35.57	44		35.67	41		35.54	49		35.52	-7		35.55	13		35.52	12
35.626	7		35.626	7		35.596	18		35.526	9		35.576	5		35.576	5		35.546	6		35.596	3		35.696	10		35.566	11		35.546	11		35.576	-8		35.546	-4
35.652	-17		35.652	-3		35.622	31		35.552	19		35.602	6		35.602	-19		35.572	33		35.622	-5		35.722	21		35.592	15		35.572	26		35.602	-5		35.572	5
35.678	-18		35.678	1		35.648	7		35.578	28		35.628	-5		35.628	8		35.598	26		35.648	-11		35.748	26		35.618	5		35.598	4		35.628	34		35.598	4
35.704	-11		35.704	0		35.674	-4		35.604	38		35.654	9		35.654	16		35.624	22		35.674	1		35.774	42		35.644	5		35.624	-8		35.654	26		35.624	-2
35.73	20		35.73	4		35.7	10		35.63	51		35.68	-1		35.68	8		35.65	-4		35.7	20		35.8	47		35.67	6		35.65	5		35.68	-22		35.65	5
35.756	44		35.756	2		35.726	37		35.656	44		35.706	16		35.706	35		35.676	1		35.726	-1		35.826	36		35.696	7		35.676	19		35.706	-8		35.676	36
35.782	64		35.782	12		35.752	39		35.682	18		35.732	23		35.732	2		35.702	9		35.752	11		35.852	24		35.722	4		35.702	34		35.732	-1		35.702	55
35.808	12		35.808	20		35.778	6		35.708	-2		35.758	33		35.758	-14		35.728	5		35.778	5		35.878	23		35.748	10		35.728	41		35.758	22		35.728	54
35.834	19		35.834	25		35.804	8		35.734	20		35.784	21		35.784	-3		35.754	6		35.804	13		35.904	38		35.774	-5		35.754	-3		35.784	4		35.754	17
35.86	-3		35.86	37		35.83	10		35.76	14		35.81	-3		35.81	33		35.78	31		35.83	17		35.93	20		35.8	-20		35.78	2		35.81	-2		35.78	2
35.886	-1		35.886	0		35.856	25		35.786	41		35.836	7		35.836	15		35.806	38		35.856	29		35.956	61		35.826	-6		35.806	20		35.836	8		35.806	13
35.912	-4		35.912	16		35.882	-14		35.812	18		35.862	12		35.862	12		35.832	23		35.882	49		35.982	25		35.852	14		35.832	21		35.862	24		35.832	12
35.938	13		35.938	34		35.908	-6		35.838	-14		35.888	4		35.888	-5		35.858	14		35.908	5		36.008	23		35.878	13		35.858	28		35.888	-5		35.858	-15
35.964	12		35.964	12		35.934	-5		35.864	-17		35.914	18		35.914	5		35.884	30		35.934	18		36.034	40		35.904	2		35.884	21		35.914	-4		35.884	-11
35.99	2		35.99	9		35.96	15		35.89	6		35.94	5		35.94	13		35.91	-12		35.96	40		36.06	54		35.93	3		35.91	-32		35.94	12		35.91	-7
36.016	29		36.016	27		35.986	34		35.916	11		35.966	4		35.966	27		35.936	9		35.986	38		36.086	28		35.956	18		35.936	19		35.966	15		35.936	5
36.042	36		36.042	18		36.012	16		35.942	1		35.992	10		35.992	8		35.962	22		36.012	23		36.112	60		35.982	-21		35.962	43		35.992	27		35.962	13
36.068	25		36.068	11		36.038	19		35.968	13		36.018	7		36.018	9		35.988	7		36.038	3		36.138	52		36.008	-9		35.988	28		36.018	1		35.988	11
36.094	2		36.094	33		36.064	33		35.994	-1		36.044	18		36.044	21		36.014	3		36.064	61		36.164	8		36.034	24		36.014	29		36.044	2		36.014	14
36.12	28		36.12	40		36.09	18		36.02	25		36.07	4		36.07	21		36.04	28		36.09	-10		36.19	-22		36.06	4		36.04	10		36.07	-23		36.04	28
36.146	19		36.146	36		36.116	23		36.046	-8		36.096	-18		36.096	21		36.066	26		36.116	5		36.216	47		36.086	46		36.066	-1		36.096	17		36.066	22
36.172	-1		36.172	43		36.142	40		36.072	9		36.122	-14		36.122	31		36.092	10		36.142	-16		36.242	28		36.112	-8		36.092	32		36.122	20		36.092	3
36.198	21		36.198	-12		36.168	7		36.098	39		36.148	37		36.148	-16		36.118	-11		36.168	-9		36.268	39		36.138	-9		36.118	23		36.148	-3		36.118	8
36.224	-8		36.224	29		36.194	-2		36.124	67		36.174	23		36.174	3		36.144	28		36.194	11		36.294	38		36.164	-4		36.144	-12		36.174	7		36.144	11
36.25	-10		36.25	-7		36.22	39		36.15	40		36.2	38		36.2	-1		36.17	-20		36.22	20		36.32	21		36.19	31		36.17	21		36.2	-2		36.17	11
36.276	0		36.276	6		36.246	-6		36.176	-7		36.226	31		36.226	20		36.196	-11		36.246	9		36.346	21		36.216	-4		36.196	24		36.226	36		36.196	0
36.302	49		36.302	7		36.272	33		36.202	-22		36.252	14		36.252	13		36.222	26		36.272	16		36.372	7		36.242	17		36.222	5		36.252	47		36.222	16
36.328	6		36.328	1		36.298	33		36.228	-7		36.278	-2		36.278	7		36.248	23		36.298	17		36.398	16		36.268	-1		36.248	10		36.278	19		36.248	22
36.354	33		36.354	-10		36.324	24		36.254	21		36.304	48		36.304	-21		36.274	42		36.324	39		36.424	16		36.294	-12		36.274	-3		36.304	-19		36.274	37
36.38	49		36.38	-4		36.35	15		36.28	41		36.33	-18		36.33	-14		36.3	52		36.35	1		36.45	23		36.32	9		36.3	36		36.33	19		36.3	35
36.406	-16		36.406	34		36.376	13		36.306	13		36.356	-14		36.356	-18		36.326	25		36.376	44		36.476	-8		36.346	13		36.326	11		36.356	14		36.326	-1
36.432	2		36.432	13		36.402	2		36.332	5		36.382	9		36.382	12		36.352	8		36.402	27		36.502	6		36.372	18		36.352	-9		36.382	2		36.352	26
36.458	-8		36.458	-26		36.428	17		36.358	25		36.408	16		36.408	24		36.378	23		36.428	-22		36.528	-8		36.398	-5		36.378	-17		36.408	-24		36.378	56
36.484	-9		36.484	11		36.454	-4		36.384	52		36.434	14		36.434	1		36.404	29		36.454	39		36.554	0		36.424	23		36.404	31		36.434	16		36.404	-17
36.51	13		36.51	7		36.48	22		36.41	22		36.46	3		36.46	2		36.43	-1		36.48	-8		36.58	14		36.45	28		36.43	4		36.46	-8		36.43	-14
36.536	20		36.536	38		36.506	32		36.436	9		36.486	10		36.486	21		36.456	11		36.506	24		36.606	17		36.476	5		36.456	13		36.486	36		36.456	-7
36.562	-18		36.562	10		36.532	35		36.462	18		36.512	-25		36.512	50		36.482	0		36.532	11		36.632	1		36.502	18		36.482	13		36.512	-21		36.482	9
36.588	0		36.588	18		36.558	11		36.488	69		36.538	4		36.538	45		36.508	-5		36.558	-6		36.658	12		36.528	18		36.508	23		36.538	19		36.508	40
36.614	49		36.614	2		36.584	10		36.514	29		36.564	27		36.564	15		36.534	13		36.584	6		36.684	33		36.554	23		36.534	21		36.564	30		36.534	20
36.64	18		36.64	12		36.61	23		36.54	25		36.59	23		36.59	22		36.56	24		36.61	-25		36.71	35		36.58	15		36.56	24		36.59	-16		36.56	3
36.666	16		36.666	6		36.636	-11		36.566	-3		36.616	10		36.616	25		36.586	30		36.636	21		36.736	43		36.606	25		36.586	49		36.616	-10		36.586	11
36.692	20		36.692	29		36.662	0		36.592	-4		36.642	56		36.642	-13		36.612	45		36.662	19		36.762	26		36.632	20		36.612	0		36.642	-4		36.612	39
36.718	39		36.718	0		36.688	-1		36.618	9		36.668	5		36.668	36		36.638	32		36.688	15		36.788	19		36.658	14		36.638	-5		36.668	-6		36.638	4
36.744	40		36.744	5		36.714	29		36.644	-10		36.694	40		36.694	19		36.664	34		36.714	15		36.814	46		36.684	26		36.664	28		36.694	39		36.664	39
36.77	39		36.77	-3		36.74	17		36.67	-1		36.72	7		36.72	21		36.69	31		36.74	7		36.84	38		36.71	42		36.69	12		36.72	24		36.69	19
36.796	8		36.796	23		36.766	25		36.696	52		36.746	4		36.746	3		36.716	-4		36.766	20		36.866	27		36.736	10		36.716	-13		36.746	4		36.716	-25
36.822	33		36.822	6		36.792	-5		36.722	58		36.772	48		36.772	10		36.742	56		36.792	37		36.892	45		36.762	9		36.742	5		36.772	-7		36.742	0
36.848	0		36.848	13		36.818	-8		36.748	30		36.798	51		36.798	13		36.768	29		36.818	8		36.918	17		36.788	39		36.768	-13		36.798	38		36.768	2
36.874	29		36.874	1		36.844	3		36.774	39		36.824	-18		36.824	21		36.794	30		36.844	16		36.944	21		36.814	-25		36.794	5		36.824	0		36.794	-5
36.9	41		36.9	-31		36.87	7		36.8	5		36.85	19		36.85	4		36.82	-1		36.87	28		36.97	24		36.84	-24		36.82	26		36.85	17		36.82	37
36.926	69		36.926	-22		36.896	8		36.826	2		36.876	31		36.876	9		36.846	12		36.896	29		36.996	9		36.866	5		36.846	30		36.876	9		36.846	43
36.952	-8		36.952	29		36.922	22		36.852	25		36.902	19		36.902	12		36.872	-3		36.922	-5		37.022	19		36.892	1		36.872	22		36.902	-1		36.872	55
36.978	-17		36.978	8		36.948	25		36.878	13		36.928	27		36.928	2		36.898	22		36.948	17		37.048	17		36.918	15		36.898	0		36.928	38		36.898	19
37.004	-11		37.004	2		36.974	-5		36.904	21		36.954	-8		36.954	30		36.924	14		36.974	15		37.074	34		36.944	18		36.924	21		36.954	11		36.924	13
37.03	24		37.03	-3		37	20		36.93	24		36.98	18		36.98	17		36.95	6		37	8		37.1	1		36.97	0		36.95	12		36.98	22		36.95	1
37.056	25		37.056	-11		37.026	19		36.956	14		37.006	18		37.006	15		36.976	-7		37.026	19		37.126	19		36.996	-10		36.976	47		37.006	2		36.976	10
37.082	27		37.082	15		37.052	24		36.982	17		37.032	26		37.032	8		37.002	28		37.052	8		37.152	11		37.022	25		37.002	51		37.032	22		37.002	41
37.108	-2		37.108	32		37.078	5		37.008	14		37.058	4		37.058	37		37.028	31		37.078	23		37.178	21		37.048	26		37.028	31		37.058	24		37.028	23
37.134	-3		37.134	29		37.104	19		37.034	-23		37.084	36		37.084	23		37.054	22		37.104	-2		37.204	22		37.074	3		37.054	52		37.084	-6		37.054	12
37.16	28		37.16	37		37.13	24		37.06	20		37.11	24		37.11	14		37.08	45		37.13	-8		37.23	-6		37.1	-2		37.08	25		37.11	14		37.08	4
37.186	1		37.186	40		37.156	5		37.086	50		37.136	43		37.136	-25		37.106	38		37.156	4		37.256	-2		37.126	-17		37.106	6		37.136	24		37.106	26
37.212	25		37.212	29		37.182	-1		37.112	28		37.162	26		37.162	-12		37.132	6		37.182	-4		37.282	5		37.152	14		37.132	11		37.162	16		37.132	35
37.238	-9		37.238	20		37.208	0		37.138	7		37.188	1		37.188	-10		37.158	-14		37.208	19		37.308	13		37.178	40		37.158	2		37.188	13		37.158	20
37.264	3		37.264	32		37.234	30		37.164	14		37.214	41		37.214	23		37.184	-10		37.234	28		37.334	9		37.204	16		37.184	2		37.214	25		37.184	29
37.29	24		37.29	22		37.26	20		37.19	34		37.24	33		37.24	25		37.21	13		37.26	5		37.36	28		37.23	-1		37.21	6		37.24	27		37.21	31
37.316	40		37.316	16		37.286	22		37.216	38		37.266	8		37.266	34		37.236	29		37.286	10		37.386	30		37.256	31		37.236	35		37.266	9		37.236	10
37.342	25		37.342	17		37.312	15		37.242	33		37.292	29		37.292	28		37.262	22		37.312	4		37.412	63		37.282	26		37.262	36		37.292	18		37.262	20
37.368	38		37.368	13		37.338	7		37.268	13		37.318	36		37.318	35		37.288	20		37.338	41		37.438	56		37.308	24		37.288	20		37.318	5		37.288	23
37.394	20		37.394	25		37.364	14		37.294	23		37.344	18		37.344	37		37.314	2		37.364	66		37.464	62		37.334	28		37.314	10		37.344	3		37.314	52
37.42	14		37.42	51		37.39	34		37.32	25		37.37	20		37.37	39		37.34	0		37.39	50		37.49	57		37.36	38		37.34	15		37.37	41		37.34	41
37.446	47		37.446	48		37.416	56		37.346	20		37.396	40		37.396	62		37.366	14		37.416	43		37.516	85		37.386	34		37.366	22		37.396	34		37.366	26
37.472	41		37.472	45		37.442	56		37.372	18		37.422	47		37.422	51		37.392	30		37.442	43		37.542	129		37.412	26		37.392	34		37.422	30		37.392	19
37.498	53		37.498	42		37.468	36		37.398	16		37.448	40		37.448	20		37.418	51		37.468	57		37.568	143		37.438	38		37.418	47		37.448	41		37.418	33
37.524	99		37.524	76		37.494	40		37.424	50		37.474	74		37.474	21		37.444	65		37.494	58		37.594	207		37.464	53		37.444	54		37.474	74		37.444	67
37.55	107		37.55	106		37.52	66		37.45	28		37.5	89		37.5	58		37.47	52		37.52	85		37.62	258		37.49	38		37.47	53		37.5	95		37.47	67
37.576	130		37.576	135		37.546	89		37.476	24		37.526	87		37.526	95		37.496	71		37.546	134		37.646	352		37.516	48		37.496	63		37.526	89		37.496	50
37.602	170		37.602	168		37.572	120		37.502	73		37.552	104		37.552	108		37.522	73		37.572	149		37.672	462		37.542	61		37.522	80		37.552	112		37.522	96
37.628	239		37.628	252		37.598	156		37.528	70		37.578	136		37.578	117		37.548	87		37.598	191		37.698	597		37.568	90		37.548	91		37.578	134		37.548	146
37.654	347		37.654	362		37.624	253		37.554	112		37.604	210		37.604	159		37.574	155		37.624	252		37.724	730		37.594	148		37.574	125		37.604	177		37.574	143
37.68	438		37.68	489		37.65	355		37.58	162		37.63	279		37.63	227		37.6	246		37.65	371		37.75	780		37.62	198		37.6	175		37.63	233		37.6	192
37.706	541		37.706	633		37.676	425		37.606	206		37.656	363		37.656	294		37.626	300		37.676	505		37.776	743		37.646	266		37.626	243		37.656	306		37.626	276
37.732	672		37.732	768		37.702	535		37.632	303		37.682	492		37.682	419		37.652	384		37.702	658		37.802	700		37.672	372		37.652	332		37.682	460		37.652	380
37.758	712		37.758	802		37.728	654		37.658	411		37.708	648		37.708	578		37.678	524		37.728	762		37.828	672		37.698	501		37.678	453		37.708	649		37.678	503
37.784	698		37.784	739		37.754	664		37.684	543		37.734	762		37.734	691		37.704	662		37.754	811		37.854	571		37.724	613		37.704	624		37.734	736		37.704	614
37.81	697		37.81	723		37.78	625		37.71	638		37.76	760		37.76	734		37.73	760		37.78	782		37.88	445		37.75	685		37.73	753		37.76	749		37.73	695
37.836	606		37.836	681		37.806	577		37.736	728		37.786	718		37.786	726		37.756	799		37.806	696		37.906	361		37.776	705		37.756	782		37.786	730		37.756	725
37.862	498		37.862	544		37.832	516		37.762	767		37.812	671		37.812	709		37.782	758		37.832	655		37.932	294		37.802	647		37.782	759		37.812	677		37.782	699
37.888	395		37.888	402		37.858	457		37.788	708		37.838	617		37.838	645		37.808	672		37.858	574		37.958	209		37.828	603		37.808	722		37.838	654		37.808	655
37.914	278		37.914	312		37.884	356		37.814	645		37.864	540		37.864	563		37.834	602		37.884	445		37.984	132		37.854	536		37.834	652		37.864	562		37.834	605
37.94	244		37.94	261		37.91	275		37.84	562		37.89	445		37.89	457		37.86	502		37.91	337		38.01	122		37.88	411		37.86	569		37.89	445		37.86	517
37.966	200		37.966	221		37.936	211		37.866	487		37.916	376		37.916	343		37.886	420		37.936	276		38.036	118		37.906	329		37.886	484		37.916	357		37.886	426
37.992	143		37.992	178		37.962	156		37.892	398		37.942	287		37.942	278		37.912	321		37.962	194		38.062	98		37.932	249		37.912	375		37.942	251		37.912	329
38.018	140		38.018	125		37.988	122		37.918	332		37.968	200		37.968	199		37.938	226		37.988	154		38.088	103		37.958	195		37.938	286		37.968	212		37.938	241
38.044	131		38.044	101		38.014	105		37.944	256		37.994	152		37.994	181		37.964	194		38.014	156		38.114	114		37.984	154		37.964	194		37.994	151		37.964	196
38.07	66		38.07	88		38.04	86		37.97	189		38.02	136		38.02	143		37.99	147		38.04	149		38.14	78		38.01	141		37.99	129		38.02	123		37.99	188
38.096	56		38.096	86		38.066	57		37.996	158		38.046	110		38.046	100		38.016	122		38.066	102		38.166	32		38.036	105		38.016	134		38.046	115		38.016	130
38.122	58		38.122	78		38.092	43		38.022	147		38.072	86		38.072	108		38.042	100		38.092	78		38.192	14		38.062	65		38.042	126		38.072	94		38.042	125
38.148	49		38.148	78		38.118	48		38.048	121		38.098	83		38.098	81		38.068	83		38.118	57		38.218	27		38.088	63		38.068	115		38.098	89		38.068	82
38.174	30		38.174	50		38.144	39		38.074	95		38.124	79		38.124	60		38.094	68		38.144	41		38.244	0		38.114	57		38.094	98		38.124	66		38.094	73
38.2	26		38.2	52		38.17	24		38.1	66		38.15	54		38.15	86		38.12	44		38.17	40		38.27	8		38.14	40		38.12	69		38.15	50		38.12	65
38.226	-2		38.226	38		38.196	45		38.126	61		38.176	53		38.176	71		38.146	45		38.196	57		38.296	33		38.166	35		38.146	72		38.176	36		38.146	44
38.252	6		38.252	35		38.222	30		38.152	55		38.202	57		38.202	52		38.172	50		38.222	60		38.322	22		38.192	29		38.172	46		38.202	34		38.172	30
38.278	49		38.278	9		38.248	20		38.178	23		38.228	32		38.228	44		38.198	36		38.248	54		38.348	5		38.218	14		38.198	64		38.228	36		38.198	30
38.304	36		38.304	15		38.274	5		38.204	-3		38.254	30		38.254	60		38.224	15		38.274	46		38.374	28		38.244	26		38.224	75		38.254	31		38.224	15
38.33	21		38.33	-1		38.3	10		38.23	31		38.28	47		38.28	37		38.25	41		38.3	45		38.4	12		38.27	3		38.25	32		38.28	22		38.25	41
38.356	2		38.356	-13		38.326	4		38.256	31		38.306	36		38.306	41		38.276	34		38.326	25		38.426	27		38.296	6		38.276	31		38.306	26		38.276	17
38.382	7		38.382	5		38.352	-3		38.282	3		38.332	2		38.332	35		38.302	15		38.352	20		38.452	22		38.322	-1		38.302	46		38.332	32		38.302	27
38.408	-4		38.408	14		38.378	11		38.308	33		38.358	-14		38.358	30		38.328	21		38.378	10		38.478	8		38.348	15		38.328	24		38.358	7		38.328	19
38.434	5		38.434	-1		38.404	-11		38.334	44		38.384	-1		38.384	21		38.354	37		38.404	1		38.504	14		38.374	9		38.354	23		38.384	3		38.354	5
38.46	6		38.46	23		38.43	27		38.36	35		38.41	1		38.41	17		38.38	12		38.43	12		38.53	-1		38.4	12		38.38	-6		38.41	10		38.38	6
38.486	-1		38.486	27		38.456	10		38.386	35		38.436	35		38.436	22		38.406	10		38.456	26		38.556	13		38.426	6		38.406	6		38.436	10		38.406	-1
38.512	10		38.512	47		38.482	-10		38.412	28		38.462	41		38.462	34		38.432	10		38.482	28		38.582	-13		38.452	14		38.432	12		38.462	-4		38.432	-2
38.538	17		38.538	19		38.508	24		38.438	15		38.488	1		38.488	42		38.458	11		38.508	17		38.608	16		38.478	-21		38.458	20		38.488	-2		38.458	10
38.564	25		38.564	-5		38.534	17		38.464	11		38.514	-6		38.514	47		38.484	31		38.534	50		38.634	20		38.504	28		38.484	5		38.514	-4		38.484	-9
38.59	16		38.59	22		38.56	17		38.49	13		38.54	30		38.54	40		38.51	17		38.56	33		38.66	13		38.53	21		38.51	18		38.54	6		38.51	18
38.616	49		38.616	40		38.586	25		38.516	-17		38.566	-7		38.566	39		38.536	7		38.586	23		38.686	17		38.556	10		38.536	1		38.566	10		38.536	10
38.642	43		38.642	50		38.612	13		38.542	3		38.592	9		38.592	25		38.562	44		38.612	13		38.712	2		38.582	25		38.562	5		38.592	4		38.562	1
38.668	33		38.668	27		38.638	24		38.568	22		38.618	16		38.618	-3		38.588	45		38.638	16		38.738	15		38.608	13		38.588	22		38.618	29		38.588	10
38.694	42		38.694	36		38.664	-8		38.594	12		38.644	20		38.644	-7		38.614	23		38.664	26		38.764	24		38.634	30		38.614	31		38.644	3		38.614	-2
38.72	46		38.72	69		38.69	30		38.62	-3		38.67	16		38.67	8		38.64	4		38.69	26		38.79	24		38.66	63		38.64	6		38.67	47		38.64	22
38.746	33		38.746	83		38.716	23		38.646	-17		38.696	38		38.696	12		38.666	11		38.716	58		38.816	34		38.686	15		38.666	6		38.696	-4		38.666	-9
38.772	9		38.772	66		38.742	5		38.672	7		38.722	26		38.722	1		38.692	-7		38.742	32		38.842	26		38.712	40		38.692	5		38.722	33		38.692	17
38.798	53		38.798	60		38.768	29		38.698	17		38.748	41		38.748	56		38.718	9		38.768	41		38.868	8		38.738	47		38.718	37		38.748	48		38.718	25
38.824	59		38.824	43		38.794	34		38.724	33		38.774	24		38.774	77		38.744	26		38.794	23		38.894	30		38.764	62		38.744	40		38.774	57		38.744	58
38.85	14		38.85	66		38.82	97		38.75	54		38.8	40		38.8	81		38.77	27		38.82	85		38.92	6		38.79	54		38.77	57		38.8	49		38.77	28
38.876	81		38.876	54		38.846	65		38.776	51		38.826	28		38.826	37		38.796	-2		38.846	33		38.946	1		38.816	46		38.796	68		38.826	47		38.796	11
38.902	25		38.902	63		38.872	34		38.802	40		38.852	48		38.852	65		38.822	41		38.872	42		38.972	-14		38.842	58		38.822	24		38.852	66		38.822	49
38.928	11		38.928	64		38.898	5		38.828	49		38.878	2		38.878	93		38.848	33		38.898	73		38.998	18		38.868	73		38.848	23		38.878	48		38.848	33
38.954	25		38.954	28		38.924	25		38.854	75		38.904	48		38.904	43		38.874	8		38.924	44		39.024	44		38.894	34		38.874	24		38.904	51		38.874	8
38.98	37		38.98	23		38.95	51		38.88	19		38.93	15		38.93	41		38.9	46		38.95	56		39.05	19		38.92	40		38.9	27		38.93	62		38.9	44
39.006	1		39.006	26		38.976	12		38.906	38		38.956	33		38.956	17		38.926	62		38.976	69		39.076	20		38.946	29		38.926	9		38.956	24		38.926	48
39.032	-15		39.032	10		39.002	60		38.932	29		38.982	10		38.982	61		38.952	46		39.002	31		39.102	1		38.972	30		38.952	32		38.982	25		38.952	16
39.058	29		39.058	32		39.028	15		38.958	31		39.008	13		39.008	37		38.978	13		39.028	10		39.128	14		38.998	33		38.978	87		39.008	29		38.978	-12
39.084	-10		39.084	18		39.054	25		38.984	52		39.034	10		39.034	26		39.004	-9		39.054	19		39.154	0		39.024	-1		39.004	28		39.034	35		39.004	28
39.11	20		39.11	-2		39.08	5		39.01	14		39.06	42		39.06	38		39.03	42		39.08	39		39.18	-16		39.05	20		39.03	-23		39.06	43		39.03	44
39.136	32		39.136	24		39.106	21		39.036	15		39.086	15		39.086	33		39.056	-10		39.106	16		39.206	7		39.076	48		39.056	10		39.086	-8		39.056	26
39.162	40		39.162	-28		39.132	-2		39.062	14		39.112	27		39.112	-6		39.082	-8		39.132	27		39.232	15		39.102	43		39.082	13		39.112	23		39.082	21
39.188	23		39.188	-4		39.158	10		39.088	22		39.138	30		39.138	7		39.108	-2		39.158	43		39.258	6		39.128	-25		39.108	23		39.138	27		39.108	33
39.214	11		39.214	4		39.184	31		39.114	42		39.164	21		39.164	47		39.134	20		39.184	34		39.284	-13		39.154	6		39.134	5		39.164	24		39.134	42
39.24	36		39.24	7		39.21	29		39.14	21		39.19	3		39.19	8		39.16	18		39.21	31		39.31	7		39.18	17		39.16	-2		39.19	-14		39.16	-25
39.266	40		39.266	1		39.236	9		39.166	8		39.216	23		39.216	15		39.186	-13		39.236	38		39.336	-2		39.206	-7		39.186	-10		39.216	21		39.186	6
39.292	9		39.292	18		39.262	9		39.192	-6		39.242	16		39.242	31		39.212	20		39.262	36		39.362	9		39.232	0		39.212	-10		39.242	25		39.212	-1
39.318	-4		39.318	-9		39.288	25		39.218	23		39.268	34		39.268	32		39.238	13		39.288	32		39.388	-4		39.258	40		39.238	-1		39.268	1		39.238	48
39.344	-1		39.344	13		39.314	1		39.244	10		39.294	-13		39.294	17		39.264	-12		39.314	30		39.414	8		39.284	16		39.264	19		39.294	50		39.264	4
39.37	17		39.37	11		39.34	6		39.27	4		39.32	32		39.32	6		39.29	17		39.34	22		39.44	34		39.31	30		39.29	21		39.32	3		39.29	-30
39.396	-16		39.396	3		39.366	11		39.296	29		39.346	28		39.346	14		39.316	3		39.366	67		39.466	6		39.336	-7		39.316	9		39.346	10		39.316	22
39.422	-10		39.422	-12		39.392	27		39.322	44		39.372	18		39.372	-3		39.342	33		39.392	28		39.492	-10		39.362	-26		39.342	8		39.372	35		39.342	6
39.448	39		39.448	-2		39.418	-29		39.348	19		39.398	-1		39.398	4		39.368	-8		39.418	38		39.518	-7		39.388	18		39.368	24		39.398	35		39.368	4
39.474	19		39.474	47		39.444	-9		39.374	16		39.424	45		39.424	26		39.394	7		39.444	21		39.544	9		39.414	4		39.394	24		39.424	21		39.394	29
39.5	-14		39.5	31		39.47	18		39.4	-1		39.45	20		39.45	3		39.42	-20		39.47	14		39.57	19		39.44	11		39.42	-5		39.45	5		39.42	1
39.526	42		39.526	21		39.496	10		39.426	4		39.476	24		39.476	16		39.446	-13		39.496	44		39.596	-2		39.466	19		39.446	4		39.476	11		39.446	-10
39.552	2		39.552	22		39.522	10		39.452	7		39.502	7		39.502	13		39.472	25		39.522	-8		39.622	9		39.492	13		39.472	32		39.502	9		39.472	25
39.578	8		39.578	3		39.548	-7		39.478	0		39.528	16		39.528	-16		39.498	22		39.548	-31		39.648	33		39.518	6		39.498	-1		39.528	4		39.498	27
39.604	29		39.604	14		39.574	-5		39.504	-11		39.554	4		39.554	8		39.524	14		39.574	-6		39.674	17		39.544	-1		39.524	-6		39.554	36		39.524	1
39.63	8		39.63	28		39.6	20		39.53	12		39.58	-6		39.58	16		39.55	24		39.6	7		39.7	21		39.57	13		39.55	25		39.58	-6		39.55	-8
39.656	36		39.656	0		39.626	-9		39.556	19		39.606	10		39.606	17		39.576	23		39.626	17		39.726	0		39.596	11		39.576	40		39.606	11		39.576	9
39.682	-22		39.682	17		39.652	4		39.582	21		39.632	5		39.632	27		39.602	7		39.652	29		39.752	-1		39.622	31		39.602	10		39.632	-6		39.602	32
39.708	8		39.708	10		39.678	19		39.608	17		39.658	-22		39.658	22		39.628	6		39.678	0		39.778	22		39.648	8		39.628	-5		39.658	-8		39.628	14
39.734	19		39.734	15		39.704	18		39.634	2		39.684	4		39.684	31		39.654	-3		39.704	29		39.804	24		39.674	4		39.654	0		39.684	-16		39.654	-3
39.76	31		39.76	30		39.73	20		39.66	6		39.71	16		39.71	28		39.68	14		39.73	7		39.83	3		39.7	27		39.68	47		39.71	20		39.68	10
39.786	12		39.786	18		39.756	34		39.686	3		39.736	-2		39.736	23		39.706	-11		39.756	13		39.856	-15		39.726	4		39.706	57		39.736	17		39.706	-1
39.812	34		39.812	-14		39.782	42		39.712	17		39.762	25		39.762	7		39.732	-6		39.782	42		39.882	-4		39.752	2		39.732	24		39.762	-5		39.732	-4
39.838	20		39.838	-3		39.808	14		39.738	24		39.788	8		39.788	14		39.758	1		39.808	13		39.908	13		39.778	28		39.758	-20		39.788	-12		39.758	38
39.864	22		39.864	-7		39.834	11		39.764	15		39.814	25		39.814	-4		39.784	12		39.834	16		39.934	12		39.804	12		39.784	1		39.814	2		39.784	18
39.89	18		39.89	11		39.86	-4		39.79	18		39.84	5		39.84	-13		39.81	9		39.86	19		39.96	20		39.83	-5		39.81	10		39.84	5		39.81	30
39.916	-5		39.916	18		39.886	10		39.816	32		39.866	1		39.866	10		39.836	-1		39.886	22		39.986	23		39.856	5		39.836	19		39.866	17		39.836	13
39.942	-17		39.942	15		39.912	13		39.842	13		39.892	10		39.892	39		39.862	15		39.912	26		40.012	23		39.882	-24		39.862	21		39.892	26		39.862	11
39.968	5		39.968	4		39.938	13		39.868	9		39.918	1		39.918	22		39.888	14		39.938	14		40.038	0		39.908	5		39.888	31		39.918	31		39.888	26
39.994	20		39.994	2		39.964	16		39.894	21		39.944	2		39.944	5		39.914	20		39.964	2		40.064	38		39.934	31		39.914	14		39.944	17		39.914	10
40.02	4		40.02	16		39.99	32		39.92	30		39.97	12		39.97	17		39.94	9		39.99	-3		40.09	43		39.96	24		39.94	4		39.97	18		39.94	2
40.046	27		40.046	33		40.016	43		39.946	23		39.996	19		39.996	41		39.966	3		40.016	8		40.116	45		39.986	35		39.966	4		39.996	14		39.966	3
40.072	35		40.072	14		40.042	40		39.972	-7		40.022	48		40.022	24		39.992	22		40.042	16		40.142	35		40.012	50		39.992	2		40.022	27		39.992	-13
40.098	24		40.098	19		40.068	36		39.998	-3		40.048	3		40.048	30		40.018	14		40.068	5		40.168	47		40.038	51		40.018	18		40.048	21		40.018	7
40.124	10		40.124	43		40.094	57		40.024	26		40.074	21		40.074	10		40.044	24		40.094	24		40.194	71		40.064	43		40.044	21		40.074	19		40.044	25
40.15	17		40.15	49		40.12	63		40.05	28		40.1	55		40.1	15		40.07	26		40.12	40		40.22	86		40.09	38		40.07	3		40.1	8		40.07	12
40.176	36		40.176	60		40.146	41		40.076	34		40.126	54		40.126	29		40.096	34		40.146	58		40.246	76		40.116	20		40.096	12		40.126	17		40.096	33
40.202	49		40.202	51		40.172	35		40.102	28		40.152	34		40.152	22		40.122	25		40.172	56		40.272	111		40.142	44		40.122	35		40.152	17		40.122	51
40.228	52		40.228	40		40.198	54		40.128	20		40.178	41		40.178	32		40.148	39		40.198	65		40.298	166		40.168	65		40.148	40		40.178	26		40.148	48
40.254	55		40.254	47		40.224	60		40.154	29		40.204	84		40.204	40		40.174	62		40.224	92		40.324	254		40.194	47		40.174	38		40.204	70		40.174	54
40.28	67		40.28	60		40.25	95		40.18	70		40.23	114		40.23	37		40.2	46		40.25	89		40.35	410		40.22	69		40.2	45		40.23	84		40.2	89
40.306	98		40.306	84		40.276	108		40.206	94		40.256	141		40.256	43		40.226	56		40.276	91		40.376	573		40.246	67		40.226	49		40.256	97		40.226	123
40.332	113		40.332	117		40.302	110		40.232	77		40.282	232		40.282	54		40.252	69		40.302	116		40.402	704		40.272	74		40.252	66		40.282	122		40.252	152
40.358	125		40.358	158		40.328	168		40.258	103		40.308	359		40.308	56		40.278	61		40.328	212		40.428	759		40.298	128		40.278	109		40.308	180		40.278	228
40.384	199		40.384	252		40.354	243		40.284	121		40.334	492		40.334	84		40.304	104		40.354	317		40.454	701		40.324	155		40.304	152		40.334	296		40.304	359
40.41	313		40.41	364		40.38	369		40.31	131		40.36	655		40.36	140		40.33	154		40.38	407		40.48	610		40.35	179		40.33	179		40.36	409		40.33	519
40.436	457		40.436	523		40.406	536		40.336	230		40.386	733		40.386	217		40.356	221		40.406	610		40.506	542		40.376	294		40.356	242		40.386	540		40.356	658
40.462	576		40.462	775		40.432	741		40.362	372		40.412	657		40.412	321		40.382	320		40.432	762		40.532	476		40.402	505		40.382	354		40.412	748		40.382	684
40.488	628		40.488	974		40.458	878		40.388	554		40.438	541		40.438	481		40.408	508		40.458	725		40.558	371		40.428	731		40.408	491		40.438	957		40.408	599
40.514	621		40.514	1040		40.484	802		40.414	781		40.464	457		40.464	694		40.434	722		40.484	655		40.584	258		40.454	907		40.434	688		40.464	986		40.434	510
40.54	566		40.54	948		40.51	656		40.44	968		40.49	419		40.49	770		40.46	806		40.51	575		40.61	162		40.48	942		40.46	841		40.49	839		40.46	464
40.566	527		40.566	779		40.536	581		40.466	900		40.516	337		40.516	712		40.486	807		40.536	491		40.636	86		40.506	826		40.486	804		40.516	698		40.486	410
40.592	450		40.592	661		40.562	530		40.492	644		40.542	234		40.542	629		40.512	695		40.562	428		40.662	81		40.532	701		40.512	646		40.542	596		40.512	308
40.618	347		40.618	573		40.588	447		40.518	565		40.568	186		40.568	523		40.538	563		40.588	314		40.688	68		40.558	642		40.538	555		40.568	511		40.538	187
40.644	259		40.644	466		40.614	354		40.544	542		40.594	108		40.594	471		40.564	497		40.614	199		40.714	56		40.584	549		40.564	525		40.594	391		40.564	96
40.67	168		40.67	302		40.64	229		40.57	446		40.62	73		40.62	393		40.59	435		40.64	104		40.74	63		40.61	409		40.59	422		40.62	233		40.59	64
40.696	128		40.696	206		40.666	122		40.596	318		40.646	53		40.646	292		40.616	295		40.666	65		40.766	61		40.636	276		40.616	267		40.646	155		40.616	54
40.722	110		40.722	161		40.692	80		40.622	173		40.672	61		40.672	207		40.642	167		40.692	93		40.792	40		40.662	150		40.642	157		40.672	99		40.642	51
40.748	59		40.748	129		40.718	97		40.648	119		40.698	45		40.698	113		40.668	120		40.718	90		40.818	4		40.688	96		40.668	131		40.698	74		40.668	46
40.774	48		40.774	79		40.744	66		40.674	90		40.724	32		40.724	87		40.694	91		40.744	54		40.844	2		40.714	88		40.694	91		40.724	68		40.694	43
40.8	64		40.8	43		40.77	44		40.7	42		40.75	27		40.75	68		40.72	61		40.77	23		40.87	24		40.74	80		40.72	75		40.75	65		40.72	17
40.826	33		40.826	21		40.796	15		40.726	31		40.776	38		40.776	45		40.746	40		40.796	26		40.896	7		40.766	44		40.746	54		40.776	26		40.746	4
40.852	11		40.852	17		40.822	9		40.752	57		40.802	26		40.802	35		40.772	50		40.822	19		40.922	2		40.792	20		40.772	23		40.802	14		40.772	18
40.878	14		40.878	4		40.848	-10		40.778	44		40.828	15		40.828	7		40.798	29		40.848	0		40.948	0		40.818	22		40.798	24		40.828	31		40.798	10
40.904	22		40.904	25		40.874	1		40.804	51		40.854	5		40.854	21		40.824	26		40.874	21		40.974	-10		40.844	22		40.824	17		40.854	31		40.824	16
40.93	19		40.93	21		40.9	5		40.83	47		40.88	-6		40.88	49		40.85	7		40.9	29		41	4		40.87	1		40.85	12		40.88	43		40.85	3
40.956	4		40.956	27		40.926	24		40.856	13		40.906	-1		40.906	19		40.876	33		40.926	18		41.026	22		40.896	14		40.876	0		40.906	26		40.876	-2
40.982	14		40.982	31		40.952	15		40.882	27		40.932	26		40.932	34		40.902	32		40.952	19		41.052	3		40.922	19		40.902	16		40.932	12		40.902	8
41.008	2		41.008	7		40.978	19		40.908	26		40.958	26		40.958	19		40.928	3		40.978	15		41.078	15		40.948	6		40.928	14		40.958	6		40.928	6
41.034	8		41.034	17		41.004	51		40.934	29		40.984	9		40.984	14		40.954	3		41.004	1		41.104	37		40.974	3		40.954	-9		40.984	8		40.954	9
41.06	16		41.06	34		41.03	56		40.96	21		41.01	-3		41.01	42		40.98	42		41.03	-9		41.13	22		41	7		40.98	18		41.01	20		40.98	20
41.086	-2		41.086	15		41.056	37		40.986	-8		41.036	8		41.036	27		41.006	45		41.056	6		41.156	37		41.026	13		41.006	28		41.036	42		41.006	4
41.112	32		41.112	15		41.082	18		41.012	4		41.062	25		41.062	36		41.032	14		41.082	33		41.182	20		41.052	26		41.032	-5		41.062	1		41.032	-2
41.138	38		41.138	27		41.108	36		41.038	9		41.088	18		41.088	13		41.058	3		41.108	-2		41.208	15		41.078	8		41.058	-4		41.088	2		41.058	-8
41.164	37		41.164	34		41.134	23		41.064	15		41.114	25		41.114	23		41.084	13		41.134	27		41.234	32		41.104	26		41.084	19		41.114	19		41.084	7
41.19	32		41.19	15		41.16	29		41.09	37		41.14	17		41.14	35		41.11	-5		41.16	14		41.26	29		41.13	42		41.11	29		41.14	15		41.11	21
41.216	39		41.216	-6		41.186	8		41.116	30		41.166	35		41.166	22		41.136	0		41.186	4		41.286	-9		41.156	10		41.136	17		41.166	7		41.136	12
41.242	33		41.242	-6		41.212	-8		41.142	47		41.192	22		41.192	45		41.162	19		41.212	16		41.312	43		41.182	9		41.162	21		41.192	-1		41.162	25
41.268	15		41.268	22		41.238	-22		41.168	19		41.218	15		41.218	22		41.188	10		41.238	7		41.338	22		41.208	4		41.188	23		41.218	-11		41.188	20
41.294	27		41.294	15		41.264	15		41.194	39		41.244	9		41.244	33		41.214	8		41.264	31		41.364	13		41.234	27		41.214	7		41.244	0		41.214	12
41.32	8		41.32	22		41.29	14		41.22	30		41.27	9		41.27	18		41.24	39		41.29	10		41.39	21		41.26	21		41.24	11		41.27	3		41.24	-2
41.346	3		41.346	10		41.316	9		41.246	11		41.296	30		41.296	28		41.266	21		41.316	-1		41.416	-4		41.286	26		41.266	33		41.296	-6		41.266	-3
41.372	30		41.372	-2		41.342	-5		41.272	22		41.322	33		41.322	22		41.292	13		41.342	4		41.442	3		41.312	47		41.292	31		41.322	28		41.292	3
41.398	6		41.398	-1		41.368	-22		41.298	1		41.348	7		41.348	17		41.318	-17		41.368	-7		41.468	31		41.338	22		41.318	-8		41.348	40		41.318	-9
41.424	26		41.424	15		41.394	7		41.324	5		41.374	22		41.374	14		41.344	16		41.394	-8		41.494	25		41.364	55		41.344	32		41.374	-27		41.344	1
41.45	-4		41.45	6		41.42	32		41.35	5		41.4	11		41.4	13		41.37	5		41.42	26		41.52	17		41.39	-3		41.37	-24		41.4	-14		41.37	15
41.476	31		41.476	-13		41.446	2		41.376	59		41.426	31		41.426	30		41.396	25		41.446	25		41.546	-17		41.416	1		41.396	17		41.426	6		41.396	-3
41.502	23		41.502	-7		41.472	10		41.402	22		41.452	3		41.452	31		41.422	42		41.472	40		41.572	29		41.442	-8		41.422	12		41.452	16		41.422	39
41.528	26		41.528	7		41.498	32		41.428	-2		41.478	-2		41.478	31		41.448	26		41.498	-2		41.598	10		41.468	0		41.448	12		41.478	-1		41.448	-7
41.554	17		41.554	18		41.524	38		41.454	14		41.504	2		41.504	6		41.474	12		41.524	-16		41.624	-1		41.494	39		41.474	20		41.504	34		41.474	27
41.58	55		41.58	21		41.55	15		41.48	37		41.53	-6		41.53	4		41.5	-29		41.55	18		41.65	-4		41.52	13		41.5	13		41.53	27		41.5	14
41.606	23		41.606	2		41.576	42		41.506	8		41.556	31		41.556	15		41.526	71		41.576	0		41.676	8		41.546	17		41.526	15		41.556	25		41.526	17
41.632	11		41.632	29		41.602	5		41.532	-7		41.582	-10		41.582	21		41.552	-25		41.602	11		41.702	17		41.572	36		41.552	47		41.582	25		41.552	17
41.658	12		41.658	6		41.628	19		41.558	33		41.608	2		41.608	28		41.578	17		41.628	29		41.728	19		41.598	-12		41.578	-6		41.608	34		41.578	-8
41.684	16		41.684	9		41.654	-7		41.584	12		41.634	-35		41.634	14		41.604	18		41.654	-24		41.754	9		41.624	7		41.604	-1		41.634	-23		41.604	2
41.71	18		41.71	21		41.68	-14		41.61	-16		41.66	17		41.66	12		41.63	-30		41.68	24		41.78	49		41.65	30		41.63	14		41.66	37		41.63	-12
41.736	5		41.736	2		41.706	40		41.636	-3		41.686	1		41.686	13		41.656	14		41.706	-3		41.806	-11		41.676	1		41.656	-15		41.686	18		41.656	-9
41.762	16		41.762	-6		41.732	24		41.662	40		41.712	40		41.712	49		41.682	22		41.732	20		41.832	27		41.702	3		41.682	9		41.712	16		41.682	28
41.788	36		41.788	25		41.758	29		41.688	16		41.738	-19		41.738	11		41.708	23		41.758	9		41.858	7		41.728	15		41.708	4		41.738	0		41.708	-1
41.814	51		41.814	44		41.784	19		41.714	-18		41.764	6		41.764	29		41.734	11		41.784	-14		41.884	-2		41.754	-20		41.734	20		41.764	32		41.734	7
41.84	25		41.84	6		41.81	-6		41.74	-5		41.79	13		41.79	43		41.76	-6		41.81	1		41.91	42		41.78	10		41.76	12		41.79	7		41.76	11
41.866	32		41.866	4		41.836	-9		41.766	7		41.816	7		41.816	25		41.786	-12		41.836	35		41.936	29		41.806	0		41.786	19		41.816	16		41.786	48
41.892	6		41.892	20		41.862	-15		41.792	29		41.842	32		41.842	-14		41.812	-11		41.862	9		41.962	31		41.832	14		41.812	-3		41.842	26		41.812	47
41.918	41		41.918	13		41.888	36		41.818	-25		41.868	33		41.868	23		41.838	-1		41.888	-19		41.988	17		41.858	25		41.838	-7		41.868	19		41.838	12
41.944	41		41.944	0		41.914	18		41.844	-2		41.894	-31		41.894	6		41.864	-7		41.914	38		42.014	44		41.884	8		41.864	29		41.894	25		41.864	7
41.97	-1		41.97	-15		41.94	10		41.87	2		41.92	-18		41.92	11		41.89	9		41.94	16		42.04	-11		41.91	17		41.89	13		41.92	-9		41.89	15
41.996	39		41.996	26		41.966	14		41.896	23		41.946	19		41.946	-15		41.916	16		41.966	8		42.066	4		41.936	17		41.916	31		41.946	19		41.916	-4
42.022	18		42.022	-1		41.992	8		41.922	19		41.972	-4		41.972	23		41.942	34		41.992	-3		42.092	17		41.962	15		41.942	58		41.972	12		41.942	27
42.048	8		42.048	-1		42.018	15		41.948	19		41.998	2		41.998	6		41.968	42		42.018	26		42.118	28		41.988	0		41.968	40		41.998	-27		41.968	20
42.074	31		42.074	-9		42.044	24		41.974	-28		42.024	-4		42.024	23		41.994	1		42.044	2		42.144	-11		42.014	-29		41.994	9		42.024	3		41.994	37
42.1	-3		42.1	10		42.07	33		42	-16		42.05	19		42.05	16		42.02	30		42.07	18		42.17	8		42.04	56		42.02	0		42.05	19		42.02	1
42.126	14		42.126	17		42.096	-1		42.026	37		42.076	-1		42.076	2		42.046	47		42.096	21		42.196	5		42.066	20		42.046	21		42.076	58		42.046	-2
42.152	-13		42.152	22		42.122	2		42.052	-2		42.102	27		42.102	-7		42.072	42		42.122	-1		42.222	4		42.092	-3		42.072	22		42.102	-4		42.072	7
42.178	-14		42.178	8		42.148	7		42.078	-22		42.128	26		42.128	-5		42.098	18		42.148	3		42.248	15		42.118	-21		42.098	5		42.128	-3		42.098	10
42.204	33		42.204	7		42.174	25		42.104	5		42.154	-9		42.154	14		42.124	25		42.174	-6		42.274	17		42.144	-11		42.124	8		42.154	-6		42.124	0
42.23	50		42.23	2		42.2	-18		42.13	28		42.18	31		42.18	20		42.15	52		42.2	12		42.3	0		42.17	-10		42.15	18		42.18	10		42.15	12
42.256	3		42.256	11		42.226	8		42.156	26		42.206	15		42.206	34		42.176	19		42.226	2		42.326	26		42.196	33		42.176	0		42.206	33		42.176	39
42.282	34		42.282	29		42.252	22		42.182	-5		42.232	-1		42.232	25		42.202	4		42.252	25		42.352	64		42.222	11		42.202	-10		42.232	10		42.202	31
42.308	37		42.308	52		42.278	17		42.208	-7		42.258	23		42.258	13		42.228	22		42.278	28		42.378	24		42.248	8		42.228	26		42.258	3		42.228	15
42.334	36		42.334	15		42.304	9		42.234	32		42.284	3		42.284	2		42.254	23		42.304	14		42.404	18		42.274	-5		42.254	39		42.284	16		42.254	-3
42.36	32		42.36	30		42.33	-17		42.26	32		42.31	0		42.31	44		42.28	12		42.33	1		42.43	34		42.3	20		42.28	39		42.31	22		42.28	24
42.386	70		42.386	13		42.356	3		42.286	19		42.336	28		42.336	36		42.306	28		42.356	11		42.456	36		42.326	26		42.306	45		42.336	52		42.306	45
42.412	37		42.412	29		42.382	21		42.312	5		42.362	23		42.362	17		42.332	36		42.382	19		42.482	50		42.352	11		42.332	42		42.362	4		42.332	40
42.438	30		42.438	27		42.408	34		42.338	8		42.388	52		42.388	34		42.358	33		42.408	16		42.508	24		42.378	12		42.358	45		42.388	29		42.358	11
42.464	42		42.464	19		42.434	20		42.364	12		42.414	45		42.414	46		42.384	28		42.434	18		42.534	25		42.404	18		42.384	19		42.414	43		42.384	0
42.49	41		42.49	21		42.46	36		42.39	18		42.44	27		42.44	43		42.41	56		42.46	15		42.56	18		42.43	5		42.41	9		42.44	23		42.41	33
42.516	66		42.516	22		42.486	42		42.416	24		42.466	69		42.466	54		42.436	24		42.486	8		42.586	4		42.456	40		42.436	6		42.466	34		42.436	26
42.542	16		42.542	42		42.512	25		42.442	33		42.492	46		42.492	59		42.462	39		42.512	12		42.612	45		42.482	8		42.462	19		42.492	22		42.462	34
42.568	15		42.568	41		42.538	22		42.468	19		42.518	29		42.518	53		42.488	27		42.538	42		42.638	59		42.508	6		42.488	14		42.518	21		42.488	61
42.594	19		42.594	14		42.564	25		42.494	5		42.544	37		42.544	33		42.514	33		42.564	40		42.664	19		42.534	34		42.514	22		42.544	39		42.514	36
42.62	31		42.62	29		42.59	54		42.52	26		42.57	39		42.57	45		42.54	40		42.59	18		42.69	19		42.56	26		42.54	40		42.57	33		42.54	31
42.646	39		42.646	27		42.616	23		42.546	39		42.596	44		42.596	55		42.566	38		42.616	21		42.716	40		42.586	28		42.566	52		42.596	53		42.566	32
42.672	39		42.672	3		42.642	32		42.572	25		42.622	51		42.622	40		42.592	30		42.642	10		42.742	39		42.612	17		42.592	33		42.622	38		42.592	31
42.698	42		42.698	-17		42.668	30		42.598	19		42.648	64		42.648	31		42.618	42		42.668	-5		42.768	45		42.638	18		42.618	18		42.648	6		42.618	51
42.724	54		42.724	17		42.694	23		42.624	30		42.674	64		42.674	37		42.644	24		42.694	21		42.794	44		42.664	9		42.644	43		42.674	7		42.644	53
42.75	57		42.75	43		42.72	10		42.65	45		42.7	43		42.7	43		42.67	17		42.72	34		42.82	80		42.69	7		42.67	61		42.7	30		42.67	54
42.776	46		42.776	17		42.746	15		42.676	17		42.726	40		42.726	62		42.696	36		42.746	33		42.846	83		42.716	4		42.696	42		42.726	49		42.696	63
42.802	48		42.802	-2		42.772	43		42.702	19		42.752	50		42.752	51		42.722	40		42.772	35		42.872	96		42.742	9		42.722	25		42.752	51		42.722	58
42.828	42		42.828	-10		42.798	66		42.728	27		42.778	70		42.778	39		42.748	30		42.798	19		42.898	139		42.768	18		42.748	28		42.778	57		42.748	61
42.854	24		42.854	19		42.824	73		42.754	24		42.804	88		42.804	29		42.774	18		42.824	12		42.924	196		42.794	26		42.774	30		42.804	46		42.774	93
42.88	32		42.88	40		42.85	72		42.78	43		42.83	121		42.83	47		42.8	1		42.85	8		42.95	298		42.82	26		42.8	40		42.83	42		42.8	98
42.906	87		42.906	45		42.876	96		42.806	56		42.856	193		42.856	53		42.826	20		42.876	57		42.976	330		42.846	41		42.826	46		42.856	73		42.826	143
42.932	118		42.932	62		42.902	120		42.832	73		42.882	262		42.882	46		42.852	58		42.902	126		43.002	317		42.872	67		42.852	59		42.882	120		42.852	190
42.958	158		42.958	89		42.928	126		42.858	85		42.908	318		42.908	73		42.878	54		42.928	179		43.028	319		42.898	106		42.878	87		42.908	149		42.878	272
42.984	259		42.984	131		42.954	196		42.884	112		42.934	361		42.934	102		42.904	74		42.954	261		43.054	263		42.924	154		42.904	120		42.934	193		42.904	354
43.01	353		43.01	202		42.98	292		42.91	132		42.96	355		42.96	156		42.93	135		42.98	311		43.08	233		42.95	189		42.93	143		42.96	257		42.93	367
43.036	385		43.036	266		43.006	348		42.936	167		42.986	331		42.986	247		42.956	200		43.006	346		43.106	209		42.976	212		42.956	190		42.986	315		42.956	315
43.062	350		43.062	313		43.032	391		42.962	261		43.012	302		43.012	317		42.982	253		43.032	345		43.132	144		43.002	287		42.982	293		43.012	316		42.982	260
43.088	311		43.088	354		43.058	347		42.988	345		43.038	273		43.038	357		43.008	301		43.058	270		43.158	117		43.028	360		43.008	361		43.038	317		43.008	248
43.114	295		43.114	343		43.084	260		43.014	380		43.064	263		43.064	358		43.034	334		43.084	230		43.184	91		43.054	343		43.034	372		43.064	291		43.034	227
43.14	282		43.14	284		43.11	229		43.04	335		43.09	194		43.09	327		43.06	339		43.11	210		43.21	61		43.08	299		43.06	347		43.09	220		43.06	186
43.166	238		43.166	236		43.136	220		43.066	253		43.116	114		43.116	280		43.086	316		43.136	191		43.236	42		43.106	266		43.086	280		43.116	216		43.086	127
43.192	187		43.192	204		43.162	208		43.092	214		43.142	76		43.142	239		43.112	267		43.162	159		43.262	27		43.132	232		43.112	261		43.142	204		43.112	96
43.218	144		43.218	163		43.188	156		43.118	216		43.168	52		43.168	218		43.138	232		43.188	93		43.288	28		43.158	212		43.138	249		43.168	178		43.138	53
43.244	87		43.244	134		43.214	102		43.144	200		43.194	51		43.194	164		43.164	170		43.214	59		43.314	31		43.184	187		43.164	183		43.194	136		43.164	50
43.27	83		43.27	80		43.24	77		43.17	130		43.22	21		43.22	106		43.19	127		43.24	35		43.34	21		43.21	114		43.19	130		43.22	82		43.19	54
43.296	62		43.296	46		43.266	69		43.196	77		43.246	15		43.246	77		43.216	98		43.266	37		43.366	18		43.236	63		43.216	87		43.246	46		43.216	17
43.322	32		43.322	54		43.292	54		43.222	66		43.272	14		43.272	53		43.242	47		43.292	30		43.392	-3		43.262	33		43.242	52		43.272	37		43.242	16
43.348	31		43.348	32		43.318	29		43.248	52		43.298	24		43.298	50		43.268	25		43.318	25		43.418	-6		43.288	27		43.268	33		43.298	7		43.268	25
43.374	33		43.374	44		43.344	12		43.274	49		43.324	20		43.324	65		43.294	33		43.344	34		43.444	19		43.314	41		43.294	29		43.324	26		43.294	20
43.4	23		43.4	42		43.37	6		43.3	12		43.35	13		43.35	47		43.32	23		43.37	11		43.47	7		43.34	39		43.32	43		43.35	33		43.32	8
43.426	15		43.426	41		43.396	32		43.326	15		43.376	5		43.376	34		43.346	25		43.396	5		43.496	7		43.366	44		43.346	40		43.376	38		43.346	17
43.452	23		43.452	32		43.422	22		43.352	15		43.402	28		43.402	24		43.372	10		43.422	33		43.522	-16		43.392	27		43.372	44		43.402	40		43.372	20
43.478	-1		43.478	29		43.448	-7		43.378	27		43.428	5		43.428	25		43.398	18		43.448	27		43.548	19		43.418	16		43.398	20		43.428	6		43.398	18
43.504	2		43.504	38		43.474	-3		43.404	36		43.454	-8		43.454	10		43.424	33		43.474	6		43.574	31		43.444	-1		43.424	10		43.454	17		43.424	-8
43.53	15		43.53	32		43.5	21		43.43	21		43.48	11		43.48	-9		43.45	32		43.5	5		43.6	6		43.47	-9		43.45	22		43.48	2		43.45	13
43.556	5		43.556	27		43.526	25		43.456	15		43.506	16		43.506	-7		43.476	33		43.526	12		43.626	26		43.496	-3		43.476	21		43.506	-14		43.476	17
43.582	22		43.582	14		43.552	27		43.482	4		43.532	12		43.532	11		43.502	8		43.552	24		43.652	17		43.522	34		43.502	-17		43.532	-13		43.502	5
43.608	16		43.608	13		43.578	32		43.508	19		43.558	2		43.558	22		43.528	24		43.578	48		43.678	25		43.548	9		43.528	14		43.558	-4		43.528	-4
43.634	17		43.634	20		43.604	9		43.534	14		43.584	-17		43.584	7		43.554	27		43.604	43		43.704	14		43.574	1		43.554	6		43.584	36		43.554	-9
43.66	22		43.66	17		43.63	25		43.56	15		43.61	-2		43.61	8		43.58	49		43.63	34		43.73	16		43.6	23		43.58	19		43.61	30		43.58	9
43.686	21		43.686	13		43.656	21		43.586	3		43.636	6		43.636	12		43.606	9		43.656	6		43.756	20		43.626	10		43.606	14		43.636	37		43.606	2
43.712	18		43.712	26		43.682	3		43.612	0		43.662	2		43.662	32		43.632	14		43.682	20		43.782	2		43.652	-6		43.632	-13		43.662	26		43.632	-19
43.738	22		43.738	32		43.708	8		43.638	26		43.688	-6		43.688	27		43.658	10		43.708	-14		43.808	21		43.678	-4		43.658	24		43.688	-11		43.658	25
43.764	31		43.764	16		43.734	9		43.664	24		43.714	37		43.714	6		43.684	1		43.734	-6		43.834	15		43.704	-10		43.684	30		43.714	12		43.684	29
43.79	28		43.79	13		43.76	8		43.69	20		43.74	13		43.74	28		43.71	25		43.76	-2		43.86	5		43.73	-12		43.71	13		43.74	-15		43.71	33
43.816	22		43.816	19		43.786	10		43.716	17		43.766	5		43.766	-4		43.736	26		43.786	33		43.886	10		43.756	-3		43.736	13		43.766	-4		43.736	37
43.842	17		43.842	11		43.812	30		43.742	33		43.792	17		43.792	-8		43.762	9		43.812	7		43.912	-2		43.782	20		43.762	12		43.792	5		43.762	4
43.868	13		43.868	0		43.838	15		43.768	20		43.818	26		43.818	7		43.788	1		43.838	-5		43.938	-33		43.808	9		43.788	-3		43.818	36		43.788	4
43.894	17		43.894	34		43.864	3		43.794	12		43.844	-15		43.844	4		43.814	37		43.864	13		43.964	-7		43.834	20		43.814	23		43.844	14		43.814	7
43.92	15		43.92	7		43.89	0		43.82	-18		43.87	23		43.87	-5		43.84	17		43.89	17		43.99	26		43.86	-11		43.84	4		43.87	10		43.84	38
43.946	14		43.946	-4		43.916	15		43.846	7		43.896	0		43.896	19		43.866	2		43.916	14		44.016	14		43.886	1		43.866	29		43.896	32		43.866	17
43.972	15		43.972	20		43.942	9		43.872	12		43.922	16		43.922	31		43.892	15		43.942	17		44.042	23		43.912	0		43.892	20		43.922	30		43.892	-9
43.998	26		43.998	5		43.968	21		43.898	16		43.948	-12		43.948	22		43.918	19		43.968	18		44.068	11		43.938	-5		43.918	-21		43.948	22		43.918	2
44.024	4		44.024	15		43.994	9		43.924	-2		43.974	13		43.974	15		43.944	23		43.994	16		44.094	7		43.964	21		43.944	20		43.974	26		43.944	15
44.05	45		44.05	24		44.02	18		43.95	17		44	7		44	-10		43.97	-11		44.02	18		44.12	9		43.99	-17		43.97	12		44	48		43.97	15
44.076	19		44.076	13		44.046	38		43.976	21		44.026	-6		44.026	33		43.996	-9		44.046	2		44.146	19		44.016	-3		43.996	38		44.026	16		43.996	-8
44.102	22		44.102	-2		44.072	29		44.002	-2		44.052	34		44.052	13		44.022	4		44.072	12		44.172	24		44.042	27		44.022	5		44.052	22		44.022	-17
44.128	19		44.128	35		44.098	20		44.028	13		44.078	27		44.078	-12		44.048	29		44.098	9		44.198	16		44.068	8		44.048	31		44.078	30		44.048	40
44.154	53		44.154	43		44.124	40		44.054	8		44.104	8		44.104	5		44.074	34		44.124	13		44.224	44		44.094	4		44.074	14		44.104	11		44.074	14
44.18	14		44.18	14		44.15	9		44.08	18		44.13	8		44.13	25		44.1	20		44.15	2		44.25	-12		44.12	27		44.1	5		44.13	30		44.1	30
44.206	-2		44.206	30		44.176	6		44.106	4		44.156	13		44.156	-4		44.126	40		44.176	-9		44.276	29		44.146	-14		44.126	-6		44.156	9		44.126	22
44.232	-21		44.232	6		44.202	-4		44.132	12		44.182	35		44.182	-4		44.152	18		44.202	-6		44.302	4		44.172	9		44.152	13		44.182	0		44.152	12
44.258	11		44.258	36		44.228	9		44.158	2		44.208	14		44.208	-4		44.178	17		44.228	18		44.328	29		44.198	26		44.178	-9		44.208	9		44.178	-23
44.284	23		44.284	0		44.254	12		44.184	-4		44.234	18		44.234	41		44.204	28		44.254	3		44.354	-11		44.224	-10		44.204	4		44.234	4		44.204	-9
44.31	27		44.31	43		44.28	14		44.21	13		44.26	2		44.26	18		44.23	22		44.28	12		44.38	36		44.25	26		44.23	24		44.26	21		44.23	-7
44.336	19		44.336	63		44.306	1		44.236	7		44.286	12		44.286	10		44.256	10		44.306	21		44.406	8		44.276	-41		44.256	39		44.286	18		44.256	14
44.362	35		44.362	3		44.332	-21		44.262	-3		44.312	8		44.312	9		44.282	-11		44.332	13		44.432	8		44.302	36		44.282	25		44.312	24		44.282	25
44.388	-8		44.388	21		44.358	9		44.288	-4		44.338	31		44.338	2		44.308	4		44.358	7		44.458	16		44.328	12		44.308	18		44.338	6		44.308	23
44.414	38		44.414	29		44.384	16		44.314	54		44.364	9		44.364	-6		44.334	0		44.384	-2		44.484	21		44.354	33		44.334	8		44.364	19		44.334	10
44.44	30		44.44	50		44.41	7		44.34	3		44.39	8		44.39	4		44.36	-4		44.41	5		44.51	12		44.38	26		44.36	16		44.39	28		44.36	-8
44.466	30		44.466	-9		44.436	-9		44.366	21		44.416	37		44.416	16		44.386	1		44.436	36		44.536	19		44.406	16		44.386	31		44.416	-6		44.386	31
44.492	42		44.492	37		44.462	-11		44.392	13		44.442	7		44.442	-7		44.412	17		44.462	15		44.562	26		44.432	0		44.412	26		44.442	33		44.412	30
44.518	1		44.518	11		44.488	16		44.418	18		44.468	25		44.468	41		44.438	6		44.488	3		44.588	54		44.458	1		44.438	15		44.468	40		44.438	19
44.544	13		44.544	14		44.514	-1		44.444	-5		44.494	27		44.494	11		44.464	20		44.514	34		44.614	19		44.484	20		44.464	-12		44.494	31		44.464	17
44.57	23		44.57	3		44.54	11		44.47	14		44.52	24		44.52	-3		44.49	16		44.54	25		44.64	29		44.51	-3		44.49	39		44.52	55		44.49	41
44.596	5		44.596	12		44.566	-5		44.496	23		44.546	21		44.546	21		44.516	12		44.566	13		44.666	15		44.536	17		44.516	33		44.546	19		44.516	14
44.622	6		44.622	9		44.592	18		44.522	1		44.572	-2		44.572	3		44.542	9		44.592	5		44.692	12		44.562	-5		44.542	2		44.572	33		44.542	9
44.648	-9		44.648	-5		44.618	-11		44.548	4		44.598	-20		44.598	22		44.568	1		44.618	27		44.718	34		44.588	29		44.568	3		44.598	50		44.568	-9
44.674	-5		44.674	-4		44.644	-5		44.574	35		44.624	-7		44.624	22		44.594	10		44.644	25		44.744	35		44.614	18		44.594	24		44.624	20		44.594	-1
44.7	23		44.7	2		44.67	9		44.6	-2		44.65	38		44.65	15		44.62	12		44.67	-7		44.77	37		44.64	-10		44.62	8		44.65	22		44.62	-10
44.726	48		44.726	0		44.696	35		44.626	-10		44.676	34		44.676	12		44.646	19		44.696	28		44.796	-10		44.666	7		44.646	-10		44.676	26		44.646	33
44.752	1		44.752	13		44.722	0		44.652	-1		44.702	0		44.702	-2		44.672	15		44.722	26		44.822	20		44.692	2		44.672	-4		44.702	25		44.672	29
44.778	16		44.778	34		44.748	38		44.678	5		44.728	-9		44.728	11		44.698	25		44.748	1		44.848	-6		44.718	10		44.698	12		44.728	30		44.698	12
44.804	32		44.804	4		44.774	-2		44.704	14		44.754	6		44.754	-4		44.724	3		44.774	-7		44.874	32		44.744	-11		44.724	8		44.754	19		44.724	4
44.83	11		44.83	17		44.8	17		44.73	8		44.78	36		44.78	35		44.75	27		44.8	11		44.9	32		44.77	-7		44.75	-4		44.78	13		44.75	7
44.856	-13		44.856	31		44.826	0		44.756	12		44.806	-8		44.806	16		44.776	-3		44.826	10		44.926	43		44.796	13		44.776	7		44.806	25		44.776	14
44.882	21		44.882	30		44.852	33		44.782	3		44.832	-3		44.832	37		44.802	9		44.852	0		44.952	36		44.822	2		44.802	-2		44.832	8		44.802	11
44.908	39		44.908	22		44.878	13		44.808	36		44.858	3		44.858	37		44.828	15		44.878	6		44.978	-5		44.848	6		44.828	5		44.858	13		44.828	12
44.934	21		44.934	-4		44.904	8		44.834	13		44.884	10		44.884	27		44.854	0		44.904	12		45.004	29		44.874	-4		44.854	23		44.884	17		44.854	31
44.96	29		44.96	39		44.93	0		44.86	23		44.91	24		44.91	-3		44.88	-1		44.93	26		45.03	25		44.9	6		44.88	16		44.91	1		44.88	28
44.986	3		44.986	27		44.956	-1		44.886	21		44.936	8		44.936	-19		44.906	-10		44.956	30		45.056	20		44.926	10		44.906	6		44.936	13		44.906	45
45.012	31		45.012	10		44.982	0		44.912	8		44.962	10		44.962	2		44.932	13		44.982	-5		45.082	2		44.952	23		44.932	11		44.962	18		44.932	40
45.038	25		45.038	27		45.008	-2		44.938	21		44.988	26		44.988	16		44.958	19		45.008	5		45.108	-6		44.978	16		44.958	29		44.988	10		44.958	49
45.064	9		45.064	30		45.034	-6		44.964	14		45.014	6		45.014	1		44.984	21		45.034	22		45.134	16		45.004	40		44.984	18		45.014	24		44.984	33
45.09	-5		45.09	40		45.06	37		44.99	12		45.04	33		45.04	0		45.01	23		45.06	6		45.16	-3		45.03	8		45.01	1		45.04	13		45.01	31
45.116	-8		45.116	4		45.086	40		45.016	29		45.066	30		45.066	-21		45.036	15		45.086	20		45.186	-2		45.056	5		45.036	11		45.066	11		45.036	5
45.142	8		45.142	30		45.112	30		45.042	4		45.092	6		45.092	-3		45.062	7		45.112	4		45.212	-4		45.082	10		45.062	8		45.092	13		45.062	11
45.168	16		45.168	23		45.138	19		45.068	0		45.118	16		45.118	29		45.088	23		45.138	-4		45.238	46		45.108	20		45.088	-1		45.118	15		45.088	4
45.194	16		45.194	13		45.164	27		45.094	17		45.144	4		45.144	13		45.114	14		45.164	24		45.264	29		45.134	23		45.114	11		45.144	42		45.114	7
45.22	13		45.22	14		45.19	19		45.12	26		45.17	22		45.17	17		45.14	11		45.19	29		45.29	20		45.16	18		45.14	18		45.17	25		45.14	-2
45.246	10		45.246	25		45.216	18		45.146	19		45.196	17		45.196	4		45.166	32		45.216	21		45.316	39		45.186	2		45.166	25		45.196	22		45.166	-10
45.272	11		45.272	24		45.242	9		45.172	39		45.222	23		45.222	7		45.192	37		45.242	18		45.342	17		45.212	-7		45.192	11		45.222	10		45.192	1
45.298	14		45.298	37		45.268	-3		45.198	23		45.248	32		45.248	18		45.218	20		45.268	29		45.368	15		45.238	3		45.218	-13		45.248	7		45.218	23
45.324	15		45.324	23		45.294	1		45.224	-1		45.274	23		45.274	16		45.244	25		45.294	16		45.394	31		45.264	19		45.244	-3		45.274	26		45.244	38
45.35	24		45.35	38		45.32	3		45.25	18		45.3	10		45.3	15		45.27	31		45.32	0		45.42	13		45.29	3		45.27	25		45.3	34		45.27	24
45.376	6		45.376	35		45.346	11		45.276	39		45.326	12		45.326	21		45.296	29		45.346	-10		45.446	15		45.316	-1		45.296	28		45.326	30		45.296	14
45.402	1		45.402	4		45.372	17		45.302	20		45.352	1		45.352	37		45.322	23		45.372	0		45.472	20		45.342	7		45.322	27		45.352	2		45.322	16
45.428	6		45.428	-2		45.398	16		45.328	8		45.378	8		45.378	38		45.348	5		45.398	20		45.498	18		45.368	-5		45.348	2		45.378	33		45.348	35
45.454	16		45.454	28		45.424	28		45.354	14		45.404	29		45.404	32		45.374	17		45.424	23		45.524	13		45.394	-4		45.374	-22		45.404	14		45.374	31
45.48	16		45.48	28		45.45	37		45.38	11		45.43	48		45.43	29		45.4	22		45.45	17		45.55	12		45.42	14		45.4	3		45.43	-15		45.4	10
45.506	8		45.506	32		45.476	45		45.406	20		45.456	41		45.456	9		45.426	12		45.476	14		45.576	25		45.446	20		45.426	24		45.456	15		45.426	6
45.532	9		45.532	37		45.502	30		45.432	28		45.482	32		45.482	-1		45.452	11		45.502	23		45.602	26		45.472	14		45.452	6		45.482	47		45.452	7
45.558	20		45.558	14		45.528	15		45.458	31		45.508	16		45.508	14		45.478	29		45.528	31		45.628	24		45.498	16		45.478	-2		45.508	47		45.478	16
45.584	26		45.584	31		45.554	12		45.484	40		45.534	13		45.534	32		45.504	58		45.554	33		45.654	32		45.524	8		45.504	33		45.534	31		45.504	18
45.61	22		45.61	45		45.58	2		45.51	24		45.56	26		45.56	32		45.53	46		45.58	16		45.68	27		45.55	9		45.53	38		45.56	28		45.53	31
45.636	23		45.636	26		45.606	3		45.536	26		45.586	21		45.586	13		45.556	43		45.606	5		45.706	20		45.576	23		45.556	30		45.586	26		45.556	32
45.662	19		45.662	38		45.632	10		45.562	23		45.612	4		45.612	7		45.582	46		45.632	21		45.732	9		45.602	9		45.582	23		45.612	18		45.582	4
45.688	26		45.688	48		45.658	9		45.588	13		45.638	-3		45.638	15		45.608	21		45.658	9		45.758	-11		45.628	-6		45.608	21		45.638	8		45.608	12
45.714	11		45.714	34		45.684	0		45.614	10		45.664	11		45.664	10		45.634	12		45.684	-6		45.784	-3		45.654	10		45.634	29		45.664	5		45.634	27
45.74	0		45.74	11		45.71	-7		45.64	6		45.69	12		45.69	6		45.66	14		45.71	7		45.81	8		45.68	16		45.66	8		45.69	14		45.66	0
45.766	17		45.766	4		45.736	1		45.666	11		45.716	21		45.716	18		45.686	31		45.736	24		45.836	15		45.706	8		45.686	9		45.716	21		45.686	-13
45.792	11		45.792	27		45.762	19		45.692	1		45.742	25		45.742	27		45.712	30		45.762	44		45.862	33		45.732	15		45.712	15		45.742	15		45.712	12
45.818	20		45.818	25		45.788	23		45.718	9		45.768	9		45.768	23		45.738	4		45.788	50		45.888	29		45.758	23		45.738	7		45.768	8		45.738	29
45.844	13		45.844	23		45.814	22		45.744	-2		45.794	15		45.794	9		45.764	15		45.814	35		45.914	10		45.784	17		45.764	18		45.794	-5		45.764	22
45.87	15		45.87	5		45.84	20		45.77	4		45.82	22		45.82	11		45.79	28		45.84	21		45.94	-4		45.81	2		45.79	34		45.82	-18		45.79	6
45.896	29		45.896	-5		45.866	11		45.796	20		45.846	15		45.846	12		45.816	4		45.866	35		45.966	22		45.836	27		45.816	15		45.846	6		45.816	8
45.922	2		45.922	8		45.892	-5		45.822	24		45.872	11		45.872	4		45.842	-10		45.892	34		45.992	39		45.862	31		45.842	3		45.872	15		45.842	-3
45.948	3		45.948	5		45.918	3		45.848	23		45.898	32		45.898	6		45.868	-6		45.918	4		46.018	31		45.888	21		45.868	2		45.898	7		45.868	1
45.974	-7		45.974	8		45.944	44		45.874	18		45.924	26		45.924	12		45.894	15		45.944	9		46.044	20		45.914	20		45.894	-2		45.924	5		45.894	32
46	5		46	12		45.97	17		45.9	42		45.95	30		45.95	19		45.92	14		45.97	22		46.07	29		45.94	12		45.92	5		45.95	3		45.92	16
46.026	15		46.026	11		45.996	-4		45.926	39		45.976	14		45.976	10		45.946	9		45.996	8		46.096	7		45.966	13		45.946	1		45.976	29		45.946	14
46.052	21		46.052	-7		46.022	12		45.952	32		46.002	7		46.002	35		45.972	35		46.022	11		46.122	16		45.992	5		45.972	9		46.002	44		45.972	15
46.078	34		46.078	7		46.048	31		45.978	6		46.028	21		46.028	25		45.998	40		46.048	28		46.148	15		46.018	12		45.998	17		46.028	19		45.998	7
46.104	16		46.104	28		46.074	15		46.004	13		46.054	21		46.054	11		46.024	52		46.074	15		46.174	23		46.044	21		46.024	18		46.054	41		46.024	7
46.13	29		46.13	25		46.1	-26		46.03	29		46.08	29		46.08	42		46.05	26		46.1	18		46.2	14		46.07	12		46.05	21		46.08	47		46.05	18
46.156	16		46.156	2		46.126	19		46.056	32		46.106	13		46.106	35		46.076	11		46.126	29		46.226	2		46.096	22		46.076	14		46.106	42		46.076	10
46.182	-3		46.182	1		46.152	35		46.082	-11		46.132	-3		46.132	23		46.102	21		46.152	12		46.252	12		46.122	21		46.102	3		46.132	39		46.102	-10
46.208	20		46.208	31		46.178	40		46.108	9		46.158	32		46.158	-3		46.128	29		46.178	7		46.278	15		46.148	15		46.128	8		46.158	26		46.128	-5
46.234	34		46.234	33		46.204	14		46.134	18		46.184	47		46.184	1		46.154	29		46.204	24		46.304	-5		46.174	28		46.154	-9		46.184	16		46.154	8
46.26	5		46.26	32		46.23	23		46.16	19		46.21	48		46.21	-2		46.18	-11		46.23	27		46.33	18		46.2	-5		46.18	13		46.21	0		46.18	21
46.286	9		46.286	12		46.256	25		46.186	28		46.236	22		46.236	13		46.206	12		46.256	10		46.356	-2		46.226	-10		46.206	27		46.236	57		46.206	13
46.312	8		46.312	14		46.282	29		46.212	16		46.262	26		46.262	5		46.232	29		46.282	-14		46.382	21		46.252	5		46.232	16		46.262	34		46.232	14
46.338	0		46.338	10		46.308	2		46.238	11		46.288	11		46.288	9		46.258	9		46.308	-7		46.408	11		46.278	7		46.258	53		46.288	32		46.258	9
46.364	3		46.364	4		46.334	-10		46.264	8		46.314	13		46.314	30		46.284	27		46.334	11		46.434	12		46.304	10		46.284	44		46.314	14		46.284	-4
46.39	27		46.39	6		46.36	4		46.29	38		46.34	4		46.34	20		46.31	34		46.36	32		46.46	29		46.33	-1		46.31	17		46.34	9		46.31	25
46.416	27		46.416	9		46.386	-8		46.316	-11		46.366	9		46.366	32		46.336	14		46.386	13		46.486	8		46.356	31		46.336	22		46.366	23		46.336	15
46.442	64		46.442	-2		46.412	24		46.342	-18		46.392	23		46.392	0		46.362	3		46.412	2		46.512	28		46.382	18		46.362	13		46.392	27		46.362	18
46.468	36		46.468	-10		46.438	12		46.368	16		46.418	22		46.418	34		46.388	7		46.438	12		46.538	30		46.408	13		46.388	31		46.418	27		46.388	18
46.494	31		46.494	9		46.464	25		46.394	-4		46.444	-1		46.444	27		46.414	-5		46.464	18		46.564	12		46.434	27		46.414	19		46.444	3		46.414	9
46.52	15		46.52	10		46.49	22		46.42	1		46.47	36		46.47	32		46.44	25		46.49	1		46.59	24		46.46	-5		46.44	23		46.47	24		46.44	18
46.546	17		46.546	6		46.516	34		46.446	-4		46.496	43		46.496	29		46.466	13		46.516	-6		46.616	15		46.486	27		46.466	20		46.496	13		46.466	20
46.572	-1		46.572	22		46.542	28		46.472	32		46.522	15		46.522	-1		46.492	12		46.542	-5		46.642	18		46.512	27		46.492	10		46.522	5		46.492	16
46.598	30		46.598	17		46.568	-20		46.498	15		46.548	17		46.548	28		46.518	26		46.568	15		46.668	-11		46.538	-12		46.518	10		46.548	12		46.518	12
46.624	47		46.624	18		46.594	13		46.524	6		46.574	24		46.574	28		46.544	14		46.594	34		46.694	14		46.564	10		46.544	-5		46.574	20		46.544	-3
46.65	1		46.65	26		46.62	-10		46.55	7		46.6	20		46.6	3		46.57	36		46.62	31		46.72	48		46.59	30		46.57	-6		46.6	37		46.57	7
46.676	22		46.676	14		46.646	7		46.576	-4		46.626	31		46.626	15		46.596	7		46.646	-3		46.746	23		46.616	3		46.596	26		46.626	14		46.596	10
46.702	10		46.702	15		46.672	2		46.602	11		46.652	33		46.652	-11		46.622	-14		46.672	29		46.772	49		46.642	27		46.622	11		46.652	3		46.622	22
46.728	32		46.728	8		46.698	32		46.628	8		46.678	37		46.678	26		46.648	19		46.698	-5		46.798	14		46.668	18		46.648	9		46.678	15		46.648	-11
46.754	-6		46.754	22		46.724	-14		46.654	0		46.704	6		46.704	31		46.674	2		46.724	-14		46.824	17		46.694	13		46.674	21		46.704	5		46.674	24
46.78	-3		46.78	28		46.75	4		46.68	-34		46.73	39		46.73	-1		46.7	-16		46.75	-4		46.85	4		46.72	20		46.7	14		46.73	-13		46.7	-9
46.806	11		46.806	4		46.776	-9		46.706	20		46.756	12		46.756	43		46.726	-5		46.776	32		46.876	11		46.746	27		46.726	-7		46.756	10		46.726	23
46.832	6		46.832	-11		46.802	33		46.732	27		46.782	57		46.782	28		46.752	42		46.802	25		46.902	15		46.772	-4		46.752	11		46.782	4		46.752	31
46.858	-12		46.858	-3		46.828	30		46.758	-8		46.808	-14		46.808	12		46.778	2		46.828	-4		46.928	8		46.798	-1		46.778	46		46.808	-7		46.778	16
46.884	0		46.884	23		46.854	5		46.784	30		46.834	-8		46.834	-1		46.804	17		46.854	15		46.954	15		46.824	16		46.804	38		46.834	22		46.804	0
46.91	12		46.91	12		46.88	-17		46.81	5		46.86	28		46.86	0		46.83	39		46.88	24		46.98	8		46.85	34		46.83	1		46.86	7		46.83	17
46.936	34		46.936	16		46.906	-19		46.836	27		46.886	35		46.886	6		46.856	15		46.906	-29		47.006	56		46.876	34		46.856	14		46.886	13		46.856	14
46.962	-21		46.962	12		46.932	25		46.862	17		46.912	14		46.912	13		46.882	-31		46.932	19		47.032	1		46.902	21		46.882	39		46.912	25		46.882	62
46.988	21		46.988	7		46.958	20		46.888	40		46.938	28		46.938	-28		46.908	17		46.958	17		47.058	-10		46.928	7		46.908	3		46.938	25		46.908	6
47.014	7		47.014	17		46.984	29		46.914	8		46.964	20		46.964	13		46.934	1		46.984	27		47.084	-3		46.954	9		46.934	36		46.964	23		46.934	-23
47.04	23		47.04	3		47.01	-21		46.94	28		46.99	20		46.99	15		46.96	30		47.01	23		47.11	-1		46.98	7		46.96	4		46.99	7		46.96	7
47.066	37		47.066	10		47.036	9		46.966	22		47.016	42		47.016	-2		46.986	44		47.036	2		47.136	10		47.006	22		46.986	-3		47.016	12		46.986	14
47.092	54		47.092	-24		47.062	35		46.992	29		47.042	22		47.042	-17		47.012	40		47.062	13		47.162	26		47.032	16		47.012	10		47.042	20		47.012	-7
47.118	27		47.118	32		47.088	-12		47.018	58		47.068	11		47.068	5		47.038	-8		47.088	14		47.188	3		47.058	15		47.038	10		47.068	-7		47.038	7
47.144	39		47.144	9		47.114	34		47.044	19		47.094	-30		47.094	37		47.064	22		47.114	-4		47.214	-13		47.084	-15		47.064	20		47.094	13		47.064	14
47.17	-4		47.17	26		47.14	22		47.07	52		47.12	-5		47.12	30		47.09	47		47.14	-8		47.24	-11		47.11	-5		47.09	-5		47.12	-18		47.09	-8
47.196	23		47.196	29		47.166	6		47.096	-8		47.146	38		47.146	41		47.116	29		47.166	6		47.266	22		47.136	2		47.116	21		47.146	0		47.116	26
47.222	15		47.222	11		47.192	9		47.122	-4		47.172	28		47.172	5		47.142	28		47.192	33		47.292	30		47.162	12		47.142	-25		47.172	21		47.142	0
47.248	16		47.248	22		47.218	9		47.148	5		47.198	1		47.198	16		47.168	5		47.218	7		47.318	15		47.188	38		47.168	8		47.198	29		47.168	-6
47.274	23		47.274	1		47.244	15		47.174	12		47.224	15		47.224	23		47.194	37		47.244	26		47.344	20		47.214	-3		47.194	7		47.224	-12		47.194	6
47.3	10		47.3	-4		47.27	5		47.2	13		47.25	-14		47.25	-6		47.22	37		47.27	29		47.37	19		47.24	-11		47.22	10		47.25	-5		47.22	-5
47.326	-29		47.326	14		47.296	-1		47.226	22		47.276	-4		47.276	29		47.246	20		47.296	-9		47.396	26		47.266	21		47.246	15		47.276	11		47.246	19
47.352	8		47.352	-17		47.322	-8		47.252	14		47.302	38		47.302	22		47.272	24		47.322	5		47.422	13		47.292	17		47.272	36		47.302	36		47.272	31
47.378	11		47.378	-4		47.348	4		47.278	8		47.328	15		47.328	25		47.298	11		47.348	20		47.448	13		47.318	-4		47.298	9		47.328	-1		47.298	12
47.404	10		47.404	42		47.374	19		47.304	7		47.354	36		47.354	12		47.324	68		47.374	40		47.474	20		47.344	-7		47.324	27		47.354	7		47.324	17
47.43	28		47.43	11		47.4	17		47.33	24		47.38	17		47.38	3		47.35	38		47.4	24		47.5	0		47.37	10		47.35	41		47.38	9		47.35	11
47.456	11		47.456	12		47.426	-13		47.356	12		47.406	3		47.406	-2		47.376	7		47.426	18		47.526	5		47.396	-2		47.376	26		47.406	3		47.376	36
47.482	3		47.482	9		47.452	5		47.382	-4		47.432	10		47.432	26		47.402	5		47.452	15		47.552	6		47.422	26		47.402	6		47.432	10		47.402	48
47.508	20		47.508	6		47.478	7		47.408	15		47.458	30		47.458	36		47.428	28		47.478	13		47.578	15		47.448	10		47.428	-18		47.458	20		47.428	-1
47.534	13		47.534	20		47.504	15		47.434	48		47.484	15		47.484	12		47.454	21		47.504	31		47.604	30		47.474	16		47.454	16		47.484	31		47.454	34
47.56	39		47.56	17		47.53	23		47.46	19		47.51	32		47.51	9		47.48	-1		47.53	20		47.63	-3		47.5	17		47.48	49		47.51	25		47.48	13
47.586	29		47.586	25		47.556	0		47.486	5		47.536	48		47.536	-5		47.506	15		47.556	-4		47.656	6		47.526	16		47.506	42		47.536	19		47.506	-13
47.612	19		47.612	-3		47.582	31		47.512	-5		47.562	26		47.562	7		47.532	32		47.582	15		47.682	20		47.552	6		47.532	0		47.562	24		47.532	-1
47.638	11		47.638	9		47.608	-5		47.538	8		47.588	24		47.588	30		47.558	6		47.608	28		47.708	46		47.578	9		47.558	35		47.588	17		47.558	10
47.664	37		47.664	25		47.634	0		47.564	8		47.614	15		47.614	4		47.584	7		47.634	23		47.734	36		47.604	22		47.584	29		47.614	36		47.584	24
47.69	36		47.69	29		47.66	-2		47.59	20		47.64	-13		47.64	12		47.61	5		47.66	23		47.76	19		47.63	22		47.61	24		47.64	33		47.61	27
47.716	22		47.716	31		47.686	-5		47.616	38		47.666	30		47.666	11		47.636	28		47.686	17		47.786	22		47.656	41		47.636	15		47.666	9		47.636	12
47.742	27		47.742	36		47.712	30		47.642	-7		47.692	17		47.692	5		47.662	9		47.712	10		47.812	45		47.682	38		47.662	4		47.692	27		47.662	21
47.768	22		47.768	23		47.738	23		47.668	-1		47.718	18		47.718	30		47.688	2		47.738	-1		47.838	32		47.708	24		47.688	37		47.718	11		47.688	24
47.794	29		47.794	14		47.764	25		47.694	15		47.744	37		47.744	25		47.714	5		47.764	13		47.864	14		47.734	25		47.714	30		47.744	4		47.714	36
47.82	6		47.82	5		47.79	24		47.72	-2		47.77	41		47.77	20		47.74	23		47.79	35		47.89	13		47.76	32		47.74	10		47.77	26		47.74	33
47.846	20		47.846	11		47.816	21		47.746	19		47.796	33		47.796	25		47.766	20		47.816	29		47.916	9		47.786	29		47.766	12		47.796	21		47.766	14
47.872	30		47.872	21		47.842	26		47.772	39		47.822	-3		47.822	33		47.792	34		47.842	27		47.942	9		47.812	35		47.792	28		47.822	24		47.792	19
47.898	49		47.898	32		47.868	42		47.798	39		47.848	-4		47.848	40		47.818	12		47.868	16		47.968	1		47.838	44		47.818	25		47.848	21		47.818	19
47.924	7		47.924	27		47.894	28		47.824	36		47.874	3		47.874	42		47.844	19		47.894	17		47.994	10		47.864	14		47.844	36		47.874	10		47.844	33
47.95	4		47.95	20		47.92	0		47.85	8		47.9	8		47.9	10		47.87	22		47.92	37		48.02	8		47.89	6		47.87	36		47.9	11		47.87	35
47.976	26		47.976	23		47.946	7		47.876	11		47.926	20		47.926	33		47.896	25		47.946	13		48.046	10		47.916	0		47.896	14		47.926	35		47.896	15
48.002	28		48.002	23		47.972	13		47.902	19		47.952	14		47.952	55		47.922	3		47.972	10		48.072	19		47.942	12		47.922	17		47.952	23		47.922	8
48.028	38		48.028	21		47.998	3		47.928	1		47.978	15		47.978	26		47.948	13		47.998	21		48.098	19		47.968	29		47.948	18		47.978	3		47.948	16
48.054	33		48.054	6		48.024	25		47.954	-4		48.004	12		48.004	25		47.974	26		48.024	9		48.124	12		47.994	20		47.974	34		48.004	14		47.974	29
48.08	19		48.08	10		48.05	35		47.98	3		48.03	4		48.03	24		48	6		48.05	-13		48.15	26		48.02	16		48	24		48.03	17		48	22
48.106	2		48.106	4		48.076	18		48.006	8		48.056	8		48.056	29		48.026	15		48.076	-4		48.176	9		48.046	10		48.026	2		48.056	-1		48.026	25
48.132	6		48.132	-22		48.102	5		48.032	24		48.082	6		48.082	8		48.052	9		48.102	12		48.202	-5		48.072	4		48.052	20		48.082	-10		48.052	13
48.158	13		48.158	1		48.128	9		48.058	10		48.108	14		48.108	7		48.078	4		48.128	13		48.228	6		48.098	18		48.078	28		48.108	0		48.078	11
48.184	13		48.184	23		48.154	14		48.084	7		48.134	17		48.134	24		48.104	22		48.154	11		48.254	21		48.124	26		48.104	14		48.134	5		48.104	25
48.21	-2		48.21	7		48.18	17		48.11	1		48.16	18		48.16	14		48.13	24		48.18	23		48.28	32		48.15	20		48.13	18		48.16	20		48.13	35
48.236	-3		48.236	1		48.206	17		48.136	-6		48.186	19		48.186	21		48.156	5		48.206	24		48.306	33		48.176	7		48.156	7		48.186	34		48.156	28
48.262	14		48.262	16		48.232	22		48.162	24		48.212	18		48.212	20		48.182	9		48.232	21		48.332	28		48.202	13		48.182	-3		48.212	25		48.182	10
48.288	16		48.288	12		48.258	10		48.188	17		48.238	23		48.238	2		48.208	20		48.258	5		48.358	15		48.228	28		48.208	16		48.238	19		48.208	-1
48.314	-11		48.314	-6		48.284	-11		48.214	2		48.264	26		48.264	-17		48.234	9		48.284	-16		48.384	15		48.254	13		48.234	29		48.264	24		48.234	2
48.34	-8		48.34	5		48.31	-2		48.24	1		48.29	20		48.29	-3		48.26	26		48.31	-10		48.41	8		48.28	-3		48.26	27		48.29	15		48.26	10
48.366	34		48.366	6		48.336	4		48.266	4		48.316	8		48.316	24		48.286	27		48.336	0		48.436	-5		48.306	-1		48.286	17		48.316	21		48.286	7
48.392	32		48.392	-7		48.362	9		48.292	19		48.342	10		48.342	24		48.312	5		48.362	4		48.462	2		48.332	22		48.312	28		48.342	37		48.312	22
48.418	30		48.418	4		48.388	2		48.318	10		48.368	6		48.368	23		48.338	7		48.388	13		48.488	3		48.358	32		48.338	37		48.368	7		48.338	28
48.444	26		48.444	12		48.414	-3		48.344	2		48.394	10		48.394	7		48.364	6		48.414	10		48.514	7		48.384	11		48.364	38		48.394	8		48.364	16
48.47	9		48.47	24		48.44	10		48.37	20		48.42	18		48.42	3		48.39	9		48.44	10		48.54	19		48.41	8		48.39	39		48.42	28		48.39	11
48.496	5		48.496	33		48.466	7		48.396	49		48.446	6		48.446	24		48.416	10		48.466	28		48.566	18		48.436	1		48.416	30		48.446	17		48.416	26
48.522	-10		48.522	12		48.492	4		48.422	34		48.472	11		48.472	26		48.442	14		48.492	4		48.592	20		48.462	-4		48.442	26		48.472	18		48.442	20
48.548	-1		48.548	-9		48.518	1		48.448	9		48.498	25		48.498	25		48.468	9		48.518	-3		48.618	13		48.488	7		48.468	4		48.498	4		48.468	7
48.574	8		48.574	-5		48.544	4		48.474	7		48.524	32		48.524	0		48.494	12		48.544	7		48.644	7		48.514	-3		48.494	6		48.524	8		48.494	16
48.6	-5		48.6	24		48.57	12		48.5	4		48.55	17		48.55	-15		48.52	12		48.57	15		48.67	36		48.54	-5		48.52	-6		48.55	19		48.52	-7
48.626	-3		48.626	12		48.596	18		48.526	0		48.576	-5		48.576	4		48.546	1		48.596	2		48.696	53		48.566	2		48.546	10		48.576	11		48.546	-6
48.652	8		48.652	13		48.622	16		48.552	3		48.602	12		48.602	8		48.572	16		48.622	1		48.722	26		48.592	10		48.572	14		48.602	20		48.572	-3
48.678	30		48.678	25		48.648	40		48.578	-15		48.628	18		48.628	0		48.598	14		48.648	8		48.748	10		48.618	27		48.598	23		48.628	16		48.598	-9
48.704	11		48.704	3		48.674	14		48.604	10		48.654	18		48.654	4		48.624	3		48.674	27		48.774	14		48.644	24		48.624	34		48.654	10		48.624	0
48.73	6		48.73	25		48.7	5		48.63	28		48.68	21		48.68	-8		48.65	4		48.7	24		48.8	15		48.67	26		48.65	-4		48.68	8		48.65	14
48.756	19		48.756	24		48.726	12		48.656	12		48.706	35		48.706	-2		48.676	-3		48.726	17		48.826	17		48.696	11		48.676	8		48.706	9		48.676	-6
48.782	19		48.782	6		48.752	4		48.682	10		48.732	30		48.732	21		48.702	16		48.752	-7		48.852	7		48.722	-13		48.702	20		48.732	8		48.702	15
48.808	6		48.808	20		48.778	9		48.708	32		48.758	14		48.758	33		48.728	4		48.778	-8		48.878	28		48.748	2		48.728	25		48.758	21		48.728	22
48.834	16		48.834	15		48.804	-3		48.734	9		48.784	-1		48.784	13		48.754	20		48.804	7		48.904	19		48.774	22		48.754	16		48.784	11		48.754	-16
48.86	5		48.86	29		48.83	2		48.76	4		48.81	-4		48.81	9		48.78	18		48.83	16		48.93	4		48.8	16		48.78	18		48.81	16		48.78	20
48.886	12		48.886	39		48.856	7		48.786	0		48.836	-1		48.836	15		48.806	10		48.856	-4		48.956	11		48.826	25		48.806	11		48.836	17		48.806	-11
48.912	29		48.912	-4		48.882	-2		48.812	8		48.862	7		48.862	21		48.832	13		48.882	0		48.982	4		48.852	24		48.832	20		48.862	-4		48.832	7
48.938	18		48.938	6		48.908	5		48.838	27		48.888	-10		48.888	8		48.858	1		48.908	-6		49.008	9		48.878	28		48.858	-4		48.888	4		48.858	8
48.964	-12		48.964	-3		48.934	30		48.864	-2		48.914	22		48.914	2		48.884	22		48.934	22		49.034	22		48.904	20		48.884	6		48.914	21		48.884	12
48.99	4		48.99	11		48.96	20		48.89	-15		48.94	1		48.94	29		48.91	13		48.96	-3		49.06	15		48.93	7		48.91	20		48.94	50		48.91	-14
49.016	9		49.016	0		48.986	4		48.916	21		48.966	0		48.966	22		48.936	6		48.986	7		49.086	27		48.956	15		48.936	-23		48.966	29		48.936	2
49.042	7		49.042	14		49.012	-7		48.942	10		48.992	29		48.992	0		48.962	14		49.012	-4		49.112	16		48.982	-3		48.962	8		48.992	12		48.962	9
49.068	7		49.068	38		49.038	-7		48.968	27		49.018	10		49.018	-1		48.988	23		49.038	9		49.138	4		49.008	6		48.988	14		49.018	8		48.988	8
49.094	8		49.094	13		49.064	7		48.994	16		49.044	9		49.044	30		49.014	44		49.064	14		49.164	27		49.034	-9		49.014	13		49.044	-8		49.014	20
49.12	-3		49.12	-12		49.09	28		49.02	28		49.07	4		49.07	16		49.04	12		49.09	-1		49.19	7		49.06	3		49.04	26		49.07	-1		49.04	27
49.146	12		49.146	-21		49.116	-7		49.046	9		49.096	24		49.096	8		49.066	-2		49.116	12		49.216	12		49.086	13		49.066	0		49.096	14		49.066	41
49.172	-3		49.172	9		49.142	-8		49.072	-7		49.122	21		49.122	13		49.092	16		49.142	16		49.242	3		49.112	14		49.092	5		49.122	-2		49.092	28
49.198	0		49.198	24		49.168	12		49.098	23		49.148	2		49.148	-7		49.118	25		49.168	29		49.268	1		49.138	27		49.118	0		49.148	10		49.118	20
49.224	6		49.224	21		49.194	11		49.124	41		49.174	20		49.174	-1		49.144	35		49.194	-5		49.294	-11		49.164	13		49.144	9		49.174	13		49.144	-10
49.25	-8		49.25	23		49.22	30		49.15	12		49.2	18		49.2	16		49.17	25		49.22	-5		49.32	13		49.19	-24		49.17	0		49.2	20		49.17	10
49.276	11		49.276	34		49.246	5		49.176	41		49.226	-15		49.226	13		49.196	34		49.246	-6		49.346	3		49.216	7		49.196	15		49.226	16		49.196	16
49.302	-9		49.302	25		49.272	26		49.202	10		49.252	-20		49.252	7		49.222	23		49.272	-4		49.372	0		49.242	16		49.222	28		49.252	19		49.222	2
49.328	4		49.328	18		49.298	-7		49.228	-1		49.278	8		49.278	7		49.248	11		49.298	11		49.398	17		49.268	-7		49.248	22		49.278	23		49.248	-7
49.354	16		49.354	41		49.324	6		49.254	-14		49.304	24		49.304	24		49.274	0		49.324	17		49.424	13		49.294	9		49.274	20		49.304	-5		49.274	20
49.38	6		49.38	-2		49.35	-11		49.28	-3		49.33	-6		49.33	12		49.3	1		49.35	-4		49.45	-8		49.32	-27		49.3	1		49.33	12		49.3	18
49.406	28		49.406	23		49.376	2		49.306	-21		49.356	21		49.356	-11		49.326	0		49.376	8		49.476	-1		49.346	13		49.326	27		49.356	39		49.326	-3
49.432	30		49.432	34		49.402	13		49.332	-1		49.382	0		49.382	-3		49.352	27		49.402	15		49.502	26		49.372	9		49.352	26		49.382	12		49.352	26
49.458	-12		49.458	0		49.428	0		49.358	15		49.408	40		49.408	49		49.378	1		49.428	-26		49.528	-12		49.398	28		49.378	31		49.408	27		49.378	34
49.484	14		49.484	12		49.454	15		49.384	22		49.434	10		49.434	5		49.404	8		49.454	11		49.554	12		49.424	21		49.404	23		49.434	4		49.404	4
49.51	28		49.51	15		49.48	28		49.41	19		49.46	33		49.46	-18		49.43	-3		49.48	-3		49.58	-5		49.45	-7		49.43	19		49.46	14		49.43	14
49.536	7		49.536	20		49.506	24		49.436	11		49.486	28		49.486	38		49.456	10		49.506	10		49.606	5		49.476	-12		49.456	31		49.486	28		49.456	6
49.562	42		49.562	15		49.532	8		49.462	0		49.512	2		49.512	41		49.482	-28		49.532	14		49.632	3		49.502	-2		49.482	7		49.512	21		49.482	20
49.588	20		49.588	45		49.558	1		49.488	34		49.538	-1		49.538	10		49.508	38		49.558	-27		49.658	6		49.528	44		49.508	-4		49.538	4		49.508	15
49.614	42		49.614	-1		49.584	30		49.514	19		49.564	20		49.564	14		49.534	0		49.584	12		49.684	-14		49.554	9		49.534	3		49.564	35		49.534	9
49.64	16		49.64	20		49.61	1		49.54	20		49.59	29		49.59	30		49.56	6		49.61	22		49.71	28		49.58	2		49.56	8		49.59	-5		49.56	22
49.666	9		49.666	15		49.636	40		49.566	26		49.616	39		49.616	14		49.586	22		49.636	55		49.736	5		49.606	40		49.586	-4		49.616	-2		49.586	24
49.692	19		49.692	39		49.662	31		49.592	35		49.642	22		49.642	19		49.612	43		49.662	1		49.762	24		49.632	14		49.612	-1		49.642	49		49.612	32
49.718	64		49.718	21		49.688	1		49.618	9		49.668	14		49.668	21		49.638	24		49.688	4		49.788	9		49.658	25		49.638	5		49.668	17		49.638	68
49.744	12		49.744	23		49.714	2		49.644	13		49.694	6		49.694	30		49.664	52		49.714	14		49.814	35		49.684	28		49.664	0		49.694	45		49.664	21
49.77	6		49.77	-24		49.74	44		49.67	30		49.72	27		49.72	8		49.69	13		49.74	-8		49.84	20		49.71	11		49.69	34		49.72	-7		49.69	25
49.796	28		49.796	4		49.766	43		49.696	15		49.746	33		49.746	21		49.716	26		49.766	30		49.866	23		49.736	14		49.716	14		49.746	12		49.716	13
49.822	30		49.822	33		49.792	9		49.722	30		49.772	53		49.772	-1		49.742	30		49.792	6		49.892	-4		49.762	28		49.742	20		49.772	38		49.742	50
49.848	42		49.848	4		49.818	27		49.748	14		49.798	31		49.798	-10		49.768	33		49.818	-3		49.918	37		49.788	15		49.768	5		49.798	9		49.768	21
49.874	10		49.874	22		49.844	25		49.774	6		49.824	50		49.824	11		49.794	38		49.844	13		49.944	38		49.814	24		49.794	16		49.824	23		49.794	36
49.9	31		49.9	34		49.87	19		49.8	29		49.85	44		49.85	3		49.82	34		49.87	15		49.97	75		49.84	13		49.82	23		49.85	8		49.82	40
49.926	41		49.926	18		49.896	47		49.826	13		49.876	38		49.876	14		49.846	5		49.896	14		49.996	54		49.866	29		49.846	33		49.876	22		49.846	52
49.952	37		49.952	25		49.922	23		49.852	32		49.902	59		49.902	41		49.872	42		49.922	30		50.022	84		49.892	12		49.872	47		49.902	40		49.872	56
49.978	41		49.978	29		49.948	25		49.878	11		49.928	88		49.928	36		49.898	32		49.948	9		50.048	94		49.918	16		49.898	4		49.928	21		49.898	82
50.004	20		50.004	11		49.974	54		49.904	21		49.954	97		49.954	20		49.924	16		49.974	33		50.074	77		49.944	8		49.924	42		49.954	29		49.924	85
50.03	38		50.03	22		50	31		49.93	25		49.98	100		49.98	49		49.95	36		50	61		50.1	111		49.97	6		49.95	55		49.98	53		49.95	84
50.056	89		50.056	33		50.026	74		49.956	41		50.006	102		50.006	40		49.976	48		50.026	74		50.126	68		49.996	33		49.976	63		50.006	65		49.976	122
50.082	94		50.082	47		50.052	101		49.982	65		50.032	115		50.032	76		50.002	62		50.052	90		50.152	67		50.022	56		50.002	61		50.032	75		50.002	119
50.108	96		50.108	74		50.078	101		50.008	84		50.058	109		50.058	76		50.028	69		50.078	90		50.178	70		50.048	53		50.028	55		50.058	89		50.028	84
50.134	74		50.134	117		50.104	133		50.034	103		50.084	73		50.084	99		50.054	115		50.104	114		50.204	78		50.074	66		50.054	86		50.084	86		50.054	84
50.16	100		50.16	89		50.13	85		50.06	114		50.11	70		50.11	128		50.08	104		50.13	85		50.23	61		50.1	70		50.08	127		50.11	68		50.08	81
50.186	87		50.186	59		50.156	100		50.086	86		50.136	72		50.136	127		50.106	115		50.156	78		50.256	37		50.126	63		50.106	120		50.136	70		50.106	50
50.212	82		50.212	55		50.182	129		50.112	70		50.162	61		50.162	94		50.132	89		50.182	69		50.282	48		50.152	53		50.132	121		50.162	57		50.132	43
50.238	65		50.238	56		50.208	112		50.138	59		50.188	71		50.188	70		50.158	63		50.208	69		50.308	24		50.178	79		50.158	96		50.188	50		50.158	43
50.264	56		50.264	56		50.234	103		50.164	67		50.214	45		50.214	72		50.184	53		50.234	70		50.334	7		50.204	86		50.184	66		50.214	46		50.184	43
50.29	58		50.29	48		50.26	90		50.19	60		50.24	53		50.24	72		50.21	69		50.26	24		50.36	25		50.23	73		50.21	50		50.24	49		50.21	30
50.316	55		50.316	26		50.286	60		50.216	31		50.266	70		50.266	62		50.236	51		50.286	36		50.386	17		50.256	54		50.236	63		50.266	52		50.236	14
50.342	33		50.342	25		50.312	50		50.242	28		50.292	42		50.292	72		50.262	73		50.312	40		50.412	22		50.282	34		50.262	71		50.292	38		50.262	19
50.368	28		50.368	13		50.338	57		50.268	23		50.318	29		50.318	54		50.288	44		50.338	36		50.438	17		50.308	17		50.288	30		50.318	43		50.288	23
50.394	29		50.394	51		50.364	48		50.294	16		50.344	31		50.344	32		50.314	16		50.364	11		50.464	25		50.334	31		50.314	8		50.344	27		50.314	24
50.42	12		50.42	36		50.39	33		50.32	23		50.37	26		50.37	39		50.34	44		50.39	20		50.49	19		50.36	38		50.34	29		50.37	21		50.34	13
50.446	31		50.446	27		50.416	37		50.346	15		50.396	36		50.396	31		50.366	56		50.416	17		50.516	3		50.386	10		50.366	30		50.396	26		50.366	12
50.472	23		50.472	26		50.442	33		50.372	19		50.422	26		50.422	21		50.392	32		50.442	-3		50.542	-10		50.412	3		50.392	-6		50.422	34		50.392	-9
50.498	26		50.498	26		50.468	33		50.398	17		50.448	13		50.448	15		50.418	16		50.468	15		50.568	-6		50.438	4		50.418	-11		50.448	21		50.418	1
50.524	25		50.524	13		50.494	23		50.424	14		50.474	15		50.474	22		50.444	16		50.494	6		50.594	10		50.464	23		50.444	11		50.474	12		50.444	-14
50.55	6		50.55	-8		50.52	0		50.45	1		50.5	12		50.5	40		50.47	-1		50.52	-4		50.62	17		50.49	27		50.47	18		50.5	14		50.47	18
50.576	-1		50.576	-3		50.546	4		50.476	17		50.526	17		50.526	18		50.496	-9		50.546	19		50.646	4		50.516	25		50.496	-1		50.526	7		50.496	25
50.602	9		50.602	3		50.572	-5		50.502	11		50.552	35		50.552	3		50.522	5		50.572	4		50.672	-11		50.542	28		50.522	-3		50.552	15		50.522	16
50.628	26		50.628	13		50.598	-9		50.528	-1		50.578	14		50.578	25		50.548	16		50.598	2		50.698	1		50.568	24		50.548	0		50.578	16		50.548	15
50.654	31		50.654	20		50.624	20		50.554	9		50.604	-8		50.604	34		50.574	27		50.624	9		50.724	-6		50.594	10		50.574	2		50.604	2		50.574	25
50.68	23		50.68	16		50.65	34		50.58	-3		50.63	2		50.63	14		50.6	20		50.65	26		50.75	5		50.62	-5		50.6	1		50.63	0		50.6	14
50.706	9		50.706	8		50.676	26		50.606	1		50.656	10		50.656	4		50.626	19		50.676	19		50.776	8		50.646	-5		50.626	0		50.656	-2		50.626	9
50.732	27		50.732	9		50.702	7		50.632	19		50.682	1		50.682	16		50.652	13		50.702	-3		50.802	10		50.672	8		50.652	2		50.682	-4		50.652	24
50.758	42		50.758	25		50.728	13		50.658	17		50.708	7		50.708	-3		50.678	18		50.728	-6		50.828	34		50.698	16		50.678	18		50.708	14		50.678	23
50.784	13		50.784	28		50.754	21		50.684	13		50.734	6		50.734	-10		50.704	12		50.754	-4		50.854	46		50.724	5		50.704	11		50.734	32		50.704	17
50.81	7		50.81	10		50.78	26		50.71	10		50.76	-11		50.76	8		50.73	-3		50.78	3		50.88	36		50.75	-3		50.73	15		50.76	22		50.73	17
50.836	9		50.836	2		50.806	25		50.736	6		50.786	-8		50.786	14		50.756	5		50.806	23		50.906	33		50.776	2		50.756	25		50.786	26		50.756	9
50.862	1		50.862	1		50.832	18		50.762	9		50.812	-6		50.812	24		50.782	11		50.832	18		50.932	23		50.802	-7		50.782	10		50.812	17		50.782	-13
50.888	12		50.888	17		50.858	35		50.788	4		50.838	2		50.838	22		50.808	19		50.858	17		50.958	10		50.828	-7		50.808	9		50.838	9		50.808	-4
50.914	15		50.914	43		50.884	32		50.814	1		50.864	15		50.864	0		50.834	7		50.884	23		50.984	2		50.854	13		50.834	5		50.864	17		50.834	27
50.94	12		50.94	36		50.91	20		50.84	6		50.89	9		50.89	2		50.86	14		50.91	18		51.01	5		50.88	18		50.86	1		50.89	10		50.86	28
50.966	3		50.966	35		50.936	7		50.866	9		50.916	19		50.916	13		50.886	42		50.936	32		51.036	17		50.906	26		50.886	14		50.916	23		50.886	31
50.992	-5		50.992	28		50.962	-2		50.892	1		50.942	29		50.942	14		50.912	33		50.962	20		51.062	16		50.932	24		50.912	6		50.942	38		50.912	42
51.018	-5		51.018	16		50.988	7		50.918	-16		50.968	25		50.968	3		50.938	24		50.988	-6		51.088	31		50.958	12		50.938	-8		50.968	31		50.938	22
51.044	9		51.044	19		51.014	1		50.944	5		50.994	34		50.994	1		50.964	20		51.014	-2		51.114	35		50.984	11		50.964	-4		50.994	17		50.964	6
51.07	15		51.07	11		51.04	-3		50.97	22		51.02	43		51.02	37		50.99	31		51.04	5		51.14	29		51.01	15		50.99	5		51.02	-3		50.99	16
51.096	4		51.096	18		51.066	-4		50.996	3		51.046	39		51.046	15		51.016	36		51.066	6		51.166	34		51.036	49		51.016	11		51.046	3		51.016	25
51.122	25		51.122	13		51.092	19		51.022	9		51.072	30		51.072	-2		51.042	13		51.092	15		51.192	32		51.062	48		51.042	8		51.072	40		51.042	27
51.148	35		51.148	33		51.118	58		51.048	21		51.098	30		51.098	36		51.068	14		51.118	17		51.218	39		51.088	31		51.068	15		51.098	23		51.068	27
51.174	41		51.174	45		51.144	50		51.074	28		51.124	24		51.124	51		51.094	10		51.144	26		51.244	60		51.114	28		51.094	21		51.124	23		51.094	29
51.2	62		51.2	40		51.17	39		51.1	26		51.15	13		51.15	38		51.12	27		51.17	51		51.27	88		51.14	6		51.12	17		51.15	45		51.12	28
51.226	51		51.226	45		51.196	56		51.126	13		51.176	37		51.176	42		51.146	42		51.196	53		51.296	111		51.166	16		51.146	27		51.176	31		51.146	32
51.252	38		51.252	56		51.222	54		51.152	19		51.202	46		51.202	41		51.172	39		51.222	61		51.322	132		51.192	12		51.172	35		51.202	43		51.172	49
51.278	87		51.278	84		51.248	80		51.178	39		51.228	57		51.228	48		51.198	35		51.248	76		51.348	154		51.218	16		51.198	58		51.228	54		51.198	33
51.304	87		51.304	140		51.274	78		51.204	61		51.254	67		51.254	45		51.224	55		51.274	82		51.374	205		51.244	40		51.224	52		51.254	74		51.224	20
51.33	88		51.33	150		51.3	104		51.23	83		51.28	82		51.28	81		51.25	79		51.3	97		51.4	305		51.27	57		51.25	62		51.28	94		51.25	40
51.356	117		51.356	148		51.326	135		51.256	95		51.306	103		51.306	99		51.276	87		51.326	143		51.426	439		51.296	86		51.276	68		51.306	90		51.276	95
51.382	192		51.382	218		51.352	164		51.282	76		51.332	145		51.332	120		51.302	136		51.352	192		51.452	620		51.322	103		51.302	94		51.332	117		51.302	93
51.408	311		51.408	353		51.378	237		51.308	87		51.358	183		51.358	162		51.328	129		51.378	244		51.478	848		51.348	132		51.328	126		51.358	159		51.328	123
51.434	408		51.434	503		51.404	367		51.334	133		51.384	250		51.384	198		51.354	188		51.404	325		51.504	1040		51.374	193		51.354	154		51.384	228		51.354	180
51.46	564		51.46	682		51.43	455		51.36	185		51.41	332		51.41	293		51.38	264		51.43	499		51.53	1209		51.4	274		51.38	220		51.41	312		51.38	232
51.486	786		51.486	940		51.456	647		51.386	283		51.436	515		51.436	430		51.406	419		51.456	739		51.556	1206		51.426	423		51.406	316		51.436	424		51.406	339
51.512	1007		51.512	1151		51.482	897		51.412	392		51.462	699		51.462	616		51.432	616		51.482	968		51.582	1030		51.452	609		51.432	431		51.462	629		51.432	504
51.538	1110		51.538	1199		51.508	1026		51.438	545		51.488	896		51.488	808		51.458	855		51.508	1148		51.608	927		51.478	785		51.458	645		51.488	854		51.458	687
51.564	1117		51.564	1139		51.534	1053		51.464	781		51.514	1086		51.514	1059		51.484	1070		51.534	1232		51.634	936		51.504	1022		51.484	847		51.514	1092		51.484	894
51.59	956		51.59	1042		51.56	966		51.49	1003		51.54	1208		51.54	1165		51.51	1214		51.56	1185		51.66	886		51.53	1128		51.51	1104		51.54	1183		51.51	1098
51.616	881		51.616	978		51.586	901		51.516	1111		51.566	1158		51.566	1104		51.536	1199		51.586	1038		51.686	777		51.556	1079		51.536	1204		51.566	1165		51.536	1108
51.642	812		51.642	920		51.612	838		51.542	1152		51.592	986		51.592	980		51.562	1076		51.612	969		51.712	638		51.582	931		51.562	1189		51.592	974		51.562	1087
51.668	832		51.668	863		51.638	788		51.568	1019		51.618	938		51.618	906		51.588	986		51.638	897		51.738	497		51.608	903		51.588	1056		51.618	903		51.588	923
51.694	705		51.694	719		51.664	673		51.594	892		51.644	889		51.644	933		51.614	899		51.664	871		51.764	385		51.634	871		51.614	907		51.644	894		51.614	870
51.72	578		51.72	598		51.69	610		51.62	846		51.67	844		51.67	899		51.64	861		51.69	754		51.79	255		51.66	813		51.64	874		51.67	835		51.64	851
51.746	432		51.746	455		51.716	526		51.646	868		51.696	732		51.696	826		51.666	838		51.716	628		51.816	213		51.686	717		51.666	838		51.696	764		51.666	764
51.772	336		51.772	358		51.742	411		51.672	812		51.722	577		51.722	655		51.692	670		51.742	474		51.842	171		51.712	642		51.692	745		51.722	580		51.692	695
51.798	241		51.798	302		51.768	292		51.698	621		51.748	399		51.748	465		51.718	541		51.768	346		51.868	137		51.738	502		51.718	627		51.748	427		51.718	517
51.824	211		51.824	229		51.794	214		51.724	520		51.774	350		51.774	393		51.744	419		51.794	249		51.894	93		51.764	387		51.744	464		51.774	298		51.744	397
51.85	162		51.85	173		51.82	150		51.75	422		51.8	290		51.8	313		51.77	331		51.82	229		51.92	78		51.79	279		51.77	354		51.8	252		51.77	378
51.876	119		51.876	131		51.846	152		51.776	277		51.826	173		51.826	248		51.796	233		51.846	193		51.946	23		51.816	177		51.796	271		51.826	197		51.796	251
51.902	112		51.902	101		51.872	108		51.802	212		51.852	144		51.852	166		51.822	171		51.872	108		51.972	45		51.842	187		51.822	219		51.852	179		51.822	180
51.928	86		51.928	82		51.898	118		51.828	213		51.878	97		51.878	117		51.848	150		51.898	111		51.998	48		51.868	124		51.848	154		51.878	140		51.848	138
51.954	78		51.954	59		51.924	98		51.854	146		51.904	101		51.904	122		51.874	112		51.924	110		52.024	45		51.894	142		51.874	150		51.904	128		51.874	130
51.98	77		51.98	64		51.95	55		51.88	111		51.93	92		51.93	113		51.9	103		51.95	64		52.05	37		51.92	76		51.9	111		51.93	91		51.9	105
52.006	77		52.006	59		51.976	22		51.906	109		51.956	112		51.956	79		51.926	96		51.976	79		52.076	73		51.946	72		51.926	83		51.956	76		51.926	93
52.032	65		52.032	35		52.002	44		51.932	95		51.982	54		51.982	56		51.952	69		52.002	70		52.102	48		51.972	70		51.952	49		51.982	61		51.952	70
52.058	46		52.058	32		52.028	2		51.958	51		52.008	47		52.008	82		51.978	73		52.028	69		52.128	37		51.998	82		51.978	88		52.008	49		51.978	51
52.084	41		52.084	17		52.054	76		51.984	55		52.034	45		52.034	59		52.004	62		52.054	75		52.154	38		52.024	53		52.004	54		52.034	50		52.004	59
52.11	5		52.11	35		52.08	48		52.01	61		52.06	73		52.06	8		52.03	35		52.08	45		52.18	48		52.05	46		52.03	27		52.06	48		52.03	54
52.136	17		52.136	49		52.106	40		52.036	41		52.086	68		52.086	31		52.056	38		52.106	45		52.206	89		52.076	39		52.056	61		52.086	28		52.056	56
52.162	49		52.162	11		52.132	14		52.062	52		52.112	69		52.112	4		52.082	1		52.132	36		52.232	69		52.102	27		52.082	18		52.112	77		52.082	38
52.188	24		52.188	45		52.158	62		52.088	43		52.138	59		52.138	33		52.108	1		52.158	25		52.258	79		52.128	47		52.108	55		52.138	42		52.108	36
52.214	63		52.214	43		52.184	35		52.114	33		52.164	58		52.164	32		52.134	-19		52.184	62		52.284	84		52.154	23		52.134	23		52.164	33		52.134	70
52.24	53		52.24	-9		52.21	21		52.14	46		52.19	58		52.19	50		52.16	59		52.21	70		52.31	63		52.18	34		52.16	54		52.19	49		52.16	59
52.266	66		52.266	79		52.236	70		52.166	48		52.216	48		52.216	65		52.186	64		52.236	74		52.336	42		52.206	62		52.186	65		52.216	47		52.186	99
52.292	78		52.292	102		52.262	103		52.192	50		52.242	45		52.242	20		52.212	59		52.262	94		52.362	40		52.232	58		52.212	63		52.242	70		52.212	78
52.318	70		52.318	100		52.288	79		52.218	90		52.268	50		52.268	61		52.238	62		52.288	57		52.388	48		52.258	71		52.238	56		52.268	91		52.238	54
52.344	84		52.344	111		52.314	75		52.244	94		52.294	70		52.294	86		52.264	67		52.314	60		52.414	55		52.284	93		52.264	80		52.294	109		52.264	48
52.37	96		52.37	58		52.34	77		52.27	109		52.32	28		52.32	119		52.29	100		52.34	76		52.44	52		52.31	111		52.29	89		52.32	89		52.29	66
52.396	82		52.396	83		52.366	61		52.296	63		52.346	54		52.346	112		52.316	75		52.366	45		52.466	33		52.336	115		52.316	91		52.346	76		52.316	43
52.422	80		52.422	103		52.392	74		52.322	50		52.372	22		52.372	72		52.342	97		52.392	105		52.492	32		52.362	68		52.342	84		52.372	55		52.342	37
52.448	60		52.448	73		52.418	49		52.348	72		52.398	41		52.398	74		52.368	47		52.418	35		52.518	17		52.388	78		52.368	59		52.398	48		52.368	60
52.474	54		52.474	85		52.444	60		52.374	48		52.424	42		52.424	71		52.394	42		52.444	16		52.544	0		52.414	64		52.394	64		52.424	54		52.394	17
52.5	35		52.5	79		52.47	38		52.4	73		52.45	23		52.45	65		52.42	46		52.47	35		52.57	27		52.44	88		52.42	39		52.45	34		52.42	13
52.526	20		52.526	88		52.496	44		52.426	81		52.476	30		52.476	65		52.446	57		52.496	27		52.596	-6		52.466	71		52.446	72		52.476	17		52.446	24
52.552	27		52.552	39		52.522	32		52.452	37		52.502	32		52.502	50		52.472	40		52.522	20		52.622	5		52.492	41		52.472	58		52.502	5		52.472	9
52.578	29		52.578	59		52.548	14		52.478	23		52.528	8		52.528	35		52.498	28		52.548	9		52.648	-6		52.518	38		52.498	37		52.528	4		52.498	15
52.604	-13		52.604	44		52.574	34		52.504	4		52.554	16		52.554	27		52.524	51		52.574	38		52.674	-9		52.544	36		52.524	40		52.554	3		52.524	32
52.63	12		52.63	19		52.6	48		52.53	0		52.58	16		52.58	33		52.55	28		52.6	3		52.7	24		52.57	14		52.55	11		52.58	39		52.55	4
52.656	12		52.656	11		52.626	30		52.556	20		52.606	27		52.606	13		52.576	25		52.626	-6		52.726	-6		52.596	31		52.576	2		52.606	-1		52.576	7
52.682	17		52.682	2		52.652	12		52.582	27		52.632	13		52.632	17		52.602	17		52.652	-10		52.752	11		52.622	40		52.602	18		52.632	14		52.602	20
52.708	-21		52.708	10		52.678	10		52.608	25		52.658	25		52.658	1		52.628	12		52.678	24		52.778	33		52.648	3		52.628	8		52.658	5		52.628	7
52.734	13		52.734	22		52.704	16		52.634	9		52.684	4		52.684	31		52.654	1		52.704	34		52.804	-2		52.674	30		52.654	-12		52.684	21		52.654	-7
52.76	13		52.76	-4		52.73	12		52.66	10		52.71	17		52.71	42		52.68	8		52.73	-3		52.83	20		52.7	25		52.68	18		52.71	22		52.68	20
52.786	0		52.786	11		52.756	21		52.686	2		52.736	25		52.736	26		52.706	8		52.756	-12		52.856	0		52.726	0		52.706	24		52.736	19		52.706	1
52.812	17		52.812	10		52.782	21		52.712	23		52.762	-4		52.762	-21		52.732	-4		52.782	-5		52.882	17		52.752	22		52.732	4		52.762	1		52.732	24
52.838	5		52.838	-8		52.808	8		52.738	21		52.788	0		52.788	-1		52.758	-1		52.808	14		52.908	20		52.778	5		52.758	9		52.788	-7		52.758	5
52.864	-5		52.864	-4		52.834	12		52.764	15		52.814	6		52.814	10		52.784	18		52.834	1		52.934	22		52.804	-16		52.784	7		52.814	-7		52.784	30
52.89	-11		52.89	10		52.86	21		52.79	-7		52.84	9		52.84	2		52.81	27		52.86	-1		52.96	-9		52.83	4		52.81	14		52.84	7		52.81	24
52.916	16		52.916	-4		52.886	31		52.816	-6		52.866	20		52.866	6		52.836	-7		52.886	-11		52.986	-24		52.856	9		52.836	14		52.866	25		52.836	9
52.942	7		52.942	6		52.912	20		52.842	6		52.892	12		52.892	-13		52.862	-11		52.912	6		53.012	-9		52.882	9		52.862	11		52.892	9		52.862	2
52.968	-1		52.968	7		52.938	0		52.868	2		52.918	-16		52.918	3		52.888	14		52.938	27		53.038	-6		52.908	24		52.888	3		52.918	5		52.888	14
52.994	-3		52.994	-5		52.964	4		52.894	13		52.944	-6		52.944	13		52.914	26		52.964	9		53.064	21		52.934	6		52.914	3		52.944	27		52.914	4
53.02	-6		53.02	-4		52.99	29		52.92	6		52.97	11		52.97	6		52.94	16		52.99	-2		53.09	20		52.96	8		52.94	5		52.97	20		52.94	5
53.046	5		53.046	-6		53.016	18		52.946	-4		52.996	26		52.996	-3		52.966	-5		53.016	0		53.116	-1		52.986	-5		52.966	7		52.996	1		52.966	-11
53.072	4		53.072	-6		53.042	23		52.972	-2		53.022	14		53.022	19		52.992	-14		53.042	23		53.142	-7		53.012	9		52.992	26		53.022	11		52.992	-7
53.098	0		53.098	16		53.068	12		52.998	0		53.048	11		53.048	7		53.018	7		53.068	7		53.168	10		53.038	3		53.018	18		53.048	14		53.018	18
53.124	-11		53.124	20		53.094	0		53.024	8		53.074	14		53.074	11		53.044	12		53.094	18		53.194	1		53.064	20		53.044	7		53.074	6		53.044	-3
53.15	8		53.15	41		53.12	4		53.05	18		53.1	30		53.1	18		53.07	7		53.12	37		53.22	-4		53.09	15		53.07	20		53.1	17		53.07	3
53.176	28		53.176	4		53.146	9		53.076	16		53.126	14		53.126	26		53.096	10		53.146	5		53.246	-5		53.116	9		53.096	-3		53.126	7		53.096	11
53.202	2		53.202	-3		53.172	1		53.102	16		53.152	14		53.152	22		53.122	-4		53.172	27		53.272	17		53.142	17		53.122	-16		53.152	16		53.122	10
53.228	-1		53.228	1		53.198	0		53.128	0		53.178	25		53.178	15		53.148	23		53.198	22		53.298	19		53.168	20		53.148	-3		53.178	3		53.148	12
53.254	4		53.254	21		53.224	9		53.154	13		53.204	23		53.204	14		53.174	24		53.224	-8		53.324	6		53.194	10		53.174	0		53.204	-12		53.174	20
53.28	3		53.28	32		53.25	1		53.18	7		53.23	5		53.23	7		53.2	15		53.25	-2		53.35	-3		53.22	19		53.2	12		53.23	-1		53.2	4
53.306	5		53.306	12		53.276	-4		53.206	-10		53.256	6		53.256	10		53.226	15		53.276	3		53.376	-7		53.246	21		53.226	27		53.256	13		53.226	-8
53.332	11		53.332	-1		53.302	-2		53.232	-3		53.282	5		53.282	16		53.252	6		53.302	19		53.402	15		53.272	-5		53.252	16		53.282	13		53.252	7
53.358	12		53.358	-7		53.328	8		53.258	9		53.308	-3		53.308	11		53.278	22		53.328	14		53.428	10		53.298	-13		53.278	16		53.308	-3		53.278	10
53.384	1		53.384	5		53.354	27		53.284	12		53.334	9		53.334	12		53.304	24		53.354	-2		53.454	2		53.324	15		53.304	21		53.334	-8		53.304	13
53.41	11		53.41	6		53.38	23		53.31	9		53.36	19		53.36	24		53.33	9		53.38	14		53.48	13		53.35	25		53.33	18		53.36	3		53.33	10
53.436	31		53.436	1		53.406	7		53.336	1		53.386	10		53.386	12		53.356	10		53.406	23		53.506	18		53.376	14		53.356	17		53.386	3		53.356	4
53.462	26		53.462	10		53.432	2		53.362	-7		53.412	-8		53.412	12		53.382	11		53.432	22		53.532	17		53.402	10		53.382	7		53.412	-7		53.382	17
53.488	11		53.488	15		53.458	9		53.388	6		53.438	-6		53.438	22		53.408	1		53.458	18		53.558	2		53.428	11		53.408	1		53.438	5		53.408	9
53.514	12		53.514	25		53.484	10		53.414	9		53.464	5		53.464	23		53.434	-4		53.484	13		53.584	-19		53.454	1		53.434	12		53.464	18		53.434	-24
53.54	25		53.54	17		53.51	0		53.44	-10		53.49	14		53.49	28		53.46	-6		53.51	22		53.61	-12		53.48	-2		53.46	23		53.49	14		53.46	-13
53.566	24		53.566	24		53.536	8		53.466	-9		53.516	32		53.516	31		53.486	-7		53.536	7		53.636	8		53.506	19		53.486	12		53.516	23		53.486	20
53.592	20		53.592	23		53.562	14		53.492	12		53.542	53		53.542	21		53.512	-4		53.562	8		53.662	29		53.532	18		53.512	-1		53.542	29		53.512	12
53.618	20		53.618	2		53.588	27		53.518	7		53.568	37		53.568	17		53.538	9		53.588	20		53.688	37		53.558	12		53.538	3		53.568	23		53.538	-10
53.644	18		53.644	7		53.614	31		53.544	-7		53.594	5		53.594	20		53.564	14		53.614	18		53.714	10		53.584	8		53.564	8		53.594	11		53.564	-7
53.67	22		53.67	7		53.64	7		53.57	11		53.62	19		53.62	6		53.59	1		53.64	48		53.74	11		53.61	1		53.59	11		53.62	13		53.59	6
53.696	8		53.696	11		53.666	12		53.596	5		53.646	14		53.646	13		53.616	-5		53.666	35		53.766	27		53.636	1		53.616	16		53.646	24		53.616	7
53.722	-10		53.722	-5		53.692	4		53.622	-1		53.672	2		53.672	14		53.642	-14		53.692	8		53.792	27		53.662	-9		53.642	13		53.672	12		53.642	6
53.748	-5		53.748	1		53.718	-1		53.648	22		53.698	10		53.698	7		53.668	21		53.718	1		53.818	43		53.688	12		53.668	10		53.698	17		53.668	6
53.774	-4		53.774	24		53.744	14		53.674	24		53.724	23		53.724	3		53.694	40		53.744	3		53.844	42		53.714	40		53.694	1		53.724	6		53.694	5
53.8	10		53.8	26		53.77	7		53.7	-2		53.75	14		53.75	12		53.72	26		53.77	19		53.87	19		53.74	35		53.72	-6		53.75	9		53.72	14
53.826	10		53.826	1		53.796	22		53.726	6		53.776	4		53.776	21		53.746	14		53.796	22		53.896	22		53.766	-8		53.746	0		53.776	20		53.746	29
53.852	4		53.852	11		53.822	23		53.752	20		53.802	9		53.802	23		53.772	28		53.822	12		53.922	16		53.792	8		53.772	8		53.802	4		53.772	9
53.878	-6		53.878	4		53.848	10		53.778	8		53.828	14		53.828	40		53.798	23		53.848	-6		53.948	12		53.818	12		53.798	5		53.828	8		53.798	7
53.904	-3		53.904	6		53.874	15		53.804	12		53.854	22		53.854	20		53.824	-7		53.874	-2		53.974	0		53.844	14		53.824	11		53.854	2		53.824	-14
53.93	25		53.93	0		53.9	25		53.83	18		53.88	19		53.88	8		53.85	-6		53.9	17		54	4		53.87	6		53.85	6		53.88	1		53.85	-9
53.956	14		53.956	-11		53.926	24		53.856	12		53.906	19		53.906	19		53.876	7		53.926	25		54.026	24		53.896	14		53.876	12		53.906	14		53.876	27
53.982	22		53.982	15		53.952	21		53.882	-1		53.932	28		53.932	22		53.902	31		53.952	12		54.052	31		53.922	19		53.902	13		53.932	2		53.902	17
54.008	9		54.008	31		53.978	16		53.908	4		53.958	22		53.958	15		53.928	-2		53.978	29		54.078	31		53.948	6		53.928	6		53.958	-3		53.928	-9
54.034	17		54.034	0		54.004	25		53.934	19		53.984	8		53.984	9		53.954	-9		54.004	36		54.104	9		53.974	1		53.954	8		53.984	20		53.954	3
54.06	15		54.06	4		54.03	13		53.96	13		54.01	-2		54.01	24		53.98	-1		54.03	21		54.13	2		54	6		53.98	33		54.01	27		53.98	24
54.086	34		54.086	13		54.056	9		53.986	-7		54.036	6		54.036	-21		54.006	12		54.056	0		54.156	8		54.026	19		54.006	16		54.036	10		54.006	11
54.112	29		54.112	6		54.082	-8		54.012	3		54.062	2		54.062	-12		54.032	20		54.082	-3		54.182	24		54.052	5		54.032	17		54.062	5		54.032	10
54.138	8		54.138	10		54.108	10		54.038	9		54.088	7		54.088	22		54.058	22		54.108	6		54.208	28		54.078	-2		54.058	4		54.088	6		54.058	17
54.164	6		54.164	13		54.134	24		54.064	20		54.114	18		54.114	10		54.084	17		54.134	-11		54.234	35		54.104	10		54.084	-2		54.114	0		54.084	21
54.19	18		54.19	24		54.16	18		54.09	40		54.14	30		54.14	6		54.11	2		54.16	-5		54.26	68		54.13	55		54.11	22		54.14	14		54.11	4
54.216	19		54.216	10		54.186	30		54.116	8		54.166	10		54.166	11		54.136	35		54.186	21		54.286	68		54.156	39		54.136	27		54.166	18		54.136	7
54.242	10		54.242	21		54.212	42		54.142	-11		54.192	11		54.192	28		54.162	13		54.212	18		54.312	62		54.182	24		54.162	1		54.192	24		54.162	28
54.268	-6		54.268	31		54.238	52		54.168	15		54.218	25		54.218	28		54.188	24		54.238	24		54.338	37		54.208	28		54.188	15		54.218	36		54.188	41
54.294	12		54.294	18		54.264	36		54.194	-14		54.244	52		54.244	-2		54.214	21		54.264	33		54.364	47		54.234	8		54.214	44		54.244	13		54.214	35
54.32	21		54.32	38		54.29	16		54.22	15		54.27	69		54.27	17		54.24	18		54.29	35		54.39	71		54.26	15		54.24	54		54.27	30		54.24	29
54.346	13		54.346	57		54.316	38		54.246	28		54.296	86		54.296	51		54.266	16		54.316	26		54.416	73		54.286	11		54.266	16		54.296	25		54.266	47
54.372	31		54.372	60		54.342	73		54.272	28		54.322	92		54.322	50		54.292	42		54.342	50		54.442	73		54.312	41		54.292	23		54.322	56		54.292	64
54.398	53		54.398	51		54.368	63		54.298	29		54.348	64		54.348	35		54.318	31		54.368	75		54.468	99		54.338	73		54.318	27		54.348	77		54.318	52
54.424	67		54.424	84		54.394	66		54.324	42		54.374	44		54.374	70		54.344	55		54.394	92		54.494	126		54.364	-1		54.344	63		54.374	71		54.344	81
54.45	66		54.45	121		54.42	85		54.35	61		54.4	39		54.4	84		54.37	71		54.42	91		54.52	173		54.39	35		54.37	62		54.4	86		54.37	70
54.476	79		54.476	119		54.446	116		54.376	100		54.426	71		54.426	77		54.396	57		54.446	83		54.546	142		54.416	105		54.396	90		54.426	56		54.396	87
54.502	112		54.502	159		54.472	121		54.402	81		54.452	101		54.452	68		54.422	108		54.472	91		54.572	135		54.442	91		54.422	83		54.452	80		54.422	68
54.528	106		54.528	142		54.498	126		54.428	96		54.478	97		54.478	100		54.448	108		54.498	157		54.598	117		54.468	76		54.448	99		54.478	96		54.448	53
54.554	129		54.554	130		54.524	143		54.454	112		54.504	148		54.504	135		54.474	118		54.524	138		54.624	107		54.494	123		54.474	95		54.504	113		54.474	111
54.58	117		54.58	152		54.55	156		54.48	115		54.53	143		54.53	115		54.5	126		54.55	164		54.65	106		54.52	158		54.5	120		54.53	128		54.5	88
54.606	122		54.606	158		54.576	115		54.506	168		54.556	156		54.556	118		54.526	144		54.576	124		54.676	119		54.546	139		54.526	141		54.556	126		54.526	103
54.632	133		54.632	132		54.602	132		54.532	138		54.582	167		54.582	184		54.552	121		54.602	111		54.702	107		54.572	137		54.552	127		54.582	148		54.552	134
54.658	95		54.658	115		54.628	115		54.558	129		54.608	119		54.608	139		54.578	124		54.628	106		54.728	70		54.598	146		54.578	104		54.608	138		54.578	140
54.684	89		54.684	138		54.654	106		54.584	109		54.634	130		54.634	143		54.604	105		54.654	86		54.754	70		54.624	133		54.604	134		54.634	114		54.604	120
54.71	92		54.71	79		54.68	128		54.61	98		54.66	86		54.66	125		54.63	102		54.68	100		54.78	76		54.65	127		54.63	142		54.66	99		54.63	125
54.736	79		54.736	71		54.706	80		54.636	100		54.686	102		54.686	112		54.656	141		54.706	102		54.806	51		54.676	87		54.656	107		54.686	129		54.656	90
54.762	57		54.762	111		54.732	57		54.662	99		54.712	100		54.712	80		54.682	94		54.732	73		54.832	23		54.702	83		54.682	127		54.712	107		54.682	83
54.788	48		54.788	62		54.758	50		54.688	89		54.738	64		54.738	57		54.708	109		54.758	58		54.858	28		54.728	38		54.708	120		54.738	64		54.708	123
54.814	56		54.814	56		54.784	41		54.714	92		54.764	86		54.764	81		54.734	62		54.784	66		54.884	40		54.754	81		54.734	102		54.764	54		54.734	72
54.84	41		54.84	42		54.81	58		54.74	68		54.79	90		54.79	36		54.76	75		54.81	59		54.91	-8		54.78	62		54.76	86		54.79	43		54.76	68
54.866	54		54.866	15		54.836	61		54.766	42		54.816	78		54.816	33		54.786	63		54.836	44		54.936	3		54.806	49		54.786	85		54.816	55		54.786	53
54.892	27		54.892	49		54.862	30		54.792	55		54.842	100		54.842	38		54.812	62		54.862	48		54.962	24		54.832	18		54.812	41		54.842	41		54.812	47
54.918	23		54.918	48		54.888	40		54.818	50		54.868	34		54.868	52		54.838	56		54.888	39		54.988	15		54.858	48		54.838	37		54.868	29		54.838	48
54.944	30		54.944	23		54.914	21		54.844	70		54.894	14		54.894	1		54.864	2		54.914	14		55.014	24		54.884	32		54.864	34		54.894	0		54.864	61
54.97	29		54.97	29		54.94	39		54.87	40		54.92	51		54.92	34		54.89	49		54.94	40		55.04	27		54.91	22		54.89	13		54.92	15		54.89	13
54.996	-12		54.996	26		54.966	27		54.896	4		54.946	42		54.946	43		54.916	21		54.966	5		55.066	34		54.936	21		54.916	22		54.946	18		54.916	35
55.022	0		55.022	20		54.992	19		54.922	1		54.972	60		54.972	21		54.942	30		54.992	8		55.092	26		54.962	21		54.942	27		54.972	12		54.942	26
55.048	12		55.048	-2		55.018	13		54.948	7		54.998	50		54.998	15		54.968	54		55.018	-9		55.118	40		54.988	45		54.968	7		54.998	22		54.968	31
55.074	17		55.074	27		55.044	8		54.974	13		55.024	13		55.024	1		54.994	33		55.044	8		55.144	21		55.014	11		54.994	39		55.024	21		54.994	34
55.1	22		55.1	27		55.07	17		55	-6		55.05	19		55.05	14		55.02	39		55.07	3		55.17	-5		55.04	24		55.02	50		55.05	-15		55.02	15
55.126	17		55.126	1		55.096	6		55.026	32		55.076	27		55.076	-2		55.046	6		55.096	9		55.196	11		55.066	4		55.046	22		55.076	3		55.046	17
55.152	14		55.152	27		55.122	16		55.052	13		55.102	18		55.102	2		55.072	-10		55.122	21		55.222	35		55.092	1		55.072	37		55.102	4		55.072	17
55.178	18		55.178	-11		55.148	46		55.078	4		55.128	23		55.128	24		55.098	11		55.148	5		55.248	53		55.118	6		55.098	-8		55.128	24		55.098	23
55.204	14		55.204	-12		55.174	-6		55.104	12		55.154	5		55.154	12		55.124	-3		55.174	4		55.274	35		55.144	25		55.124	32		55.154	27		55.124	14
55.23	12		55.23	38		55.2	8		55.13	17		55.18	-6		55.18	28		55.15	23		55.2	-19		55.3	29		55.17	1		55.15	49		55.18	32		55.15	5
55.256	3		55.256	14		55.226	19		55.156	50		55.206	11		55.206	22		55.176	17		55.226	28		55.326	24		55.196	4		55.176	29		55.206	22		55.176	-8
55.282	10		55.282	26		55.252	27		55.182	12		55.232	29		55.232	23		55.202	17		55.252	10		55.352	17		55.222	6		55.202	25		55.232	49		55.202	11
55.308	26		55.308	39		55.278	5		55.208	-3		55.258	34		55.258	32		55.228	24		55.278	-5		55.378	41		55.248	17		55.228	26		55.258	31		55.228	-10
55.334	32		55.334	17		55.304	22		55.234	13		55.284	37		55.284	23		55.254	20		55.304	39		55.404	11		55.274	16		55.254	37		55.284	9		55.254	15
55.36	27		55.36	-15		55.33	13		55.26	19		55.31	35		55.31	47		55.28	36		55.33	57		55.43	3		55.3	22		55.28	45		55.31	30		55.28	19
55.386	15		55.386	27		55.356	15		55.286	6		55.336	35		55.336	30		55.306	23		55.356	42		55.456	34		55.326	14		55.306	26		55.336	22		55.306	20
55.412	21		55.412	40		55.382	4		55.312	41		55.362	12		55.362	24		55.332	30		55.382	32		55.482	6		55.352	12		55.332	46		55.362	24		55.332	26
55.438	28		55.438	0		55.408	19		55.338	20		55.388	31		55.388	22		55.358	47		55.408	32		55.508	-2		55.378	14		55.358	15		55.388	-3		55.358	32
55.464	23		55.464	24		55.434	6		55.364	-8		55.414	36		55.414	3		55.384	11		55.434	30		55.534	4		55.404	8		55.384	28		55.414	-4		55.384	18
55.49	28		55.49	11		55.46	-15		55.39	2		55.44	41		55.44	2		55.41	23		55.46	40		55.56	16		55.43	4		55.41	36		55.44	11		55.41	11
55.516	47		55.516	6		55.486	-6		55.416	2		55.466	23		55.466	18		55.436	16		55.486	33		55.586	13		55.456	1		55.436	37		55.466	17		55.436	10
55.542	3		55.542	-5		55.512	11		55.442	19		55.492	15		55.492	25		55.462	22		55.512	34		55.612	16		55.482	43		55.462	14		55.492	21		55.462	21
55.568	10		55.568	4		55.538	6		55.468	14		55.518	22		55.518	12		55.488	19		55.538	25		55.638	32		55.508	39		55.488	-18		55.518	36		55.488	6
55.594	10		55.594	19		55.564	27		55.494	17		55.544	29		55.544	5		55.514	23		55.564	23		55.664	24		55.534	29		55.514	-7		55.544	11		55.514	12
55.62	7		55.62	11		55.59	9		55.52	14		55.57	22		55.57	26		55.54	13		55.59	25		55.69	30		55.56	20		55.54	-2		55.57	-1		55.54	7
55.646	17		55.646	13		55.616	2		55.546	22		55.596	30		55.596	42		55.566	40		55.616	29		55.716	10		55.586	0		55.566	-1		55.596	7		55.566	6
55.672	26		55.672	7		55.642	9		55.572	19		55.622	39		55.622	10		55.592	43		55.642	14		55.742	11		55.612	3		55.592	14		55.622	4		55.592	3
55.698	19		55.698	-9		55.668	13		55.598	11		55.648	27		55.648	1		55.618	6		55.668	16		55.768	18		55.638	10		55.618	21		55.648	8		55.618	20
55.724	28		55.724	15		55.694	34		55.624	-23		55.674	22		55.674	-1		55.644	1		55.694	10		55.794	11		55.664	20		55.644	-1		55.674	6		55.644	37
55.75	32		55.75	12		55.72	22		55.65	0		55.7	47		55.7	20		55.67	5		55.72	17		55.82	8		55.69	24		55.67	2		55.7	7		55.67	28
55.776	7		55.776	0		55.746	27		55.676	10		55.726	28		55.726	18		55.696	12		55.746	23		55.846	4		55.716	24		55.696	17		55.726	-5		55.696	14
55.802	21		55.802	13		55.772	27		55.702	7		55.752	14		55.752	-7		55.722	5		55.772	17		55.872	16		55.742	32		55.722	18		55.752	3		55.722	-2
55.828	13		55.828	27		55.798	13		55.728	0		55.778	9		55.778	-19		55.748	1		55.798	15		55.898	14		55.768	17		55.748	17		55.778	-8		55.748	31
55.854	17		55.854	17		55.824	13		55.754	-18		55.804	-11		55.804	11		55.774	23		55.824	16		55.924	21		55.794	8		55.774	18		55.804	-8		55.774	44
55.88	25		55.88	14		55.85	15		55.78	-3		55.83	1		55.83	32		55.8	30		55.85	24		55.95	26		55.82	8		55.8	7		55.83	4		55.8	31
55.906	-1		55.906	18		55.876	33		55.806	22		55.856	26		55.856	17		55.826	11		55.876	25		55.976	5		55.846	5		55.826	11		55.856	14		55.826	2
55.932	15		55.932	19		55.902	22		55.832	19		55.882	34		55.882	2		55.852	18		55.902	19		56.002	11		55.872	7		55.852	13		55.882	6		55.852	9
55.958	23		55.958	27		55.928	6		55.858	5		55.908	26		55.908	5		55.878	22		55.928	17		56.028	15		55.898	10		55.878	6		55.908	8		55.878	15
55.984	8		55.984	38		55.954	17		55.884	1		55.934	31		55.934	10		55.904	-1		55.954	23		56.054	12		55.924	-3		55.904	24		55.934	2		55.904	1
56.01	12		56.01	15		55.98	6		55.91	3		55.96	17		55.96	9		55.93	-14		55.98	16		56.08	36		55.95	-4		55.93	20		55.96	-7		55.93	4
56.036	9		56.036	-7		56.006	-3		55.936	15		55.986	6		55.986	8		55.956	4		56.006	10		56.106	35		55.976	13		55.956	22		55.986	-1		55.956	18
56.062	-4		56.062	16		56.032	4		55.962	18		56.012	1		56.012	11		55.982	23		56.032	17		56.132	34		56.002	11		55.982	30		56.012	5		55.982	11
56.088	0		56.088	26		56.058	6		55.988	4		56.038	-10		56.038	7		56.008	33		56.058	35		56.158	33		56.028	-4		56.008	15		56.038	19		56.008	4
56.114	5		56.114	13		56.084	16		56.014	12		56.064	3		56.064	18		56.034	35		56.084	34		56.184	17		56.054	-6		56.034	5		56.064	29		56.034	13
56.14	-5		56.14	9		56.11	25		56.04	12		56.09	16		56.09	14		56.06	16		56.11	29		56.21	20		56.08	0		56.06	3		56.09	22		56.06	23
56.166	-1		56.166	18		56.136	18		56.066	-1		56.116	21		56.116	18		56.086	18		56.136	40		56.236	21		56.106	-1		56.086	12		56.116	8		56.086	14
56.192	15		56.192	30		56.162	5		56.092	6		56.142	13		56.142	30		56.112	22		56.162	30		56.262	8		56.132	17		56.112	16		56.142	11		56.112	-4
56.218	22		56.218	31		56.188	7		56.118	7		56.168	8		56.168	21		56.138	20		56.188	18		56.288	6		56.158	40		56.138	22		56.168	25		56.138	6
56.244	27		56.244	18		56.214	12		56.144	-5		56.194	16		56.194	17		56.164	26		56.214	17		56.314	22		56.184	21		56.164	36		56.194	16		56.164	17
56.27	26		56.27	1		56.24	4		56.17	-2		56.22	23		56.22	10		56.19	5		56.24	24		56.34	33		56.21	14		56.19	46		56.22	-1		56.19	23
56.296	34		56.296	6		56.266	-6		56.196	18		56.246	28		56.246	29		56.216	4		56.266	6		56.366	18		56.236	29		56.216	29		56.246	4		56.216	17
56.322	41		56.322	4		56.292	0		56.222	16		56.272	13		56.272	20		56.242	15		56.292	-2		56.392	10		56.262	18		56.242	1		56.272	13		56.242	13
56.348	32		56.348	7		56.318	7		56.248	19		56.298	13		56.298	-6		56.268	-4		56.318	38		56.418	17		56.288	-6		56.268	29		56.298	-1		56.268	13
56.374	36		56.374	25		56.344	-2		56.274	24		56.324	20		56.324	-2		56.294	-5		56.344	25		56.444	10		56.314	-1		56.294	44		56.324	-13		56.294	11
56.4	31		56.4	8		56.37	12		56.3	10		56.35	21		56.35	13		56.32	8		56.37	5		56.47	22		56.34	24		56.32	39		56.35	4		56.32	-1
56.426	18		56.426	3		56.396	18		56.326	3		56.376	18		56.376	10		56.346	0		56.396	21		56.496	20		56.366	18		56.346	27		56.376	17		56.346	-9
56.452	6		56.452	8		56.422	17		56.352	-14		56.402	27		56.402	9		56.372	-3		56.422	15		56.522	12		56.392	5		56.372	6		56.402	14		56.372	-8
56.478	15		56.478	13		56.448	13		56.378	-2		56.428	18		56.428	8		56.398	14		56.448	7		56.548	20		56.418	-5		56.398	14		56.428	12		56.398	9
56.504	23		56.504	19		56.474	25		56.404	5		56.454	0		56.454	14		56.424	26		56.474	16		56.574	21		56.444	3		56.424	13		56.454	23		56.424	18
56.53	13		56.53	26		56.5	23		56.43	15		56.48	21		56.48	21		56.45	15		56.5	29		56.6	-1		56.47	4		56.45	11		56.48	28		56.45	14
56.556	12		56.556	-6		56.526	10		56.456	23		56.506	19		56.506	31		56.476	30		56.526	21		56.626	-16		56.496	-6		56.476	2		56.506	40		56.476	14
56.582	19		56.582	17		56.552	6		56.482	17		56.532	1		56.532	17		56.502	22		56.552	22		56.652	-10		56.522	20		56.502	16		56.532	9		56.502	19
56.608	27		56.608	39		56.578	0		56.508	2		56.558	13		56.558	11		56.528	12		56.578	24		56.678	14		56.548	27		56.528	4		56.558	6		56.528	15
56.634	23		56.634	23		56.604	14		56.534	7		56.584	19		56.584	35		56.554	11		56.604	27		56.704	4		56.574	9		56.554	-15		56.584	15		56.554	15
56.66	40		56.66	9		56.63	23		56.56	6		56.61	15		56.61	25		56.58	-8		56.63	37		56.73	4		56.6	29		56.58	-6		56.61	1		56.58	8
56.686	43		56.686	6		56.656	8		56.586	-1		56.636	23		56.636	2		56.606	7		56.656	30		56.756	6		56.626	34		56.606	-2		56.636	0		56.606	9
56.712	14		56.712	10		56.682	-10		56.612	-1		56.662	29		56.662	-9		56.632	-13		56.682	12		56.782	13		56.652	33		56.632	1		56.662	9		56.632	8
56.738	19		56.738	18		56.708	-17		56.638	13		56.688	23		56.688	9		56.658	8		56.708	26		56.808	24		56.678	6		56.658	11		56.688	-3		56.658	14
56.764	17		56.764	22		56.734	12		56.664	-3		56.714	32		56.714	7		56.684	10		56.734	19		56.834	31		56.704	5		56.684	2		56.714	-11		56.684	10
56.79	20		56.79	25		56.76	25		56.69	12		56.74	44		56.74	0		56.71	20		56.76	11		56.86	15		56.73	1		56.71	15		56.74	8		56.71	8
56.816	17		56.816	25		56.786	16		56.716	3		56.766	21		56.766	29		56.736	9		56.786	5		56.886	22		56.756	21		56.736	23		56.766	32		56.736	15
56.842	20		56.842	9		56.812	-1		56.742	5		56.792	16		56.792	18		56.762	13		56.812	25		56.912	29		56.782	20		56.762	37		56.792	34		56.762	-4
56.868	46		56.868	19		56.838	14		56.768	-18		56.818	25		56.818	5		56.788	28		56.838	2		56.938	-4		56.808	15		56.788	20		56.818	16		56.788	29
56.894	21		56.894	1		56.864	28		56.794	16		56.844	35		56.844	26		56.814	3		56.864	-9		56.964	12		56.834	20		56.814	29		56.844	21		56.814	29
56.92	14		56.92	0		56.89	16		56.82	17		56.87	39		56.87	14		56.84	4		56.89	-2		56.99	12		56.86	-1		56.84	19		56.87	-5		56.84	4
56.946	-2		56.946	3		56.916	11		56.846	-7		56.896	26		56.896	4		56.866	32		56.916	-3		57.016	6		56.886	16		56.866	19		56.896	8		56.866	26
[truncated: 116 more rows]
