# Supplementary material for: Atomic-level passivation mechanism of ammonium salts enabling highly efficient perovskite solar cells
Source: Nat Commun. 2019 Jul 8;10:3008. doi: 10.1038/s41467-019-10985-5 (PMC6614363; doi:10.1038/s41467-019-10985-5)
Supplement: Supplementary file 2 — Source Data [file 41467_2019_10985_MOESM2_ESM.zip › 24022019DATA/Supplementary Figure S6 a-d.xlsx]

## Sheet: Sheet1
JV results	JV results	JV results	JV results	JV results	JV results	JV results	JV results	JV results	JV results	JV results	JV results	JV results	JV results	JV results	JV results	JV results	JV results	JV results
EAI(3mg/ml)	EAI(3mg/ml)	EAI(3mg/ml)	EAI(3mg/ml)		Control	Control	Control	Control		IAI(7mg/ml)	IAI(7mg/ml)	IAI(7mg/ml)	IAI(7mg/ml)		GuaI(5mg/ml)	GuaI(5mg/ml)	GuaI(5mg/ml)	GuaI(5mg/ml)
V(V)	Jsc (mA/cm2)	V(V)	Jsc (mA/cm2)		V(V)	Jsc (mA/cm2)	V(V)	Jsc (mA/cm2)		V(V)	Jsc (mA/cm2)	V(V)	Jsc (mA/cm2)		V(V)	Jsc (mA/cm2)	V(V)	Jsc (mA/cm2)
1.2	-29.2575	0	24.3554		1.2	-33.7503	0	24.4095		1.2	-41.0839	0	24.2315		1.2	-39.0552	0	24.4984
1.195	-27.0911	0.005	24.4724		1.195	-32.4712	0.005	24.6214		1.195	-38.5789	0.005	24.2571		1.195	-36.3426	0.005	24.4775
1.19	-24.9084	0.01	24.4505		1.19	-31.1433	0.01	24.4555		1.19	-36.1302	0.01	24.0765		1.19	-33.7106	0.01	24.6799
1.185	-22.7508	0.015	24.5341		1.185	-29.7641	0.015	24.496		1.185	-33.6965	0.015	24.1415		1.185	-31.1518	0.015	24.6093
1.18	-20.6577	0.02	24.3583		1.18	-28.3435	0.02	24.4125		1.18	-31.3207	0.02	24.09		1.18	-28.658	0.02	24.308
1.175	-18.6423	0.025	24.4333		1.175	-26.9102	0.025	24.5861		1.175	-28.9894	0.025	24.0762		1.175	-26.295	0.025	24.4116
1.17	-16.6337	0.03	24.5617		1.17	-25.4746	0.03	24.416		1.17	-26.696	0.03	24.2531		1.17	-23.9523	0.03	24.3468
1.165	-14.6828	0.035	24.5759		1.165	-24.0286	0.035	24.513		1.165	-24.4662	0.035	24.1341		1.165	-21.7177	0.035	24.4675
1.16	-12.8046	0.04	24.5646		1.16	-22.585	0.04	24.4618		1.16	-22.2244	0.04	24.0649		1.16	-19.501	0.04	24.552
1.155	-10.8586	0.045	24.394		1.155	-21.1343	0.045	24.6225		1.155	-20.0812	0.045	24.12		1.155	-17.2946	0.045	24.6113
1.15	-9.01236	0.05	24.6021		1.15	-19.6917	0.05	24.4517		1.15	-17.9304	0.05	24.2018		1.15	-15.1953	0.05	24.6241
1.145	-7.30617	0.055	24.6063		1.145	-18.2259	0.055	24.5281		1.145	-15.8829	0.055	23.9746		1.145	-13.1852	0.055	24.7251
1.14	-5.46279	0.06	24.6037		1.14	-16.804	0.06	24.4752		1.14	-13.8882	0.06	24.0798		1.14	-11.2228	0.06	24.1373
1.135	-3.77376	0.065	24.6326		1.135	-15.3422	0.065	24.5607		1.135	-11.8522	0.065	24.1113		1.135	-9.32201	0.065	24.3759
1.13	-2.17919	0.07	24.6274		1.13	-13.9616	0.07	24.4022		1.13	-9.94413	0.07	24.0408		1.13	-7.5016	0.07	24.5353
1.125	-0.52128	0.075	24.5063		1.125	-12.5221	0.075	24.5442		1.125	-8.11578	0.075	24.2093		1.125	-5.64473	0.075	24.7392
1.12	1.1623	0.08	24.3275		1.12	-11.1533	0.08	24.3593		1.12	-6.28998	0.08	24.0059		1.12	-3.92784	0.08	24.3766
1.115	2.64102	0.085	24.5316		1.115	-9.74945	0.085	24.488		1.115	-4.37182	0.085	24.0948		1.115	-2.31704	0.085	24.3713
1.11	3.93379	0.09	24.5192		1.11	-8.41475	0.09	24.4267		1.11	-2.70189	0.09	24.0961		1.11	-0.77509	0.09	24.5444
1.105	5.22538	0.095	24.3819		1.105	-7.06305	0.095	24.4163		1.105	-1.05869	0.095	23.9712		1.105	0.73882	0.095	24.4341
1.1	6.54964	0.1	24.5029		1.1	-5.61401	0.1	24.411		1.1	0.62081	0.1	24.2755		1.1	2.26232	0.1	24.4683
1.095	7.72381	0.105	24.4356		1.095	-4.30175	0.105	24.3863		1.095	2.37239	0.105	24.1066		1.095	3.69899	0.105	24.4379
1.09	8.79671	0.11	24.2845		1.09	-3.07748	0.11	24.5397		1.09	3.86859	0.11	24.0854		1.09	5.02487	0.11	24.5456
1.085	10.0768	0.115	24.528		1.085	-1.81945	0.115	24.463		1.085	5.21708	0.115	24.1732		1.085	6.19458	0.115	24.4845
1.08	11.1097	0.12	24.5579		1.08	-0.48878	0.12	24.3633		1.08	6.6539	0.12	24.2118		1.08	7.33404	0.12	24.5623
1.075	12.147	0.125	24.5633		1.075	0.83661	0.125	24.4315		1.075	7.92097	0.125	24.1671		1.075	8.6802	0.125	24.4995
1.07	12.9745	0.13	24.7281		1.07	2.04129	0.13	24.4358		1.07	9.13857	0.13	24.1842		1.07	9.73614	0.13	24.4859
1.065	13.911	0.135	24.5421		1.065	3.168	0.135	24.4222		1.065	10.2434	0.135	23.9613		1.065	10.799	0.135	24.3721
1.06	14.8878	0.14	24.2988		1.06	4.24055	0.14	24.3142		1.06	11.2062	0.14	24.0908		1.06	11.589	0.14	24.277
1.055	15.5437	0.145	24.6511		1.055	5.31337	0.145	24.3552		1.055	12.2792	0.145	24.0818		1.055	12.5345	0.145	24.3642
1.05	16.1934	0.15	24.4274		1.05	6.37134	0.15	24.3252		1.05	13.1552	0.15	24.1284		1.05	13.4528	0.15	24.4683
1.045	16.9224	0.155	24.4072		1.045	7.38684	0.155	24.2819		1.045	14.0529	0.155	24.1416		1.045	14.1995	0.155	24.4382
1.04	17.5269	0.16	24.4703		1.04	8.37729	0.16	24.3649		1.04	14.9638	0.16	24.1915		1.04	14.9239	0.16	24.2508
1.035	17.955	0.165	24.4931		1.035	9.32099	0.165	24.4246		1.035	15.7225	0.165	24.1762		1.035	15.6593	0.165	24.4906
1.03	18.5894	0.17	24.5312		1.03	10.2177	0.17	24.4559		1.03	16.4561	0.17	24.0739		1.03	16.2525	0.17	24.5186
1.025	19.2584	0.175	24.4006		1.025	10.989	0.175	24.2523		1.025	17.0067	0.175	24.0317		1.025	16.8202	0.175	24.5554
1.02	19.6587	0.18	24.4726		1.02	11.8758	0.18	24.4047		1.02	17.7062	0.18	24.078		1.02	17.3312	0.18	24.538
1.015	19.9966	0.185	24.3887		1.015	12.5978	0.185	24.3361		1.015	18.1231	0.185	24.0607		1.015	17.7928	0.185	24.3507
1.01	20.399	0.19	24.3567		1.01	13.4544	0.19	24.4684		1.01	18.7297	0.19	24.0961		1.01	18.419	0.19	24.5464
1.005	20.5628	0.195	24.6215		1.005	14.1101	0.195	24.239		1.005	19.0661	0.195	24.0365		1.005	18.7359	0.195	24.5186
1	21.162	0.2	24.3687		1	14.8433	0.2	24.3162		1	19.5731	0.2	24.2621		1	19.2079	0.2	24.6021
0.995	21.4416	0.205	24.3603		0.995	15.4026	0.205	24.375		0.995	19.8977	0.205	23.9681		0.995	19.5179	0.205	24.536
0.99	21.7334	0.21	24.4541		0.99	16.0115	0.21	24.258		0.99	20.2221	0.21	24.1654		0.99	19.7987	0.21	24.5616
0.985	21.7832	0.215	24.3318		0.985	16.6122	0.215	24.3747		0.985	20.6345	0.215	24.1424		0.985	20.098	0.215	24.5917
0.98	22.0614	0.22	24.4149		0.98	17.1348	0.22	24.2729		0.98	21.1111	0.22	24.2049		0.98	20.496	0.22	24.4477
0.975	22.276	0.225	24.2817		0.975	17.6977	0.225	24.4824		0.975	21.2697	0.225	24.3783		0.975	20.7572	0.225	24.6168
0.97	22.3892	0.23	24.542		0.97	18.1825	0.23	24.4104		0.97	21.3002	0.23	24.2386		0.97	20.9813	0.23	24.4188
0.965	22.5936	0.235	24.3577		0.965	18.6335	0.235	24.3988		0.965	21.7797	0.235	23.9231		0.965	21.0303	0.235	24.4883
0.96	22.8674	0.24	24.3138		0.96	19.0326	0.24	24.3104		0.96	21.7572	0.24	24.2768		0.96	21.4256	0.24	24.2664
0.955	22.8985	0.245	24.4378		0.955	19.4216	0.245	24.3201		0.955	22.0812	0.245	23.9857		0.955	21.4148	0.245	24.622
0.95	23.1155	0.25	24.4392		0.95	19.7449	0.25	24.4801		0.95	22.225	0.25	24.0954		0.95	21.5232	0.25	24.4696
0.945	23.3487	0.255	24.4267		0.945	20.2117	0.255	24.3335		0.945	22.315	0.255	24.1146		0.945	21.8705	0.255	24.2973
0.94	23.3522	0.26	24.3022		0.94	20.3517	0.26	24.3315		0.94	22.5034	0.26	24.0542		0.94	22.0744	0.26	24.227
0.935	23.4532	0.265	24.4465		0.935	20.6637	0.265	24.4005		0.935	22.6382	0.265	24.0246		0.935	22.2442	0.265	24.4463
0.93	23.5538	0.27	24.3921		0.93	21.0172	0.27	24.3079		0.93	22.654	0.27	23.9188		0.93	22.3444	0.27	24.5216
0.925	23.6654	0.275	24.4243		0.925	21.3235	0.275	24.3511		0.925	22.7751	0.275	24.2144		0.925	22.3975	0.275	24.4488
0.92	23.5011	0.28	24.3409		0.92	21.6429	0.28	24.2529		0.92	23.0026	0.28	24.0846		0.92	22.47	0.28	24.5285
0.915	23.6619	0.285	24.3649		0.915	21.6892	0.285	24.3525		0.915	23.0072	0.285	24.1711		0.915	22.6098	0.285	24.5373
0.91	23.8176	0.29	24.3531		0.91	21.9611	0.29	24.2971		0.91	22.9914	0.29	24.0026		0.91	22.7329	0.29	24.2672
0.905	23.8351	0.295	24.3649		0.905	22.2266	0.295	24.3067		0.905	23.2872	0.295	24.0013		0.905	22.9014	0.295	24.5045
0.9	23.8188	0.3	24.2502		0.9	22.3629	0.3	24.2806		0.9	23.15	0.3	23.9716		0.9	23.0383	0.3	24.3644
0.895	23.8975	0.305	24.3359		0.895	22.3944	0.305	24.2369		0.895	23.2682	0.305	24.0183		0.895	22.9553	0.305	24.4293
0.89	23.8201	0.31	24.4492		0.89	22.7161	0.31	24.2802		0.89	23.2737	0.31	24.0882		0.89	23.1131	0.31	24.3274
0.885	24.0765	0.315	24.4255		0.885	22.7214	0.315	24.2616		0.885	23.5658	0.315	24.0472		0.885	23.0959	0.315	24.4549
0.88	23.8803	0.32	24.4235		0.88	22.7161	0.32	23.8374		0.88	23.567	0.32	24.0523		0.88	23.1228	0.32	24.5208
0.875	24.083	0.325	24.4215		0.875	23.0427	0.325	24.1995		0.875	23.4728	0.325	23.991		0.875	23.1428	0.325	24.4292
0.87	23.9423	0.33	24.3636		0.87	23.171	0.33	24.2107		0.87	23.4669	0.33	23.9825		0.87	23.4558	0.33	24.506
0.865	24.1247	0.335	24.3916		0.865	23.2207	0.335	24.1635		0.865	23.5077	0.335	24.1887		0.865	23.1281	0.335	24.5484
0.86	24.1659	0.34	24.466		0.86	23.1043	0.34	24.0723		0.86	23.5304	0.34	24.0775		0.86	23.3523	0.34	24.5031
0.855	24.2347	0.345	24.3407		0.855	23.3196	0.345	24.0528		0.855	23.7745	0.345	24.1261		0.855	23.4733	0.345	24.372
0.85	24.0237	0.35	24.4504		0.85	23.4551	0.35	24.1995		0.85	23.6081	0.35	23.9519		0.85	23.4509	0.35	24.4007
0.845	24.0784	0.355	24.4737		0.845	23.4314	0.355	24.4291		0.845	23.6109	0.355	24.1607		0.845	23.5263	0.355	24.349
0.84	24.0896	0.36	24.3463		0.84	23.6843	0.36	24.3122		0.84	23.6907	0.36	24.1288		0.84	23.5407	0.36	24.3447
0.835	24.1922	0.365	24.4167		0.835	23.6949	0.365	24.1353		0.835	23.7189	0.365	24.1064		0.835	23.6492	0.365	24.3814
0.83	24.3534	0.37	24.3819		0.83	23.6561	0.37	24.2874		0.83	23.8198	0.37	24.1545		0.83	23.7484	0.37	24.569
0.825	24.2108	0.375	24.3752		0.825	23.7226	0.375	24.1743		0.825	23.7076	0.375	24.0893		0.825	23.4962	0.375	24.4342
0.82	24.2601	0.38	24.3408		0.82	23.6806	0.38	24.0823		0.82	23.5878	0.38	24.1562		0.82	23.6763	0.38	24.6489
0.815	24.2659	0.385	24.386		0.815	23.7359	0.385	24.1681		0.815	23.994	0.385	23.8394		0.815	23.6272	0.385	24.4956
0.81	24.1462	0.39	24.3571		0.81	23.8442	0.39	24.1441		0.81	23.9085	0.39	24.0025		0.81	23.6944	0.39	24.5751
0.805	24.2762	0.395	24.4344		0.805	23.9584	0.395	24.061		0.805	23.7737	0.395	23.9874		0.805	23.8512	0.395	24.2741
0.8	24.2668	0.4	24.3222		0.8	23.9262	0.4	24.1814		0.8	24.0713	0.4	23.9576		0.8	23.7145	0.4	24.398
0.795	24.3293	0.405	24.4108		0.795	23.9982	0.405	24.1081		0.795	23.8676	0.405	24.0059		0.795	23.7401	0.405	24.2297
0.79	24.38	0.41	24.525		0.79	23.8699	0.41	24.2001		0.79	24.0181	0.41	24.1087		0.79	23.7262	0.41	24.3321
0.785	24.2465	0.415	24.4086		0.785	23.9789	0.415	24.0131		0.785	23.9369	0.415	23.9913		0.785	23.9327	0.415	24.4703
0.78	24.3523	0.42	24.276		0.78	24.0505	0.42	24.2659		0.78	24.1286	0.42	23.9359		0.78	23.9509	0.42	24.3829
0.775	24.4707	0.425	24.3626		0.775	23.9484	0.425	24.1191		0.775	23.715	0.425	24.038		0.775	23.8451	0.425	24.1521
0.77	24.4645	0.43	24.3525		0.77	24.1448	0.43	23.9814		0.77	24.0097	0.43	23.8681		0.77	24.0675	0.43	24.4126
0.765	24.2977	0.435	24.2613		0.765	24.0692	0.435	24.1516		0.765	23.9242	0.435	23.9954		0.765	23.8559	0.435	24.2907
0.76	24.3663	0.44	24.3775		0.76	24.1896	0.44	24.182		0.76	23.8743	0.44	24.0361		0.76	23.704	0.44	24.3689
0.755	24.4737	0.445	24.3812		0.755	24.0437	0.445	24.0956		0.755	23.8804	0.445	23.945		0.755	23.8153	0.445	24.4657
0.75	24.2955	0.45	24.2431		0.75	24.174	0.45	24.0702		0.75	23.9176	0.45	23.9134		0.75	23.7918	0.45	24.3656
0.745	24.3756	0.455	24.401		0.745	24.2099	0.455	24.1718		0.745	23.938	0.455	24.0413		0.745	23.936	0.455	24.4944
0.74	24.4029	0.46	24.3169		0.74	24.1528	0.46	24.0722		0.74	24.0318	0.46	24.2183		0.74	24.0921	0.46	24.4205
0.735	24.3818	0.465	24.2547		0.735	24.1453	0.465	24.1231		0.735	23.92	0.465	23.8729		0.735	24.2018	0.465	24.4475
0.73	24.4579	0.47	24.4715		0.73	24.0647	0.47	24.0655		0.73	23.9039	0.47	23.9278		0.73	24.1041	0.47	24.4263
0.725	24.4252	0.475	24.4839		0.725	24.2515	0.475	23.9946		0.725	24.1125	0.475	23.9567		0.725	24.2367	0.475	24.222
0.72	24.3991	0.48	24.4668		0.72	24.2586	0.48	24.2031		0.72	24.1128	0.48	24.0623		0.72	23.7105	0.48	24.4261
0.715	24.4508	0.485	24.4357		0.715	24.2659	0.485	23.9723		0.715	23.991	0.485	23.9483		0.715	24.1494	0.485	24.2372
0.71	24.3569	0.49	24.2838		0.71	24.1287	0.49	23.9797		0.71	24.1089	0.49	24.0169		0.71	24.0048	0.49	24.5157
0.705	24.4924	0.495	24.2767		0.705	24.2891	0.495	24.0312		0.705	23.8786	0.495	23.8978		0.705	24.1534	0.495	24.4927
0.7	24.4694	0.5	24.3679		0.7	24.1567	0.5	24.1529		0.7	24.1137	0.5	23.9692		0.7	23.8648	0.5	24.3368
0.695	24.5638	0.505	24.2438		0.695	24.3357	0.505	24.0844		0.695	24.1088	0.505	23.9929		0.695	24.0123	0.505	24.053
0.69	24.6169	0.51	24.1895		0.69	24.3384	0.51	23.9757		0.69	24.0473	0.51	23.9889		0.69	24.2522	0.51	24.3568
0.685	24.3921	0.515	24.1411		0.685	24.2418	0.515	23.874		0.685	23.9267	0.515	23.9194		0.685	24.2108	0.515	24.2469
0.68	24.4171	0.52	24.2224		0.68	24.211	0.52	24.0377		0.68	24.071	0.52	23.9701		0.68	24.0335	0.52	24.2007
0.675	24.3459	0.525	24.3344		0.675	24.1922	0.525	23.9997		0.675	24.022	0.525	23.7035		0.675	24.2749	0.525	24.3334
0.67	24.4076	0.53	24.3665		0.67	24.3925	0.53	23.9119		0.67	24.0167	0.53	24.1274		0.67	24.2986	0.53	24.4597
0.665	24.3817	0.535	24.4072		0.665	24.3102	0.535	23.9455		0.665	24.0107	0.535	23.9192		0.665	24.2426	0.535	24.3984
0.66	24.4648	0.54	24.1493		0.66	24.3855	0.54	23.9804		0.66	23.9324	0.54	23.9155		0.66	24.3468	0.54	24.1962
0.655	24.2771	0.545	24.2432		0.655	24.3279	0.545	23.9058		0.655	24.068	0.545	23.9823		0.655	24.2664	0.545	24.2878
0.65	24.5938	0.55	24.258		0.65	24.5044	0.55	23.913		0.65	24.0803	0.55	23.9341		0.65	24.2588	0.55	24.3762
0.645	24.3774	0.555	24.4111		0.645	24.3043	0.555	23.9346		0.645	24.1912	0.555	24.0826		0.645	24.2109	0.555	24.2381
0.64	24.489	0.56	24.2045		0.64	24.461	0.56	23.8367		0.64	24.0768	0.56	23.9043		0.64	24.063	0.56	24.2425
0.635	24.6862	0.565	24.1951		0.635	24.4188	0.565	23.8464		0.635	24.0469	0.565	23.9738		0.635	23.959	0.565	24.4277
0.63	24.4631	0.57	24.3404		0.63	24.344	0.57	23.9837		0.63	24.0223	0.57	23.8597		0.63	24.4553	0.57	24.4599
0.625	24.4325	0.575	24.1922		0.625	24.416	0.575	23.9691		0.625	23.9198	0.575	23.9902		0.625	24.441	0.575	24.0491
0.62	24.2959	0.58	24.1828		0.62	24.2523	0.58	23.9137		0.62	24.1439	0.58	23.9896		0.62	24.3364	0.58	24.0682
0.615	24.5129	0.585	24.2749		0.615	24.5193	0.585	23.913		0.615	24.0288	0.585	24.1187		0.615	24.4737	0.585	24.2407
0.61	24.5234	0.59	24.1267		0.61	24.5249	0.59	23.6231		0.61	24.079	0.59	24.0614		0.61	24.4057	0.59	24.3029
0.605	24.4319	0.595	24.3982		0.605	24.5616	0.595	23.7515		0.605	24.1061	0.595	23.8184		0.605	24.2285	0.595	24.3985
0.6	24.57	0.6	24.3249		0.6	24.44	0.6	23.8067		0.6	24.1479	0.6	24.0118		0.6	24.3863	0.6	24.0604
0.595	24.3386	0.605	24.3022		0.595	24.3035	0.605	23.7555		0.595	24.3007	0.605	23.8459		0.595	24.2381	0.605	24.3444
0.59	24.4163	0.61	24.2838		0.59	24.4216	0.61	23.6325		0.59	23.9966	0.61	23.9163		0.59	24.3298	0.61	24.1895
0.585	24.6165	0.615	24.1783		0.585	24.3223	0.615	23.755		0.585	23.9065	0.615	23.8272		0.585	24.272	0.615	24.3423
0.58	24.5135	0.62	24.1872		0.58	24.2427	0.62	23.6858		0.58	24.0222	0.62	23.9477		0.58	24.2894	0.62	24.2885
0.575	24.4255	0.625	24.3017		0.575	24.2953	0.625	23.5149		0.575	24.1674	0.625	23.9618		0.575	24.2045	0.625	24.2789
0.57	24.3582	0.63	24.1477		0.57	24.481	0.63	23.6997		0.57	24.0918	0.63	23.7524		0.57	24.4129	0.63	24.2362
0.565	24.3668	0.635	24.0685		0.565	24.4879	0.635	23.7732		0.565	24.1394	0.635	24.1039		0.565	24.4055	0.635	24.0303
0.56	24.5478	0.64	24.1077		0.56	24.446	0.64	23.6656		0.56	23.9951	0.64	23.7498		0.56	24.4395	0.64	24.1067
0.555	24.4273	0.645	24.2026		0.555	24.4316	0.645	23.6141		0.555	24.1709	0.645	23.8315		0.555	24.5027	0.645	23.9332
0.55	24.3689	0.65	24.1439		0.55	24.2973	0.65	23.6672		0.55	23.9913	0.65	23.8859		0.55	24.2743	0.65	24.3179
0.545	24.5958	0.655	24.3533		0.545	24.314	0.655	23.6023		0.545	24.1593	0.655	23.8219		0.545	24.1782	0.655	24.222
0.54	24.2597	0.66	24.14		0.54	24.4007	0.66	23.5162		0.54	24.0273	0.66	23.7278		0.54	24.2207	0.66	24.2808
0.535	24.4809	0.665	24.2177		0.535	24.2713	0.665	23.5687		0.535	24.1538	0.665	23.7538		0.535	24.6037	0.665	23.9822
0.53	24.4863	0.67	24.1244		0.53	24.4195	0.67	23.4491		0.53	24.2756	0.67	23.982		0.53	24.5225	0.67	23.9788
0.525	24.5941	0.675	24.1046		0.525	24.451	0.675	23.4989		0.525	24.0499	0.675	23.953		0.525	24.2819	0.675	24.1013
0.52	24.4022	0.68	24.3886		0.52	24.327	0.68	23.4982		0.52	24.0885	0.68	23.6242		0.52	24.5519	0.68	24.0605
0.515	24.4914	0.685	24.0695		0.515	24.5039	0.685	23.558		0.515	23.9896	0.685	23.9136		0.515	24.402	0.685	24.1241
0.51	24.5324	0.69	23.9926		0.51	24.3802	0.69	23.3855		0.51	24.167	0.69	23.7914		0.51	24.3526	0.69	24.1926
0.505	24.3875	0.695	24.0805		0.505	24.5828	0.695	23.2738		0.505	24.09	0.695	23.9036		0.505	24.5355	0.695	24.1332
0.5	24.4832	0.7	24.0616		0.5	24.3268	0.7	23.3717		0.5	24.2822	0.7	23.8442		0.5	24.4746	0.7	23.9303
0.495	24.5076	0.705	24.1193		0.495	24.5847	0.705	23.3533		0.495	24.2196	0.705	23.9405		0.495	24.1869	0.705	24.084
0.49	24.5578	0.71	24.0845		0.49	24.5046	0.71	23.366		0.49	24.1059	0.71	23.8621		0.49	24.1953	0.71	24.0102
0.485	24.5601	0.715	24.0572		0.485	24.3976	0.715	23.073		0.485	24.0716	0.715	23.6687		0.485	24.3605	0.715	24.0597
0.48	24.5281	0.72	24.0749		0.48	24.5448	0.72	23.0046		0.48	24.2152	0.72	23.8056		0.48	24.5835	0.72	24.0234
0.475	24.4958	0.725	24.0431		0.475	24.3445	0.725	23.1508		0.475	24.1243	0.725	23.6531		0.475	24.5327	0.725	23.8958
0.47	24.4127	0.73	24.0794		0.47	24.3654	0.73	23.1836		0.47	24.2597	0.73	23.8503		0.47	24.5538	0.73	23.9986
0.465	24.5381	0.735	24.2291		0.465	24.4135	0.735	23.0667		0.465	24.1363	0.735	23.6906		0.465	24.5049	0.735	24.0942
0.46	24.4546	0.74	24.2786		0.46	24.3704	0.74	23.0595		0.46	24.1099	0.74	23.6761		0.46	24.5638	0.74	23.7232
0.455	24.4311	0.745	23.9573		0.455	24.5185	0.745	22.8265		0.455	24.1187	0.745	23.5407		0.455	24.3251	0.745	23.764
0.45	24.6574	0.75	24.0384		0.45	24.5763	0.75	22.867		0.45	24.1746	0.75	23.6623		0.45	24.4906	0.75	23.8215
0.445	24.4987	0.755	24.0891		0.445	24.4455	0.755	22.8875		0.445	24.1408	0.755	23.6292		0.445	24.2964	0.755	23.9468
0.44	24.5565	0.76	23.9898		0.44	24.5112	0.76	22.9204		0.44	23.8907	0.76	23.5793		0.44	24.2739	0.76	23.7654
0.435	24.4904	0.765	23.9839		0.435	24.4059	0.765	22.8034		0.435	24.1708	0.765	23.6208		0.435	24.3001	0.765	23.8351
0.43	24.5284	0.77	24.1627		0.43	24.4156	0.77	22.4583		0.43	24.1252	0.77	23.5654		0.43	24.4524	0.77	23.79
0.425	24.3766	0.775	23.9864		0.425	24.4879	0.775	22.6379		0.425	24.2331	0.775	23.4467		0.425	24.5293	0.775	23.6561
0.42	24.4443	0.78	23.9751		0.42	24.4986	0.78	22.562		0.42	24.2105	0.78	23.597		0.42	24.5471	0.78	23.6674
0.415	24.4485	0.785	23.8468		0.415	24.5529	0.785	22.3542		0.415	24.0647	0.785	23.6135		0.415	24.4648	0.785	23.5867
0.41	24.533	0.79	23.8101		0.41	24.4424	0.79	22.2042		0.41	24.1463	0.79	23.2382		0.41	24.2631	0.79	23.5435
0.405	24.5573	0.795	23.8628		0.405	24.4814	0.795	22.3333		0.405	24.2645	0.795	23.3809		0.405	24.2697	0.795	23.4252
0.4	24.4754	0.8	23.7481		0.4	24.3266	0.8	22.2583		0.4	24.1952	0.8	23.4881		0.4	24.3596	0.8	23.4431
0.395	24.4222	0.805	23.8581		0.395	24.441	0.805	22.1689		0.395	24.0008	0.805	23.4124		0.395	24.6648	0.805	23.2552
0.39	24.3911	0.81	23.9019		0.39	24.5642	0.81	21.7308		0.39	23.9686	0.81	23.4738		0.39	24.528	0.81	23.4034
0.385	24.5975	0.815	23.867		0.385	24.3195	0.815	21.7471		0.385	24.0951	0.815	23.4388		0.385	24.5485	0.815	23.238
0.38	24.5672	0.82	23.5966		0.38	24.4685	0.82	21.7499		0.38	24.1791	0.82	23.4145		0.38	24.4408	0.82	23.0378
0.375	24.4548	0.825	23.8373		0.375	24.4582	0.825	21.5041		0.375	23.9653	0.825	23.4176		0.375	24.3878	0.825	23.3377
0.37	24.2985	0.83	23.5739		0.37	24.6278	0.83	21.4703		0.37	24.1035	0.83	23.3508		0.37	24.5626	0.83	23.1726
0.365	24.5875	0.835	23.6549		0.365	24.293	0.835	21.2937		0.365	24.1306	0.835	23.2227		0.365	24.4639	0.835	23.063
0.36	24.4348	0.84	23.6222		0.36	24.5294	0.84	21.1235		0.36	24.0856	0.84	23.249		0.36	24.56	0.84	22.909
0.355	24.4328	0.845	23.5908		0.355	24.6691	0.845	21.0101		0.355	24.0586	0.845	23.1669		0.355	24.6647	0.845	23.0832
0.35	24.501	0.85	23.5044		0.35	24.5468	0.85	20.7773		0.35	24.1844	0.85	23.1855		0.35	24.5067	0.85	23.117
0.345	24.4476	0.855	23.4644		0.345	24.3119	0.855	20.6838		0.345	24.1104	0.855	23.0891		0.345	24.3768	0.855	22.9969
0.34	24.4616	0.86	23.4584		0.34	24.3728	0.86	20.48		0.34	24.1369	0.86	23.0789		0.34	24.3827	0.86	22.9437
0.335	24.4415	0.865	23.1723		0.335	24.5341	0.865	20.3612		0.335	24.2146	0.865	23.0475		0.335	24.3538	0.865	22.9354
0.33	24.5715	0.87	23.3139		0.33	24.466	0.87	20.2045		0.33	24.1965	0.87	22.5976		0.33	24.4647	0.87	22.7211
0.325	24.5385	0.875	23.3593		0.325	24.3561	0.875	20.0546		0.325	24.151	0.875	22.76		0.325	24.5153	0.875	22.4679
0.32	24.6791	0.88	23.3032		0.32	24.4329	0.88	19.787		0.32	24.0551	0.88	22.6449		0.32	24.4549	0.88	22.4867
0.315	24.3526	0.885	23.0122		0.315	24.5681	0.885	19.4826		0.315	24.2368	0.885	22.6949		0.315	24.5639	0.885	22.1885
0.31	24.6606	0.89	22.9802		0.31	24.4714	0.89	19.2094		0.31	24.0765	0.89	22.6244		0.31	24.5685	0.89	22.4229
0.305	24.4071	0.895	23.0752		0.305	24.3308	0.895	19.0625		0.305	24.2892	0.895	22.4844		0.305	24.4892	0.895	22.3105
0.3	24.6629	0.9	22.8978		0.3	24.3865	0.9	18.7257		0.3	23.9727	0.9	22.2835		0.3	24.6038	0.9	22.1799
0.295	24.412	0.905	23.0056		0.295	24.384	0.905	18.5139		0.295	24.1226	0.905	22.3803		0.295	24.4846	0.905	22.1031
0.29	24.4376	0.91	22.7672		0.29	24.4368	0.91	18.191		0.29	23.9793	0.91	22.1186		0.29	24.456	0.91	21.7932
0.285	24.5096	0.915	22.6302		0.285	24.4506	0.915	17.975		0.285	24.1443	0.915	21.9516		0.285	24.3874	0.915	21.6611
0.28	24.3611	0.92	22.6199		0.28	24.4396	0.92	17.5225		0.28	24.2535	0.92	21.9178		0.28	24.4616	0.92	21.4015
0.275	24.5437	0.925	22.4523		0.275	24.4418	0.925	17.2249		0.275	24.1776	0.925	21.743		0.275	24.5102	0.925	21.3953
0.27	24.5862	0.93	22.2379		0.27	24.5324	0.93	16.8525		0.27	24.1382	0.93	21.6176		0.27	24.3683	0.93	21.0075
0.265	24.603	0.935	22.0796		0.265	24.4579	0.935	16.4966		0.265	24.1012	0.935	21.5959		0.265	24.5111	0.935	21.1717
0.26	24.4971	0.94	21.9815		0.26	24.437	0.94	16.1861		0.26	24.1409	0.94	21.2287		0.26	24.7059	0.94	20.9562
0.255	24.4756	0.945	21.8042		0.255	24.5343	0.945	15.6766		0.255	24.1717	0.945	21.1041		0.255	24.6299	0.945	20.6812
0.25	24.4101	0.95	21.7304		0.25	24.451	0.95	15.3129		0.25	24.0372	0.95	21.0083		0.25	24.5763	0.95	20.5109
0.245	24.4522	0.955	21.5102		0.245	24.237	0.955	14.9019		0.245	24.0094	0.955	20.7306		0.245	24.648	0.955	20.2314
0.24	24.3586	0.96	21.2071		0.24	24.3105	0.96	14.3992		0.24	24.1179	0.96	20.0715		0.24	24.4957	0.96	19.7003
0.235	24.4487	0.965	20.9803		0.235	24.4518	0.965	14.0179		0.235	24.2135	0.965	20.1099		0.235	24.3832	0.965	19.5568
0.23	24.539	0.97	20.7114		0.23	24.551	0.97	13.542		0.23	24.2561	0.97	19.9226		0.23	24.5669	0.97	19.0865
0.225	24.4315	0.975	20.49		0.225	24.6808	0.975	12.9793		0.225	24.0824	0.975	19.5247		0.225	24.5884	0.975	18.9938
0.22	24.4575	0.98	20.2311		0.22	24.2515	0.98	12.3942		0.22	24.1786	0.98	19.204		0.22	24.3807	0.98	18.4878
0.215	24.5012	0.985	19.9171		0.215	24.545	0.985	11.8279		0.215	24.209	0.985	18.919		0.215	24.545	0.985	18.1991
0.21	24.6226	0.99	19.544		0.21	24.6241	0.99	11.2637		0.21	24.1781	0.99	18.4608		0.21	24.5341	0.99	17.7086
0.205	24.443	0.995	19.2448		0.205	24.6437	0.995	10.6719		0.205	24.2448	0.995	17.9403		0.205	24.5154	0.995	17.4163
0.2	24.5116	1	18.9206		0.2	24.5844	1	10.0487		0.2	24.1494	1	17.5471		0.2	24.5695	1	17.1082
0.195	24.6764	1.005	18.3863		0.195	24.4855	1.005	9.4374		0.195	24.1146	1.005	17.0633		0.195	24.5844	1.005	16.5528
0.19	24.4445	1.01	17.9366		0.19	24.5014	1.01	8.68659		0.19	24.0667	1.01	16.5677		0.19	24.5312	1.01	16.1514
0.185	24.5698	1.015	17.5582		0.185	24.5928	1.015	8.11018		0.185	24.1192	1.015	15.9671		0.185	24.6119	1.015	15.3472
0.18	24.4936	1.02	17.0609		0.18	24.5834	1.02	7.34741		0.18	24.088	1.02	15.3837		0.18	24.5097	1.02	15.0139
0.175	24.5176	1.025	16.4307		0.175	24.4011	1.025	6.62232		0.175	24.0346	1.025	14.7553		0.175	24.5554	1.025	14.2265
0.17	24.4038	1.03	15.8776		0.17	24.5934	1.03	6.08923		0.17	24.3909	1.03	14.1319		0.17	24.4572	1.03	13.5582
0.165	24.6595	1.035	15.3415		0.165	24.5313	1.035	5.29542		0.165	24.1455	1.035	13.4106		0.165	24.4915	1.035	12.9819
0.16	24.5381	1.04	14.5662		0.16	24.4999	1.04	4.45825		0.16	24.2298	1.04	12.6568		0.16	24.4269	1.04	12.2095
0.155	24.4218	1.045	13.9379		0.155	24.4447	1.045	3.59776		0.155	24.4224	1.045	11.8737		0.155	24.7688	1.045	11.4056
0.15	24.5247	1.05	13.1645		0.15	24.544	1.05	2.78917		0.15	24.0481	1.05	11.0303		0.15	24.6701	1.05	10.5724
0.145	24.4513	1.055	12.4447		0.145	24.4913	1.055	1.91369		0.145	24.2207	1.055	10.1606		0.145	24.5828	1.055	9.7996
0.14	24.4934	1.06	11.6902		0.14	24.5095	1.06	0.93755		0.14	24.3476	1.06	9.2478		0.14	24.6889	1.06	9.00153
0.135	24.4968	1.065	10.791		0.135	24.4492	1.065	0.25242		0.135	24.2267	1.065	8.32824		0.135	24.5578	1.065	8.06178
0.13	24.601	1.07	9.95067		0.13	24.5617	1.07	-0.38473		0.13	24.1374	1.07	7.3308		0.13	24.4654	1.07	7.10846
0.125	24.5083	1.075	8.93597		0.125	24.5233	1.075	-1.35721		0.125	24.0832	1.075	6.30726		0.125	24.5969	1.075	6.20923
0.12	24.4178	1.08	8.03713		0.12	24.41	1.08	-2.39229		0.12	24.1268	1.08	5.41798		0.12	24.5225	1.08	5.0845
0.115	24.6287	1.085	7.08342		0.115	24.4918	1.085	-3.43894		0.115	24.2891	1.085	4.35145		0.115	24.3412	1.085	4.02021
0.11	24.4333	1.09	6.25875		0.11	24.4602	1.09	-4.51194		0.11	23.8811	1.09	3.15728		0.11	24.6209	1.09	2.78235
0.105	24.363	1.095	5.09297		0.105	24.4264	1.095	-5.5604		0.105	24.243	1.095	1.96712		0.105	24.6076	1.095	1.6718
0.1	24.6593	1.1	3.96599		0.1	24.5861	1.1	-6.30765		0.1	24.1668	1.1	0.72187		0.1	24.5632	1.1	0.98825
0.095	24.4412	1.105	2.80441		0.095	24.436	1.105	-7.50218		0.095	24.263	1.105	-0.36356		0.095	24.5925	1.105	-0.1933
0.09	24.447	1.11	1.53939		0.09	24.4607	1.11	-8.58869		0.09	24.1061	1.11	-1.44351		0.09	24.4642	1.11	-1.26984
0.085	24.5919	1.115	0.48683		0.085	24.504	1.115	-9.75743		0.085	24.1694	1.115	-2.73398		0.085	24.6428	1.115	-2.79286
0.08	24.7253	1.12	-0.43562		0.08	24.4546	1.12	-10.9139		0.08	24.0402	1.12	-4.21952		0.08	24.4646	1.12	-4.20558
0.075	24.4489	1.125	-1.72861		0.075	24.6857	1.125	-12.1354		0.075	24.1999	1.125	-5.5796		0.075	24.4873	1.125	-5.69692
0.07	24.5578	1.13	-3.14806		0.07	24.6174	1.13	-13.341		0.07	24.0968	1.13	-6.72569		0.07	24.5625	1.13	-6.88262
0.065	24.632	1.135	-4.55377		0.065	24.5996	1.135	-14.5805		0.065	24.1736	1.135	-8.23087		0.065	24.5814	1.135	-8.5161
0.06	24.5008	1.14	-6.06036		0.06	24.5831	1.14	-15.8437		0.06	24.1047	1.14	-9.78538		0.06	24.5792	1.14	-10.2413
0.055	24.6118	1.145	-7.31314		0.055	24.4708	1.145	-17.0755		0.055	24.1282	1.145	-11.3752		0.055	24.5841	1.145	-11.909
0.05	24.5783	1.15	-8.77559		0.05	24.6359	1.15	-18.3857		0.05	24.3576	1.15	-12.9936		0.05	24.4921	1.15	-13.6098
0.045	24.5305	1.155	-10.3485		0.045	24.3711	1.155	-19.6835		0.045	23.9888	1.155	-14.5781		0.045	24.5033	1.155	-15.3846
0.04	24.2118	1.16	-12.0567		0.04	24.5298	1.16	-20.9884		0.04	24.2376	1.16	-16.3217		0.04	24.6423	1.16	-17.1117
0.035	24.3768	1.165	-13.4974		0.035	24.5404	1.165	-22.3192		0.035	24.1049	1.165	-17.9792		0.035	24.5437	1.165	-18.9997
0.03	24.5505	1.17	-15.2308		0.03	24.6639	1.17	-23.6358		0.03	24.173	1.17	-19.6418		0.03	24.5049	1.17	-20.8472
0.025	24.4811	1.175	-16.796		0.025	24.6018	1.175	-25.001		0.025	24.1545	1.175	-21.3879		0.025	24.6675	1.175	-22.8033
0.02	24.3576	1.18	-18.5191		0.02	24.5454	1.18	-26.4131		0.02	24.2103	1.18	-23.1401		0.02	24.4644	1.18	-24.6872
0.015	24.5958	1.185	-20.2565		0.015	24.4363	1.185	-27.7921		0.015	24.251	1.185	-24.9414		0.015	24.4996	1.185	-26.6498
0.01	24.4549	1.19	-22.0214		0.01	24.5128	1.19	-29.1784		0.01	24.1935	1.19	-26.7325		0.01	24.5228	1.19	-28.6632
0.005	24.5084	1.195	-23.8144		0.005	24.602	1.195	-30.5947		0.005	24.2255	1.195	-28.534		0.005	24.6215	1.195	-30.7161
2.9976e-14	24.3692	1.2	-25.5831		2.9976e-14	24.6248	1.2	-32.0259		2.9976e-14	24.1408	1.2	-30.3596		2.9976e-14	24.5188	1.2	-32.8248
