# Supplementary material for: Atomic-level passivation mechanism of ammonium salts enabling highly efficient perovskite solar cells
Source: Nat Commun. 2019 Jul 8;10:3008. doi: 10.1038/s41467-019-10985-5 (PMC6614363; doi:10.1038/s41467-019-10985-5)
Supplement: Supplementary file 2 — Source Data [file 41467_2019_10985_MOESM2_ESM.zip › 24022019DATA/Supplementray Figure S4 a-f.xlsx]

## Sheet: Sheet1
FA70EA30PbI3	FA70EA30PbI3		FA70IA30PbI3	FA70IA30PbI3		FA70Gua30PbI3	FA70Gua30PbI3			EAPbI3	EAPbI3		IAPbI3	IAPbI3		GuaPbI3	GuabI3
Wavelength (nm)	Abs		Wavelength (nm)	Abs		Wavelength (nm)	Abs			Wavelength (nm)	Abs		Wavelength (nm)	Abs		Wavelength (nm)	Abs
800	0.73017		800	0.35707		800	0.6906			800	0.26803		800	0.26337		800	-0.04318
799	0.73245		799	0.35833		799	0.69586			799	0.26806		799	0.26271		799	-0.04277
798	0.73456		798	0.35886		798	0.7			798	0.26857		798	0.26233		798	-0.04183
797	0.73659		797	0.35958		797	0.704			797	0.26885		797	0.26199		797	-0.04133
796	0.73902		796	0.36078		796	0.70877			796	0.26938		796	0.26167		796	-0.04045
795	0.74106		795	0.36128		795	0.71297			795	0.27005		795	0.2614		795	-0.03979
794	0.74341		794	0.36193		794	0.71708			794	0.27057		794	0.26128		794	-0.03901
793	0.74537		793	0.36309		793	0.72063			793	0.27102		793	0.26097		793	-0.0384
792	0.74787		792	0.36366		792	0.72582			792	0.27171		792	0.26056		792	-0.03747
791	0.75052		791	0.36475		791	0.73012			791	0.27234		791	0.26052		791	-0.03683
790	0.75234		790	0.36514		790	0.73349			790	0.27309		790	0.26035		790	-0.03614
789	0.75428		789	0.3662		789	0.73802			789	0.27377		789	0.26058		789	-0.03519
788	0.75656		788	0.36642		788	0.74244			788	0.27397		788	0.25971		788	-0.03477
787	0.75892		787	0.36745		787	0.74584			787	0.27492		787	0.25993		787	-0.03386
786	0.76098		786	0.36798		786	0.74961			786	0.2756		786	0.25997		786	-0.03312
785	0.7633		785	0.36854		785	0.75332			785	0.27634		785	0.25997		785	-0.0327
784	0.7659		784	0.36902		784	0.75665			784	0.2771		784	0.25963		784	-0.03224
783	0.76829		783	0.37014		783	0.76065			783	0.27797		783	0.25973		783	-0.03147
782	0.7701		782	0.3705		782	0.76415			782	0.27892		782	0.25982		782	-0.0304
781	0.77236		781	0.37069		781	0.76689			781	0.27986		781	0.25997		781	-0.0297
780	0.77458		780	0.37183		780	0.77034			780	0.28067		780	0.26002		780	-0.02924
779	0.77702		779	0.37204		779	0.77357			779	0.28157		779	0.2601		779	-0.02875
778	0.77918		778	0.3726		778	0.7767			778	0.28262		778	0.26027		778	-0.02793
777	0.78144		777	0.37311		777	0.77943			777	0.28341		777	0.26045		777	-0.02721
776	0.78382		776	0.37364		776	0.78259			776	0.28471		776	0.26098		776	-0.02641
775	0.78596		775	0.37393		775	0.78578			775	0.28567		775	0.26085		775	-0.02586
774	0.78852		774	0.37469		774	0.78863			774	0.28652		774	0.26148		774	-0.0255
773	0.79032		773	0.37498		773	0.79137			773	0.28765		773	0.26143		773	-0.02521
772	0.79248		772	0.37546		772	0.79469			772	0.28881		772	0.26223		772	-0.0241
771	0.79504		771	0.37595		771	0.79682			771	0.29008		771	0.26242		771	-0.02372
770	0.79758		770	0.3765		770	0.79987			770	0.29093		770	0.26303		770	-0.02303
769	0.79914		769	0.37716		769	0.80318			769	0.29187		769	0.26328		769	-0.02239
768	0.80149		768	0.37759		768	0.80572			768	0.29322		768	0.26395		768	-0.02194
767	0.80424		767	0.37837		767	0.8084			767	0.29402		767	0.26428		767	-0.02169
766	0.80646		766	0.37889		766	0.81203			766	0.29539		766	0.26506		766	-0.02083
765	0.80839		765	0.37904		765	0.81456			765	0.2965		765	0.26567		765	-0.02028
764	0.81063		764	0.37987		764	0.81726			764	0.2981		764	0.2665		764	-0.0197
763	0.81309		763	0.38068		763	0.82071			763	0.29888		763	0.26709		763	-0.01961
762	0.81486		762	0.38112		762	0.82365			762	0.30055		762	0.26795		762	-0.01833
761	0.81766		761	0.38213		761	0.82657			761	0.30149		761	0.26852		761	-0.01834
760	0.81943		760	0.38275		760	0.82977			760	0.30282		760	0.26938		760	-0.01769
759	0.82178		759	0.38395		759	0.83338			759	0.30378		759	0.26981		759	-0.01733
758	0.82421		758	0.38426		758	0.83598			758	0.30508		758	0.271		758	-0.01656
757	0.82624		757	0.38569		757	0.83945			757	0.30619		757	0.27208		757	-0.01597
756	0.82826		756	0.38595		756	0.84267			756	0.30742		756	0.27266		756	-0.01561
755	0.83062		755	0.38652		755	0.84587			755	0.30854		755	0.27376		755	-0.01508
754	0.83287		754	0.38786		754	0.84909			754	0.30991		754	0.27446		754	-0.01454
753	0.83538		753	0.38894		753	0.85319			753	0.31091		753	0.27538		753	-0.01401
752	0.8369		752	0.38969		752	0.85617			752	0.31191		752	0.27621		752	-0.01364
751	0.83946		751	0.39108		751	0.85936			751	0.31308		751	0.27755		751	-0.01284
750	0.84114		750	0.39184		750	0.86292			750	0.3144		750	0.27829		750	-0.01238
749	0.84349		749	0.39293		749	0.86636			749	0.31538		749	0.27922		749	-0.01207
748	0.846		748	0.39434		748	0.86993			748	0.31637		748	0.28029		748	-0.01159
747	0.84821		747	0.39581		747	0.87415			747	0.31757		747	0.28153		747	-0.01111
746	0.85008		746	0.39708		746	0.87771			746	0.31857		746	0.28239		746	-0.01051
745	0.85255		745	0.39834		745	0.88146			745	0.31965		745	0.28342		745	-0.0102
744	0.85493		744	0.39987		744	0.88544			744	0.32088		744	0.2844		744	-0.00941
743	0.85689		743	0.4012		743	0.8896			743	0.32142		743	0.28547		743	-0.00913
742	0.85924		742	0.40263		742	0.89325			742	0.32242		742	0.28623		742	-0.00873
741	0.86163		741	0.4045		741	0.89781			741	0.32357		741	0.28731		741	-0.00819
740	0.86406		740	0.40617		740	0.9019			740	0.32442		740	0.2886		740	-0.00754
739	0.86605		739	0.40777		739	0.90573			739	0.32529		739	0.28964		739	-0.00698
738	0.86857		738	0.40963		738	0.91007			738	0.3264		738	0.29057		738	-0.00639
737	0.87095		737	0.4118		737	0.915			737	0.32687		737	0.29142		737	-0.00585
736	0.87296		736	0.41311		736	0.91896			736	0.32788		736	0.29229		736	-0.00536
735	0.8753		735	0.41509		735	0.92329			735	0.32851		735	0.29314		735	-0.0049
734	0.87803		734	0.41735		734	0.92786			734	0.32924		734	0.29431		734	-0.00459
733	0.88031		733	0.41905		733	0.93251			733	0.33008		733	0.29518		733	-0.00406
732	0.88224		732	0.42101		732	0.93677			732	0.33054		732	0.29576		732	-0.00331
731	0.88484		731	0.42321		731	0.94155			731	0.33144		731	0.29679		731	-0.00283
730	0.88681		730	0.4252		730	0.94649			730	0.33205		730	0.29756		730	-0.00225
729	0.88919		729	0.42724		729	0.95081			729	0.33251		729	0.29819		729	-0.00165
728	0.89188		728	0.42975		728	0.95594			728	0.33314		728	0.29916		728	-0.00101
727	0.89421		727	0.43197		727	0.96113			727	0.33365		727	0.29973		727	-0.000271851
726	0.89671		726	0.43394		726	0.96586			726	0.33419		726	0.30033		726	0.000320708
725	0.89918		725	0.4367		725	0.9706			725	0.33466		725	0.3011		725	0.000840401
724	0.9017		724	0.43895		724	0.9759			724	0.3351		724	0.30152		724	0.00142
723	0.90412		723	0.44089		723	0.98084			723	0.33564		723	0.30219		723	0.00223
722	0.90676		722	0.44356		722	0.98602			722	0.33619		722	0.30276		722	0.00282
721	0.90924		721	0.44599		721	0.99134			721	0.33646		721	0.3032		721	0.00339
720	0.91165		720	0.44824		720	0.99679			720	0.33657		720	0.30343		720	0.00383
719	0.91475		719	0.45078		719	1.00194			719	0.33729		719	0.30428		719	0.00487
718	0.91675		718	0.45317		718	1.00744			718	0.33738		718	0.30453		718	0.00543
717	0.9191		717	0.45538		717	1.01251			717	0.33803		717	0.30487		717	0.00629
716	0.92211		716	0.45776		716	1.01762			716	0.33828		716	0.3051		716	0.00709
715	0.92499		715	0.46067		715	1.02338			715	0.33853		715	0.30567		715	0.00781
714	0.92698		714	0.46276		714	1.0291			714	0.33866		714	0.30549		714	0.00827
713	0.92967		713	0.46507		713	1.03412			713	0.33926		713	0.3059		713	0.00936
712	0.93245		712	0.46753		712	1.03947			712	0.3395		712	0.30609		712	0.01004
711	0.93511		711	0.46992		711	1.04539			711	0.33966		711	0.30604		711	0.01071
710	0.93749		710	0.47211		710	1.05059			710	0.33988		710	0.30633		710	0.01165
709	0.94008		709	0.47469		709	1.05572			709	0.34001		709	0.30621		709	0.01226
708	0.94285		708	0.47689		708	1.06159			708	0.34026		708	0.30625		708	0.01289
707	0.94527		707	0.47891		707	1.06715			707	0.34053		707	0.30614		707	0.0138
706	0.94818		706	0.48153		706	1.07198			706	0.34101		706	0.3062		706	0.01453
705	0.95077		705	0.48363		705	1.078			705	0.34117		705	0.30618		705	0.01533
704	0.95337		704	0.4855		704	1.08332			704	0.3416		704	0.30601		704	0.01632
703	0.95614		703	0.48746		703	1.08834			703	0.34171		703	0.30576		703	0.01695
702	0.95885		702	0.48963		702	1.09378			702	0.34192		702	0.30551		702	0.01801
701	0.96104		701	0.49145		701	1.09968			701	0.34229		701	0.30552		701	0.01874
700	0.96352		700	0.49325		700	1.104			700	0.34274		700	0.30547		700	0.01978
699	0.96664		699	0.49513		699	1.10902			699	0.34312		699	0.30521		699	0.02042
698	0.96858		698	0.49674		698	1.11438			698	0.34353		698	0.30517		698	0.02139
697	0.97125		697	0.49798		697	1.1189			697	0.34379		697	0.30481		697	0.02207
696	0.97409		696	0.49963		696	1.1231			696	0.34431		696	0.30474		696	0.02335
695	0.9762		695	0.50125		695	1.12813			695	0.34469		695	0.30438		695	0.02367
694	0.97883		694	0.5024		694	1.1324			694	0.34516		694	0.30421		694	0.02498
693	0.98156		693	0.50362		693	1.13685			693	0.34573		693	0.30401		693	0.02546
692	0.98397		692	0.50505		692	1.14135			692	0.34635		692	0.30379		692	0.02663
691	0.98609		691	0.50595		691	1.1455			691	0.34659		691	0.30328		691	0.02733
690	0.98892		690	0.50708		690	1.14943			690	0.3473		690	0.30338		690	0.02831
689	0.99116		689	0.50849		689	1.1539			689	0.34796		689	0.30328		689	0.02913
688	0.99335		688	0.50913		688	1.15793			688	0.34854		688	0.30306		688	0.03032
687	0.99596		687	0.51003		687	1.16204			687	0.34928		687	0.30292		687	0.03084
686	0.99823		686	0.51121		686	1.16605			686	0.3503		686	0.30318		686	0.03221
685	1.00013		685	0.51174		685	1.17061			685	0.35091		685	0.30288		685	0.0329
684	1.00279		684	0.51251		684	1.17464			684	0.35163		684	0.30274		684	0.03374
683	1.00518		683	0.51336		683	1.17864			683	0.35239		683	0.30277		683	0.03481
682	1.00713		682	0.5142		682	1.18317			682	0.35332		682	0.30279		682	0.03559
681	1.00965		681	0.51467		681	1.18683			681	0.35424		681	0.30288		681	0.03665
680	1.01204		680	0.51562		680	1.19062			680	0.35503		680	0.30289		680	0.03749
679	1.01418		679	0.51642		679	1.19471			679	0.35613		679	0.30335		679	0.03832
678	1.01597		678	0.51686		678	1.19829			678	0.35708		678	0.30333		678	0.03932
677	1.01861		677	0.5178		677	1.20154			677	0.35811		677	0.30359		677	0.04037
676	1.02092		676	0.51871		676	1.20537			676	0.35941		676	0.30405		676	0.04145
675	1.02251		675	0.51913		675	1.20878			675	0.36031		675	0.30414		675	0.04205
674	1.02501		674	0.51986		674	1.21162			674	0.36133		674	0.30449		674	0.04294
673	1.02766		673	0.52118		673	1.21529			673	0.36246		673	0.30487		673	0.04386
672	1.02923		672	0.52151		672	1.21861			672	0.3638		672	0.30542		672	0.045
671	1.03212		671	0.52223		671	1.22181			671	0.36517		671	0.30604		671	0.04591
670	1.03423		670	0.5233		670	1.22519			670	0.3663		670	0.30648		670	0.04699
669	1.03634		669	0.52441		669	1.22913			669	0.36764		669	0.30721		669	0.04806
668	1.03852		668	0.52467		668	1.23217			668	0.36874		668	0.3077		668	0.04878
667	1.04102		667	0.52578		667	1.23596			667	0.37003		667	0.30828		667	0.04996
666	1.04331		666	0.52687		666	1.24018			666	0.37134		666	0.30911		666	0.05086
665	1.04552		665	0.52789		665	1.24417			665	0.37277		665	0.3099		665	0.05201
664	1.04806		664	0.52887		664	1.24782			664	0.37395		664	0.31048		664	0.0527
663	1.05017		663	0.53019		663	1.2524			663	0.37533		663	0.31152		663	0.05395
662	1.05246		662	0.53116		662	1.25692			662	0.37651		662	0.31222		662	0.05483
661	1.05497		661	0.53208		661	1.26093			661	0.37792		661	0.31304		661	0.05568
660	1.05712		660	0.53354		660	1.26517			660	0.37924		660	0.31415		660	0.05696
659	1.0592		659	0.5347		659	1.27004			659	0.38059		659	0.31496		659	0.05768
658	1.06168		658	0.53588		658	1.27395			658	0.38185		658	0.31598		658	0.0589
657	1.06396		657	0.53735		657	1.27801			657	0.3831		657	0.31683		657	0.05986
656	1.0659		656	0.53877		656	1.28242			656	0.38452		656	0.31775		656	0.06096
655	1.06838		655	0.54006		655	1.2859			655	0.38594		655	0.31882		655	0.06209
654	1.07085		654	0.54114		654	1.28936			654	0.38714		654	0.3197		654	0.06295
653	1.07261		653	0.54264		653	1.29317			653	0.38822		653	0.32059		653	0.06395
652	1.07482		652	0.54418		652	1.2964			652	0.3894		652	0.32159		652	0.065
651	1.07743		651	0.54546		651	1.29899			651	0.39085		651	0.32254		651	0.06609
650	1.07986		650	0.5473		650	1.30242			650	0.39205		650	0.32369		650	0.06704
649	1.08167		649	0.54855		649	1.30524			649	0.39332		649	0.32449		649	0.06817
648	1.08454		648	0.54979		648	1.30762			648	0.39454		648	0.32549		648	0.06933
647	1.08691		647	0.55178		647	1.31085			647	0.39551		647	0.32635		647	0.0703
646	1.08897		646	0.55331		646	1.31372			646	0.3968		646	0.32722		646	0.07132
645	1.09141		645	0.55447		645	1.31627			645	0.39801		645	0.32815		645	0.07244
644	1.09408		644	0.55622		644	1.31966			644	0.39909		644	0.3289		644	0.07363
643	1.09623		643	0.55783		643	1.32314			643	0.40026		643	0.32987		643	0.07457
642	1.09894		642	0.55927		642	1.3265			642	0.40134		642	0.33044		642	0.07548
641	1.1014		641	0.56066		641	1.32994			641	0.40254		641	0.33141		641	0.07695
640	1.10387		640	0.56261		640	1.33445			640	0.40366		640	0.33197		640	0.07786
639	1.10635		639	0.56392		639	1.33826			639	0.4046		639	0.33267		639	0.07901
638	1.1088		638	0.56535		638	1.34256			638	0.40569		638	0.33333		638	0.08014
637	1.11127		637	0.56705		637	1.3469			637	0.40677		637	0.33381		637	0.08115
636	1.1134		636	0.56852		636	1.3518			636	0.40781		636	0.33424		636	0.08225
635	1.11623		635	0.56974		635	1.35593			635	0.40886		635	0.33489		635	0.0834
634	1.11882		634	0.57147		634	1.36101			634	0.40998		634	0.3353		634	0.08469
633	1.12075		633	0.5726		633	1.36588			633	0.41104		633	0.33577		633	0.08564
632	1.12325		632	0.57378		632	1.37041			632	0.41211		632	0.33613		632	0.08679
631	1.12571		631	0.57541		631	1.37499			631	0.41303		631	0.33632		631	0.08774
630	1.1276		630	0.57662		630	1.37938			630	0.41416		630	0.33659		630	0.0888
629	1.12984		629	0.57746		629	1.38327			629	0.41531		629	0.33693		629	0.08986
628	1.13195		628	0.57881		628	1.3871			628	0.41628		628	0.33711		628	0.09111
627	1.13369		627	0.58041		627	1.39093			627	0.41756		627	0.33741		627	0.0924
626	1.13565		626	0.58102		626	1.39376			626	0.41855		626	0.33725		626	0.09338
625	1.13772		625	0.58208		625	1.39643			625	0.41979		625	0.33739		625	0.09455
624	1.13902		624	0.58339		624	1.39916			624	0.42113		624	0.33775		624	0.09583
623	1.14038		623	0.58433		623	1.40098			623	0.42212		623	0.33751		623	0.09682
622	1.14244		622	0.58521		622	1.40235			622	0.42337		622	0.33745		622	0.09791
621	1.14397		621	0.58634		621	1.40403			621	0.42472		621	0.33755		621	0.09904
620	1.14544		620	0.58717		620	1.40512			620	0.42587		620	0.33762		620	0.09993
619	1.14691		619	0.58801		619	1.40576			619	0.42733		619	0.33758		619	0.10091
618	1.14876		618	0.58932		618	1.40729			618	0.42845		618	0.33753		618	0.10228
617	1.15014		617	0.58996		617	1.40802			617	0.42985		617	0.33744		617	0.10309
616	1.15156		616	0.59079		616	1.40904			616	0.43114		616	0.33743		616	0.10424
615	1.15347		615	0.59164		615	1.4099			615	0.4328		615	0.33744		615	0.10538
614	1.1553		614	0.59284		614	1.41169			614	0.43415		614	0.33755		614	0.10646
613	1.15673		613	0.59346		613	1.41309			613	0.43563		613	0.33756		613	0.10747
612	1.15888		612	0.5945		612	1.41457			612	0.43724		612	0.33763		612	0.10867
611	1.16034		611	0.59556		611	1.41712			611	0.43877		611	0.33767		611	0.10971
610	1.16214		610	0.59663		610	1.41918			610	0.44037		610	0.33794		610	0.11086
609	1.16441		609	0.59741		609	1.42113			609	0.44218		609	0.33816		609	0.11193
608	1.16587		608	0.59862		608	1.42409			608	0.44392		608	0.33829		608	0.11281
607	1.16765		607	0.59987		607	1.42747			607	0.44581		607	0.33874		607	0.11423
606	1.16975		606	0.60074		606	1.43025			606	0.44745		606	0.33913		606	0.11513
605	1.17208		605	0.60228		605	1.43387			605	0.44937		605	0.3395		605	0.11622
604	1.17382		604	0.60351		604	1.43795			604	0.45104		604	0.34001		604	0.11744
603	1.17604		603	0.6044		603	1.44153			603	0.45309		603	0.34053		603	0.11856
602	1.17823		602	0.60604		602	1.44546			602	0.45488		602	0.34095		602	0.11966
601	1.17998		601	0.60761		601	1.44944			601	0.45684		601	0.3419		601	0.12078
600	1.18224		600	0.60888		600	1.45367			600	0.45876		600	0.34258		600	0.12179
599	1.18449		599	0.6104		599	1.45777			599	0.4608		599	0.34325		599	0.12297
598	1.18668		598	0.61215		598	1.46196			598	0.46269		598	0.34414		598	0.12406
597	1.18872		597	0.61377		597	1.46596			597	0.46477		597	0.34506		597	0.12523
596	1.19081		596	0.61523		596	1.46946			596	0.46664		596	0.34597		596	0.12646
595	1.19327		595	0.61729		595	1.4735			595	0.46844		595	0.34706		595	0.12743
594	1.19495		594	0.61888		594	1.47665			594	0.4706		594	0.34818		594	0.12855
593	1.19698		593	0.62058		593	1.47954			593	0.47259		593	0.3492		593	0.12978
592	1.19872		592	0.62258		592	1.48227			592	0.47459		592	0.35019		592	0.13092
591	1.20078		591	0.62485		591	1.48465			591	0.47663		591	0.35152		591	0.13206
590	1.20195		590	0.62626		590	1.48621			590	0.47852		590	0.35262		590	0.13315
589	1.20366		589	0.6281		589	1.48781			589	0.48062		589	0.3539		589	0.13441
588	1.20485		588	0.63028		588	1.48902			588	0.48264		588	0.35521		588	0.13548
587	1.20607		587	0.63188		587	1.48952			587	0.48455		587	0.35652		587	0.13642
586	1.20693		586	0.63333		586	1.48959			586	0.48655		586	0.35773		586	0.13749
585	1.20795		585	0.63575		585	1.49082			585	0.48853		585	0.35918		585	0.13886
584	1.20888		584	0.63741		584	1.49077			584	0.49018		584	0.36045		584	0.14007
583	1.20967		583	0.63912		583	1.49			583	0.49211		583	0.36177		583	0.14132
582	1.21024		582	0.64104		582	1.49032			582	0.49401		582	0.36304		582	0.14233
581	1.21077		581	0.64283		581	1.49031			581	0.49602		581	0.36432		581	0.14372
580	1.21135		580	0.64418		580	1.49011			580	0.49791		580	0.36567		580	0.14459
579	1.21196		579	0.64604		579	1.48982			579	0.49973		579	0.36682		579	0.14587
578	1.21246		578	0.64759		578	1.4906			578	0.50136		578	0.36795		578	0.14702
577	1.21307		577	0.64925		577	1.48987			577	0.50336		577	0.3693		577	0.1483
576	1.21365		576	0.65069		576	1.49048			576	0.50522		576	0.3704		576	0.14946
575	1.21395		575	0.65266		575	1.49091			575	0.50698		575	0.37158		575	0.15059
574	1.21465		574	0.65376		574	1.49109			574	0.5088		574	0.37253		574	0.15178
573	1.21518		573	0.65533		573	1.49201			573	0.51062		573	0.3738		573	0.15306
572	1.21592		572	0.65692		572	1.4931			572	0.51222		572	0.37456		572	0.15444
571	1.21659		571	0.65822		571	1.4943			571	0.5142		571	0.37553		571	0.15563
570	1.21733		570	0.65964		570	1.49511			570	0.51586		570	0.37655		570	0.15668
569	1.21828		569	0.66133		569	1.49726			569	0.51782		569	0.37722		569	0.1583
568	1.21874		568	0.6619		568	1.49899			568	0.5195		568	0.37773		568	0.15922
567	1.21961		567	0.66354		567	1.50163			567	0.52145		567	0.37854		567	0.16059
566	1.22059		566	0.66471		566	1.50275			566	0.52352		566	0.37921		566	0.16201
565	1.22153		565	0.66573		565	1.50498			565	0.52539		565	0.38015		565	0.1634
564	1.22215		564	0.66719		564	1.50812			564	0.52722		564	0.38047		564	0.16467
563	1.2234		563	0.66873		563	1.51077			563	0.52952		563	0.38115		563	0.16593
562	1.22429		562	0.66984		562	1.51338			562	0.53155		562	0.38171		562	0.16748
561	1.22517		561	0.67141		561	1.51614			561	0.53375		561	0.38223		561	0.1687
560	1.22627		560	0.67266		560	1.51908			560	0.53608		560	0.38259		560	0.16989
559	1.22735		559	0.67378		559	1.5219			559	0.53849		559	0.38333		559	0.17156
558	1.2284		558	0.67543		558	1.52505			558	0.54096		558	0.38379		558	0.17271
557	1.229		557	0.67698		557	1.52815			557	0.54361		557	0.38433		557	0.17445
556	1.23029		556	0.67805		556	1.5313			556	0.54604		556	0.38498		556	0.17558
555	1.23124		555	0.67954		555	1.53435			555	0.54894		555	0.38543		555	0.17731
554	1.23219		554	0.68146		554	1.53703			554	0.5516		554	0.38605		554	0.17839
553	1.23303		553	0.68277		553	1.54056			553	0.55453		553	0.38682		553	0.18004
552	1.2343		552	0.68413		552	1.54346			552	0.5577		552	0.38759		552	0.1817
551	1.23546		551	0.68629		551	1.54594			551	0.56081		551	0.38835		551	0.1829
550	1.23598		550	0.68788		550	1.54819			550	0.56401		550	0.38918		550	0.18464
549	1.23742		549	0.68938		549	1.55115			549	0.56731		549	0.39014		549	0.1859
548	1.23804		548	0.69159		548	1.55293			548	0.57071		548	0.39117		548	0.18769
547	1.23839		547	0.69323		547	1.55471			547	0.57414		547	0.3921		547	0.18919
546	1.2394		546	0.69487		546	1.55562			546	0.57765		546	0.39312		546	0.19063
545	1.24009		545	0.69699		545	1.55802			545	0.58142		545	0.39463		545	0.19232
544	1.24064		544	0.69899		544	1.55922			544	0.585		544	0.39602		544	0.19374
543	1.24107		543	0.70077		543	1.56086			543	0.5888		543	0.39737		543	0.19534
542	1.242		542	0.70278		542	1.56181			542	0.59252		542	0.39899		542	0.19674
541	1.24226		541	0.7051		541	1.5627			541	0.59649		541	0.40079		541	0.19874
540	1.24303		540	0.70665		540	1.56328			540	0.60016		540	0.4024		540	0.20019
539	1.24391		539	0.7085		539	1.56418			539	0.60408		539	0.40446		539	0.20213
538	1.2441		538	0.71089		538	1.56506			538	0.60796		538	0.40626		538	0.20364
537	1.24422		537	0.71246		537	1.56476			537	0.61197		537	0.40855		537	0.20538
536	1.24475		536	0.71418		536	1.56526			536	0.61594		536	0.41054		536	0.20703
535	1.24494		535	0.71617		535	1.56567			535	0.61996		535	0.41263		535	0.2089
534	1.24508		534	0.71795		534	1.56568			534	0.62414		534	0.41492		534	0.21048
533	1.24504		533	0.7191		533	1.56479			533	0.62831		533	0.41743		533	0.21237
532	1.24558		532	0.72118		532	1.56555			532	0.63236		532	0.41961		532	0.21409
531	1.24548		531	0.72256		531	1.56539			531	0.63662		531	0.42189		531	0.21583
530	1.24542		530	0.72379		530	1.56543			530	0.64091		530	0.42439		530	0.2178
529	1.24576		529	0.72525		529	1.56533			529	0.64558		529	0.42688		529	0.21967
528	1.24593		528	0.72687		528	1.56555			528	0.65012		528	0.4293		528	0.22152
527	1.24589		527	0.72775		527	1.56461			527	0.65494		527	0.43176		527	0.22365
526	1.24609		526	0.7288		526	1.56475			526	0.65981		526	0.43422		526	0.22537
525	1.24634		525	0.73042		525	1.56459			525	0.66497		525	0.43658		525	0.22754
524	1.24636		524	0.73134		524	1.5647			524	0.66997		524	0.43917		524	0.22964
523	1.24709		523	0.73217		523	1.56466			523	0.67531		523	0.44158		523	0.23157
522	1.24707		522	0.73375		522	1.56526			522	0.68098		522	0.44416		522	0.23368
521	1.24749		521	0.73501		521	1.56511			521	0.68677		521	0.44673		521	0.23569
520	1.24826		520	0.73596		520	1.56583			520	0.69279		520	0.44932		520	0.23833
519	1.24878		519	0.73757		519	1.56666			519	0.69872		519	0.45182		519	0.23999
518	1.24906		518	0.73922		518	1.5677			518	0.70547		518	0.45455		518	0.24275
517	1.25		517	0.7407		517	1.56878			517	0.71177		517	0.45724		517	0.24492
516	1.25114		516	0.74274		516	1.57099			516	0.71894		516	0.4603		516	0.24745
515	1.25188		515	0.74534		515	1.57212			515	0.72585		515	0.46317		515	0.24949
514	1.253		514	0.74718		514	1.57454			514	0.73308		514	0.4665		514	0.25263
513	1.25473		513	0.7495		513	1.57734			513	0.74078		513	0.46999		513	0.25539
512	1.25575		512	0.75301		512	1.58019			512	0.74856		512	0.47365		512	0.25768
511	1.2575		511	0.75588		511	1.58302			511	0.7563		511	0.47792		511	0.2604
510	1.25947		510	0.75883		510	1.58639			510	0.76455		510	0.48249		510	0.2637
509	1.26156		509	0.76288		509	1.5904			509	0.77276		509	0.48726		509	0.26667
508	1.26341		508	0.76639		508	1.59309			508	0.7811		508	0.49238		508	0.26974
507	1.26534		507	0.76926		507	1.59565			507	0.78936		507	0.49793		507	0.27341
506	1.26737		506	0.77262		506	1.59841			506	0.79779		506	0.50367		506	0.27681
505	1.26943		505	0.77593		505	1.60055			505	0.80556		505	0.50933		505	0.28041
504	1.27116		504	0.77786		504	1.60187			504	0.81303		504	0.51494		504	0.28441
503	1.27309		503	0.77998		503	1.60287			503	0.82029		503	0.52026		503	0.28857
502	1.27441		502	0.78226		502	1.60329			502	0.82706		502	0.52535		502	0.29303
501	1.276		501	0.78302		501	1.60297			501	0.83292		501	0.52962		501	0.29764
500	1.27793		500	0.78379		500	1.60307			500	0.83835		500	0.53338		500	0.30285
499	1.27875		499	0.78508		499	1.60183			499	0.84305		499	0.53685		499	0.30801
498	1.28017		498	0.78539		498	1.60073			498	0.8474		498	0.53971		498	0.31413
497	1.28197		497	0.78541		497	1.59995			497	0.85087		497	0.54193		497	0.32047
496	1.28342		496	0.78641		496	1.59956			496	0.85386		496	0.54388		496	0.32736
495	1.28519		495	0.78701		495	1.59827			495	0.85663		495	0.54574		495	0.33497
494	1.28656		494	0.78674		494	1.5977			494	0.85874		494	0.54753		494	0.34334
493	1.28795		493	0.78785		493	1.59805			493	0.86062		493	0.5494		493	0.35214
492	1.28972		492	0.78892		492	1.59773			492	0.86228		492	0.55115		492	0.36177
491	1.29172		491	0.78914		491	1.59794			491	0.86405		491	0.55281		491	0.37228
490	1.29394		490	0.79033		490	1.59847			490	0.86536		490	0.55483		490	0.38373
489	1.29578		489	0.79177		489	1.59942			489	0.86675		489	0.55691		489	0.39592
488	1.29799		488	0.79277		488	1.60025			488	0.86809		488	0.55916		488	0.40893
487	1.30059		487	0.79397		487	1.60219			487	0.86956		487	0.56164		487	0.42243
486	1.30278		486	0.79597		486	1.60352			486	0.87093		486	0.56406		486	0.43638
485	1.30535		485	0.79725		485	1.60501			485	0.87234		485	0.56693		485	0.45052
484	1.30787		484	0.79882		484	1.60649			484	0.87394		484	0.56949		484	0.46463
483	1.31115		483	0.80128		483	1.60915			483	0.87569		483	0.57233		483	0.47817
482	1.31335		482	0.80319		482	1.61075			482	0.8775		482	0.57535		482	0.49106
481	1.31657		481	0.80495		481	1.61403			481	0.87988		481	0.57854		481	0.5032
480	1.31971		480	0.80735		480	1.61686			480	0.88222		480	0.5814		480	0.51417
479	1.32249		479	0.81029		479	1.61893			479	0.88452		479	0.58458		479	0.52453
478	1.32559		478	0.81206		478	1.62285			478	0.88754		478	0.58773		478	0.53373
477	1.32933		477	0.8148		477	1.62612			477	0.89064		477	0.59094		477	0.5423
476	1.33244		476	0.81811		476	1.6282			476	0.89397		476	0.59406		476	0.55031
475	1.33591		475	0.82061		475	1.63237			475	0.89772		475	0.59755		475	0.55798
474	1.33991		474	0.82343		474	1.63568			474	0.90179		474	0.60086		474	0.56492
473	1.34301		473	0.82716		473	1.63911			473	0.90648		473	0.60428		473	0.57194
472	1.3471		472	0.8304		472	1.64295			472	0.91134		472	0.60791		472	0.57866
471	1.35109		471	0.8333		471	1.64659			471	0.91657		471	0.61147		471	0.58541
470	1.35467		470	0.8373		470	1.65069			470	0.92236		470	0.61523		470	0.59205
469	1.35887		469	0.84104		469	1.65474			469	0.9285		469	0.61917		469	0.59875
468	1.36388		468	0.84438		468	1.6589			468	0.93526		468	0.62294		468	0.60576
467	1.36823		467	0.84835		467	1.6631			467	0.94211		467	0.62724		467	0.61266
466	1.37265		466	0.85263		466	1.66738			466	0.94951		466	0.63156		466	0.62037
465	1.37726		465	0.85591		465	1.67107			465	0.95724		465	0.63599		465	0.62838
464	1.3828		464	0.86032		464	1.6764			464	0.96562		464	0.64062		464	0.63699
463	1.38784		463	0.86511		463	1.6808			463	0.97442		463	0.64583		463	0.6465
462	1.39302		462	0.86854		462	1.68565			462	0.98321		462	0.65058		462	0.65712
461	1.39885		461	0.8726		461	1.6905			461	0.99223		461	0.6558		461	0.66865
460	1.40473		460	0.87739		460	1.69577			460	1.00177		460	0.66108		460	0.68181
459	1.41072		459	0.88168		459	1.70113			459	1.01133		459	0.66687		459	0.69677
458	1.41672		458	0.88569		458	1.70662			458	1.02116		458	0.67266		458	0.71375
457	1.42297		457	0.89067		457	1.71153			457	1.03114		457	0.67847		457	0.73346
456	1.42978		456	0.89529		456	1.71844			456	1.0412		456	0.68468		456	0.75565
455	1.43673		455	0.89987		455	1.72428			455	1.05111		455	0.69111		455	0.78111
454	1.44432		454	0.90533		454	1.73036			454	1.06122		454	0.69777		454	0.81034
453	1.45166		453	0.9109		453	1.73706			453	1.07138		453	0.70448		453	0.84231
452	1.45979		452	0.91581		452	1.74359			452	1.08129		452	0.71101		452	0.8782
451	1.46746		451	0.92173		451	1.7509			451	1.09071		451	0.71791		451	0.91557
450	1.47637		450	0.9283		450	1.75837			450	1.10058		450	0.72507		450	0.95443
449	1.48552		449	0.93411		449	1.76621			449	1.10971		449	0.7323		449	0.99308
448	1.49455		448	0.94067		448	1.77539			448	1.11933		448	0.73978		448	1.02985
447	1.5045		447	0.94825		447	1.78317			447	1.12876		447	0.74748		447	1.06289
446	1.51502		446	0.95538		446	1.79231			446	1.13762		446	0.75524		446	1.09208
445	1.52619		445	0.96329		445	1.80244			445	1.14673		445	0.76338		445	1.11615
444	1.53765		444	0.97181		444	1.81142			444	1.15539		444	0.77141		444	1.13575
443	1.54966		443	0.98071		443	1.82289			443	1.1646		443	0.78023		443	1.15121
442	1.56317		442	0.98978		442	1.83509			442	1.17359		442	0.78894		442	1.1644
441	1.57704		441	1.00023		441	1.84636			441	1.1829		441	0.79852		441	1.17341
440	1.59117		440	1.01129		440	1.85874			440	1.19225		440	0.80807		440	1.18253
439	1.6065		439	1.02193		439	1.8729			439	1.20198		439	0.81814		439	1.19056
438	1.6224		438	1.03421		438	1.88784			438	1.21179		438	0.82878		438	1.19764
437	1.63893		437	1.04693		437	1.90292			437	1.22192		437	0.83971		437	1.20487
436	1.65722		436	1.05973		436	1.91953			436	1.23274		436	0.8519		436	1.21369
435	1.67636		435	1.07393		435	1.93681			435	1.24439		435	0.8641		435	1.22173
434	1.69577		434	1.08946		434	1.95444			434	1.25654		434	0.87722		434	1.2307
433	1.71717		433	1.10579		433	1.97518			433	1.26895		433	0.89091		433	1.23976
432	1.73939		432	1.12305		432	1.99684			432	1.28284		432	0.90554		432	1.24894
431	1.76194		431	1.14184		431	2.01966			431	1.29716		431	0.92096		431	1.25788
430	1.78632		430	1.16175		430	2.04451			430	1.31329		430	0.93724		430	1.26754
429	1.81209		429	1.18293		429	2.07071			429	1.32982		429	0.9547		429	1.2759
428	1.8368		428	1.20572		428	2.0997			428	1.3481		428	0.97308		428	1.28375
427	1.86429		427	1.23012		427	2.12866			427	1.36796		427	0.99262		427	1.29152
426	1.89213		426	1.25586		426	2.16136			426	1.38942		426	1.01333		426	1.29864
425	1.91984		425	1.28386		425	2.19398			425	1.41207		425	1.03495		425	1.30554
424	1.94927		424	1.31395		424	2.23103			424	1.43766		424	1.05901		424	1.3132
423	1.9796		423	1.34532		423	2.2687			423	1.46434		423	1.08362		423	1.32117
422	2.00954		422	1.37909		422	2.31091			422	1.49382		422	1.11034		422	1.32975
421	2.04081		421	1.41527		421	2.35411			421	1.52561		421	1.13888		421	1.33866
420	2.0711		420	1.45325		420	2.39961			420	1.56091		420	1.16929		420	1.34894
419	2.10035		419	1.49309		419	2.44429			419	1.59834		419	1.20146		419	1.3599
418	2.13106		418	1.53665		418	2.49613			418	1.6381		418	1.23569		418	1.37244
417	2.16143		417	1.58143		417	2.54724			417	1.6806		417	1.27169		417	1.38423
416	2.18969		416	1.62681		416	2.59862			416	1.72729		416	1.30995		416	1.40063
415	2.2233		415	1.67828		415	2.65957			415	1.77665		415	1.34984		415	1.41575
414	2.25012		414	1.73001		414	2.71166			414	1.8304		414	1.39164		414	1.43401
413	2.2778		413	1.78349		413	2.77637			413	1.88473		413	1.43501		413	1.45481
412	2.30953		412	1.84037		412	2.82835			412	1.94438		412	1.47877		412	1.47845
411	2.33764		411	1.89889		411	2.89052			411	2.00433		411	1.52428		411	1.50513
410	2.36749		410	1.96265		410	2.96199			410	2.06663		410	1.57033		410	1.5343
409	2.39462		409	2.02496		409	3.00586			409	2.13098		409	1.61537		409	1.56761
408	2.42526		408	2.09116		408	3.08461			408	2.19642		408	1.6609		408	1.60663
407	2.4542		407	2.15727		407	3.13678			407	2.26373		407	1.70591		407	1.65172
406	2.48659		406	2.23024		406	3.20459			406	2.32699		406	1.75005		406	1.70414
405	2.51131		405	2.30504		405	3.26808			405	2.39402		405	1.79426		405	1.76562
404	2.54186		404	2.38277		404	3.3323			404	2.4586		404	1.83844		404	1.8372
403	2.57406		403	2.46296		403	3.39971			403	2.52542		403	1.88196		403	1.92001
402	2.60193		402	2.55004		402	3.44168			402	2.58761		402	1.92553		402	2.01481
401	2.6293		401	2.63909		401	3.52123			401	2.65791		401	1.97051		401	2.12429
400	2.66119		400	2.73777		400	3.56381			400	2.72092		400	2.01749		400	2.24801
399	2.68633		399	2.84062		399	3.63425			399	2.79358		399	2.0627		399	2.38663
398	2.71078		398	2.94691		398	3.71982			398	2.85541		398	2.11498		398	2.53264
397	2.727		397	3.04744		397	3.64127			397	2.93945		397	2.16497		397	2.7007
396	2.75675		396	3.19844		396	3.71509			396	3.01241		396	2.21912		396	2.83549
395	2.76697		395	3.31832		395	3.7276			395	3.0857		395	2.27869		395	3.00306
394	2.79		394	3.46616		394	3.80098			394	3.17658		394	2.34066		394	3.14673
393	2.81124		393	3.6134		393	3.84563			393	3.25826		393	2.40685		393	3.27481
392	2.83194		392	3.80322		392	3.8398			392	3.34426		392	2.48284		392	3.30382
391	2.8413		391	3.96304		391	3.85099			391	3.44727		391	2.56032		391	3.40767
390	2.85144		390	4.07652		390	3.87701			390	3.52871		390	2.64496		390	3.50021
389	2.87044		389	4.25832		389	3.88934			389	3.66387		389	2.73979		389	3.47459
388	2.8749		388	4.40003		388	3.86879			388	3.75638		388	2.83897		388	3.5586
387	2.88454		387	4.53183		387	3.88242			387	3.8235		387	2.9514		387	3.68655
386	2.89018		386	4.52185		386	3.90387			386	3.93348		386	3.068		386	3.58318
385	2.89362		385	4.51059		385	3.8641			385	4.04639		385	3.19045		385	3.68951
384	2.91047		384	4.83618		384	3.90188			384	4.1411		384	3.32178		384	3.71055
383	2.91179		383	4.79165		383	3.88644			383	4.17332		383	3.48111		383	3.61734
382	2.90808		382	4.61298		382	3.86398			382	4.26439		382	3.57091		382	3.62225
381	2.91004		381	5.18986		381	3.92408			381	4.52956		381	3.6495		381	3.57264
380	2.90739		380	4.8031		380	3.89518			380	4.30985		380	3.72456		380	3.5465
379	2.88217		379	4.84867		379	3.8566			379	4.62121		379	3.85698		379	3.41663
378	2.86469		378	5.01333		378	3.91196			378	4.45169		378	3.78677		378	3.20897
377	2.8419		377	4.67809		377	3.87083			377	4.40192		377	3.90486		377	3.08487
376	2.80599		376	4.34854		376	3.80039			376	4.65108		376	3.86915		376	2.92355
375	2.76504		375	4.60994		375	3.87606			375	4.48477		375	3.86064		375	2.78308
374	2.72628		374	4.41532		374	3.84579			374	4.32993		374	3.87571		374	2.65307
373	2.67358		373	4.49762		373	3.8743			373	4.22034		373	3.75716		373	2.53929
372	2.61748		372	4.16218		372	3.81387			372	4.06717		372	3.76939		372	2.45144
371	2.56172		371	3.93458		371	3.75833			371	4.02411		371	3.56081		371	2.37895
370	2.52216		370	3.62155		370	3.76194			370	3.78293		370	3.34398		370	2.32292
369	2.47557		369	3.30774		369	3.58975			369	3.57298		369	3.10121		369	2.28737
368	2.43395		368	3.10372		368	3.57726			368	3.39566		368	2.83683		368	2.27131
367	2.40563		367	2.91448		367	3.48846			367	3.20432		367	2.59451		367	2.27368
366	2.38069		366	2.77872		366	3.44827			366	3.03357		366	2.38693		366	2.28464
365	2.35448		365	2.65483		365	3.36548			365	2.8838		365	2.21284		365	2.31271
364	2.33849		364	2.57411		364	3.32486			364	2.76248		364	2.07374		364	2.35817
363	2.32667		363	2.50227		363	3.27168			363	2.65585		363	1.96588		363	2.3976
362	2.315		362	2.45722		362	3.24346			362	2.57665		362	1.88467		362	2.45656
361	2.31312		361	2.42991		361	3.22493			361	2.51742		361	1.82438		361	2.50057
360	2.31103		360	2.41183		360	3.2108			360	2.48377		360	1.78194		360	2.56064
359	2.31485		359	2.41574		359	3.24079			359	2.46309		359	1.75626		359	2.6184
358	2.32116		358	2.42573		358	3.24936			358	2.45734		358	1.74165		358	2.66952
357	2.32842		357	2.44368		357	3.27034			357	2.46843		357	1.74051		357	2.7339
356	2.34279		356	2.47497		356	3.32174			356	2.49018		356	1.74638		356	2.78488
355	2.35279		355	2.51358		355	3.33859			355	2.51991		355	1.76196		355	2.83826
354	2.37359		354	2.56549		354	3.38417			354	2.56184		354	1.78624		354	2.89221
353	2.39403		353	2.6279		353	3.46542			353	2.61177		353	1.81667		353	2.95775
352	2.41402		352	2.68241		352	3.49616			352	2.67628		352	1.85654		352	2.98088
351	2.43474		351	2.75644		351	3.50852			351	2.73051		351	1.90164		351	3.03473
