# Supplementary material for: Atomic-level passivation mechanism of ammonium salts enabling highly efficient perovskite solar cells
Source: Nat Commun. 2019 Jul 8;10:3008. doi: 10.1038/s41467-019-10985-5 (PMC6614363; doi:10.1038/s41467-019-10985-5)
Supplement: Supplementary file 2 — Source Data [file 41467_2019_10985_MOESM2_ESM.zip › 24022019DATA/Supplementray Figure S6 e.xlsx]

## Sheet: FREQ MAX TAU
Tau_Control	Tau_IAI	Tau_GUI	Tau_EAI	fMAX_Control	fMAX_IAI	fMAX_GUI	fMAX_EAI	Voc_Control	Voc_IAI	Voc_GUI	Voc_EAI
1.94142e-05	2.15359e-05	1.3353e-05	9.42405e-06	8198.03	7390.38	11919.3	16888.5	0.952439	0.952219	0.957366	0.978818
9.88556e-06	1.186e-05	9.69189e-06	5.93675e-06	16100.1	13419.7	16421.8	26809	0.970593	0.995198	0.986374	1.01181
6.86072e-06	9.10811e-06	7.71364e-06	4.74661e-06	23198.5	17474.3	20633.4	33531	0.98131	1.01753	1.00696	1.02139
5.38008e-06	7.71783e-06	6.45772e-06	4.24508e-06	29582.9	20622.1	24646.2	37492.4	0.988281	1.02959	1.0208	1.02701
4.50743e-06	6.70945e-06	5.61546e-06	3.8371e-06	35310.2	23721.5	28342.9	41478.8	0.993087	1.03683	1.02952	1.0277
3.52422e-06		4.53043e-06		45161.3		35130.9		0.999264		1.03758

## Sheet: control
fr_cont	Im_Cont	Re_cont
0	0	0
0	0	0
1.00002e+06	0.0667217	0.0436654
815439	0.0565472	0.031444
664941	0.0501923	0.0242153
542226	0.0468567	0.0180422
442148	0.0559109	0.0208927
360547	0.0699399	0.0171938
294004	0.0861568	0.0192899
239746	0.107329	0.0214569
195498	0.134306	0.0184604
159414	0.166048	0.0164859
129990	0.206333	0.00936523
106006	0.256622	0.00170933
86435.5	0.315448	-0.00894654
70488.3	0.382607	-0.0271851
57480.5	0.466293	-0.0534841
46865.2	0.563989	-0.0914618
38222.6	0.676237	-0.143093
31162.1	0.804592	-0.218743
25410.2	0.948949	-0.323747
20722.6	1.09644	-0.465868
16894.5	1.2433	-0.647111
13779.3	1.3719	-0.874292
11240.2	1.46977	-1.13933
9311.41	1.52557	-1.39951
7604.56	1.54688	-1.69666
6201.55	1.49297	-1.97058
4968.41	1.40818	-2.27518
4051.3	1.2966	-2.50868
3303.94	1.17242	-2.7014
2694.14	1.03946	-2.86198
2197.11	0.911459	-2.98825
1791.72	0.77635	-3.07126
1460.47	0.66664	-3.14275
1191.15	0.568848	-3.19854
971.556	0.490978	-3.24152
791.773	0.421352	-3.27533
646.034	0.364816	-3.29959
526.516	0.318273	-3.32252
429.313	0.280568	-3.3395
350.112	0.249713	-3.3561
285.64	0.22872	-3.37047
232.84	0.212309	-3.38745
189.939	0.201759	-3.40089
154.851	0.19462	-3.41579
126.252	0.190567	-3.43348
102.989	0.190698	-3.45222
83.9524	0.195123	-3.46669
68.4449	0.199654	-3.48867
55.8398	0.207489	-3.51248
45.5097	0.21634	-3.53585
37.1266	0.228508	-3.56071
30.2614	0.24179	-3.58852
24.6762	0.255256	-3.61757
20.1223	0.26931	-3.64901
16.4128	0.287968	-3.6868
13.3776	0.306332	-3.72553
10.9113	0.324987	-3.76751
8.89808	0.343259	-3.81329
7.25396	0.359387	-3.86483
5.91856	0.375584	-3.91692
4.82849	0.386641	-3.97301
3.93379	0.397281	-4.03148
3.2071	0.40355	-4.09111
2.61682	0.40598	-4.15258
2.13281	0.405306	-4.2124
1.74075	0.4004	-4.26941
1.41904	0.392817	-4.32587
1.15707	0.38301	-4.38026
0.943541	0.370948	-4.4304
0.769705	0.35624	-4.47601
0.626906	0.341664	-4.51787
0.511423	0.32654	-4.55561
0.41729	0.312135	-4.59103
0.340103	0.297762	-4.62225
0.277285	0.284462	-4.64893
0.226259	0.273569	-4.67509
0.184398	0.264645	-4.70118
0.150464	0.257352	-4.72555
0.122685	0.251779	-4.75099
0.100035	0.247552	-4.77607
0	0	0
0	0	0
1.00002e+06	0.0711395	0.0421723
815439	0.0573964	0.0314624
664941	0.053229	0.0233464
542226	0.055313	0.0163437
442148	0.0631152	0.0144371
360547	0.0754118	0.0114692
294004	0.0944121	0.00979987
239746	0.115665	0.00961187
195498	0.139265	0.00310905
159414	0.171829	-0.00133251
129990	0.210279	-0.0121175
106006	0.254547	-0.0240183
86435.5	0.311742	-0.0447167
70488.3	0.374088	-0.0744587
57480.5	0.445804	-0.116292
46865.2	0.525185	-0.177882
38222.6	0.606551	-0.256119
31162.1	0.688377	-0.361346
25410.2	0.755811	-0.486822
20722.6	0.804881	-0.636415
16894.5	0.825172	-0.798467
13779.3	0.817369	-0.961471
11240.2	0.780818	-1.11419
9311.41	0.727816	-1.24298
7604.56	0.657714	-1.35731
6201.55	0.573245	-1.44614
4968.41	0.495001	-1.52464
4051.3	0.424998	-1.57742
3303.94	0.361983	-1.61624
2694.14	0.302884	-1.645
2197.11	0.257002	-1.66822
1791.72	0.215418	-1.68269
1460.47	0.181959	-1.69208
1191.15	0.153618	-1.7025
971.556	0.129372	-1.70839
791.773	0.110637	-1.71361
646.034	0.094505	-1.71817
526.516	0.0839099	-1.72114
429.313	0.071525	-1.72589
350.112	0.0673863	-1.7291
285.64	0.0605007	-1.73149
232.84	0.0579387	-1.7336
189.939	0.0566058	-1.73891
154.851	0.0521486	-1.74442
126.252	0.0542739	-1.74772
102.989	0.0547054	-1.75271
83.9524	0.0561628	-1.7583
68.4449	0.0582229	-1.76302
55.8398	0.0640288	-1.76894
45.5097	0.0660541	-1.77625
37.1266	0.0722894	-1.78274
30.2614	0.0765861	-1.79236
24.6762	0.083912	-1.8026
20.1223	0.0889536	-1.81274
16.4128	0.0976509	-1.82398
13.3776	0.104242	-1.83554
10.9113	0.110716	-1.84987
8.89808	0.118619	-1.866
7.25396	0.124419	-1.88171
5.91856	0.133234	-1.89972
4.82849	0.138197	-1.92041
3.93379	0.14313	-1.94004
3.2071	0.146604	-1.96114
2.61682	0.149419	-1.9831
2.13281	0.151207	-2.00524
1.74075	0.151745	-2.02737
1.41904	0.151894	-2.04777
1.15707	0.151113	-2.06947
0.943541	0.14927	-2.0897
0.769705	0.147015	-2.10963
0.626906	0.145507	-2.12947
0.511423	0.142718	-2.14736
0.41729	0.140181	-2.16511
0.340103	0.138298	-2.18211
0.277285	0.136086	-2.19899
0.226259	0.13477	-2.21533
0.184398	0.133004	-2.23115
0.150464	0.132142	-2.2478
0.122685	0.132073	-2.26467
0.100035	0.131673	-2.2804
0	0	0
0	0	0
1.00002e+06	0.0729945	0.0441357
815439	0.0606715	0.0283421
664941	0.0507645	0.0204837
542226	0.0543903	0.0152284
442148	0.063082	0.0132322
360547	0.0741673	0.010347
294004	0.0897288	0.00583598
239746	0.110515	0.00351732
195498	0.136842	-0.00146171
159414	0.16622	-0.0119648
129990	0.199764	-0.0241329
106006	0.244263	-0.042332
86435.5	0.290212	-0.0688708
70488.3	0.345925	-0.105334
57480.5	0.403038	-0.155815
46865.2	0.45829	-0.222432
38222.6	0.509985	-0.306333
31162.1	0.547393	-0.40678
25410.2	0.566083	-0.516971
20722.6	0.563919	-0.631967
16894.5	0.542353	-0.738613
13779.3	0.502764	-0.833415
11240.2	0.451767	-0.916138
9311.41	0.403048	-0.975159
7604.56	0.34926	-1.02713
6201.55	0.300631	-1.06204
4968.41	0.249387	-1.09059
4051.3	0.208307	-1.11237
3303.94	0.173472	-1.12597
2694.14	0.146465	-1.13506
2197.11	0.123873	-1.14447
1791.72	0.1027	-1.15095
1460.47	0.0854757	-1.15594
1191.15	0.0707188	-1.15772
971.556	0.0603693	-1.16007
791.773	0.0515788	-1.16049
646.034	0.0443899	-1.16237
526.516	0.0393699	-1.16556
429.313	0.0354846	-1.16447
350.112	0.0331853	-1.16889
285.64	0.0284839	-1.16932
232.84	0.0272318	-1.17032
189.939	0.0254523	-1.17182
154.851	0.0249112	-1.17435
126.252	0.0273011	-1.17394
102.989	0.0269941	-1.17806
83.9524	0.027551	-1.18043
68.4449	0.0305132	-1.1823
55.8398	0.0326081	-1.18575
45.5097	0.0349346	-1.1877
37.1266	0.0379704	-1.19171
30.2614	0.0407605	-1.19638
24.6762	0.045109	-1.19989
20.1223	0.0496069	-1.20737
16.4128	0.0518292	-1.21223
13.3776	0.0570193	-1.22032
10.9113	0.0628192	-1.22666
8.89808	0.0662347	-1.23595
7.25396	0.0704515	-1.24559
5.91856	0.0755731	-1.2563
4.82849	0.0795215	-1.26608
3.93379	0.082088	-1.27773
3.2071	0.0857649	-1.28989
2.61682	0.0872821	-1.30323
2.13281	0.088672	-1.31583
1.74075	0.0901789	-1.32828
1.41904	0.0913335	-1.34099
1.15707	0.0912862	-1.35371
0.943541	0.0912381	-1.36651
0.769705	0.0914021	-1.37896
0.626906	0.0908924	-1.39132
0.511423	0.0905641	-1.40294
0.41729	0.0898998	-1.41406
0.340103	0.0898764	-1.42597
0.277285	0.0899742	-1.4366
0.226259	0.089856	-1.44814
0.184398	0.0906677	-1.4592
0.150464	0.091393	-1.47058
0.122685	0.0920651	-1.48229
0.100035	0.092471	-1.49359
0	0	0
0	0	0
1.00002e+06	0.0716602	0.0462432
815439	0.0601642	0.0286337
664941	0.0516556	0.0185982
542226	0.0579918	0.0145414
442148	0.0619418	0.0117648
360547	0.0756264	0.00617586
294004	0.0886902	0.00335879
239746	0.107584	-0.00202887
195498	0.131035	-0.00797493
159414	0.159113	-0.0168981
129990	0.190494	-0.0329005
106006	0.229113	-0.052784
86435.5	0.271399	-0.0848106
70488.3	0.31605	-0.123222
57480.5	0.3579	-0.177292
46865.2	0.394216	-0.244532
38222.6	0.423265	-0.323152
31162.1	0.433957	-0.407947
25410.2	0.429123	-0.494839
20722.6	0.407068	-0.576969
16894.5	0.374626	-0.646689
13779.3	0.335808	-0.704576
11240.2	0.291768	-0.751114
9311.41	0.255069	-0.785556
7604.56	0.216621	-0.810565
6201.55	0.184358	-0.828374
4968.41	0.153147	-0.84393
4051.3	0.1251	-0.855115
3303.94	0.105099	-0.861807
2694.14	0.088137	-0.865761
2197.11	0.0722309	-0.869506
1791.72	0.0607816	-0.871404
1460.47	0.0497063	-0.87634
1191.15	0.0410276	-0.874633
971.556	0.0354438	-0.877323
791.773	0.0304155	-0.878772
646.034	0.0265527	-0.879367
526.516	0.0238754	-0.881379
429.313	0.020273	-0.88055
350.112	0.0178231	-0.881028
285.64	0.0163897	-0.883406
232.84	0.014983	-0.883919
189.939	0.0146418	-0.886088
154.851	0.0151223	-0.884174
126.252	0.0147671	-0.886493
102.989	0.0160536	-0.888296
83.9524	0.0165492	-0.889417
68.4449	0.0172217	-0.889471
55.8398	0.0194623	-0.891611
45.5097	0.0207648	-0.894399
37.1266	0.0231314	-0.89618
30.2614	0.0249935	-0.897352
24.6762	0.027876	-0.90033
20.1223	0.0322408	-0.904976
16.4128	0.0321689	-0.907922
13.3776	0.0355382	-0.913049
10.9113	0.0401548	-0.917489
8.89808	0.0452673	-0.922504
7.25396	0.0467727	-0.927997
5.91856	0.0508806	-0.935762
4.82849	0.0536924	-0.942971
3.93379	0.0558295	-0.950246
3.2071	0.058064	-0.959394
2.61682	0.0599947	-0.967905
2.13281	0.0614417	-0.976284
1.74075	0.0627178	-0.984652
1.41904	0.0639641	-0.993394
1.15707	0.064267	-1.00215
0.943541	0.0647415	-1.01084
0.769705	0.0647429	-1.01965
0.626906	0.0651322	-1.02776
0.511423	0.0652212	-1.03623
0.41729	0.0650851	-1.04478
0.340103	0.0661491	-1.05265
0.277285	0.0662585	-1.06105
0.226259	0.0665626	-1.07007
0.184398	0.0667449	-1.07821
0.150464	0.067614	-1.08645
0.122685	0.0678843	-1.09522
0.100035	0.0690089	-1.10436
1.00002e+06	0.0697297	0.0425762
815439	0.0587534	0.0301568
664941	0.0536813	0.0210676
542226	0.0575133	0.0145037
442148	0.0622477	0.0110521
360547	0.0719311	0.00564396
294004	0.0852782	0.000292024
239746	0.103786	-0.00528836
195498	0.125794	-0.0135195
159414	0.150391	-0.0228513
129990	0.182534	-0.0392325
106006	0.215835	-0.0621203
86435.5	0.250919	-0.0946515
70488.3	0.285385	-0.135708
57480.5	0.314958	-0.188511
46865.2	0.339197	-0.250805
38222.6	0.350657	-0.318518
31162.1	0.346288	-0.390868
25410.2	0.332025	-0.456871
20722.6	0.305684	-0.516358
16894.5	0.275048	-0.564915
13779.3	0.239044	-0.602777
11240.2	0.207113	-0.631364
9311.41	0.180158	-0.651255
7604.56	0.151497	-0.666044
6201.55	0.126278	-0.6785
4968.41	0.102967	-0.687721
4051.3	0.0852642	-0.691918
3303.94	0.0707792	-0.697635
2694.14	0.0578228	-0.699299
2197.11	0.0485043	-0.700142
1791.72	0.0382991	-0.70248
1460.47	0.033987	-0.70439
1191.15	0.0296013	-0.704719
971.556	0.0231646	-0.705089
791.773	0.0217274	-0.705163
646.034	0.0170731	-0.706731
526.516	0.0144864	-0.706823
429.313	0.0133585	-0.709595
350.112	0.0115273	-0.708702
285.64	0.0109486	-0.708773
232.84	0.00826265	-0.709615
189.939	0.00889283	-0.7092
154.851	0.00970497	-0.709736
126.252	0.00934676	-0.710706
102.989	0.00988143	-0.711327
83.9524	0.0102277	-0.710812
68.4449	0.0128474	-0.713882
55.8398	0.0130466	-0.714153
45.5097	0.0143877	-0.715388
37.1266	0.0167049	-0.717522
30.2614	0.0182063	-0.718424
24.6762	0.0186538	-0.72038
20.1223	0.0217703	-0.723952
16.4128	0.0246456	-0.725069
13.3776	0.0268412	-0.728653
10.9113	0.0280555	-0.732761
8.89808	0.0321787	-0.73563
7.25396	0.034866	-0.739632
5.91856	0.0371313	-0.745384
4.82849	0.0393323	-0.750671
3.93379	0.0417758	-0.75613
3.2071	0.0429629	-0.761912
2.61682	0.0450598	-0.76827
2.13281	0.046199	-0.774842
1.74075	0.0476804	-0.781297
1.41904	0.0480784	-0.787874
1.15707	0.0490453	-0.79499
0.943541	0.0494085	-0.801075
0.769705	0.0502265	-0.807909
0.626906	0.0500489	-0.814249
0.511423	0.0507581	-0.820783
0.41729	0.0512376	-0.826971
0.340103	0.0517074	-0.833144
0.277285	0.0521505	-0.840118
0.226259	0.0527859	-0.846406
0.184398	0.0532561	-0.853114
0.150464	0.0541418	-0.859638
0.122685	0.0553055	-0.866278
0.100035	0.0561486	-0.874015
1.00002e+06	0.0705184	0.0386048
815439	0.0560995	0.0257102
664941	0.0521457	0.0147434
542226	0.0569781	0.0144806
442148	0.0577336	0.0086891
360547	0.0704855	0.00448403
294004	0.078621	0.00102766
239746	0.0981246	-0.00680295
195498	0.116622	-0.0152698
159414	0.143175	-0.0287358
129990	0.169199	-0.0433853
106006	0.198867	-0.0696124
86435.5	0.22968	-0.10075
70488.3	0.257404	-0.14028
57480.5	0.27845	-0.193961
46865.2	0.291357	-0.249588
38222.6	0.292331	-0.3067
31162.1	0.282999	-0.364867
25410.2	0.26409	-0.417291
20722.6	0.23734	-0.461143
16894.5	0.209978	-0.494978
13779.3	0.180592	-0.522852
11240.2	0.153704	-0.540136
9311.41	0.131877	-0.555592
7604.56	0.10968	-0.564322
6201.55	0.0906651	-0.572127
4968.41	0.0755904	-0.576632
4051.3	0.0606465	-0.582413
3303.94	0.050276	-0.582592
2694.14	0.0416918	-0.585678
2197.11	0.0351309	-0.585322
1791.72	0.0284282	-0.587789
1460.47	0.024909	-0.588672
1191.15	0.0204553	-0.587242
971.556	0.0162966	-0.589369
791.773	0.0142691	-0.589196
646.034	0.0125037	-0.590044
526.516	0.00974137	-0.590114
429.313	0.00704095	-0.589317
350.112	0.00881047	-0.590691
285.64	0.00735557	-0.590353
232.84	0.00695793	-0.593081
189.939	0.00643804	-0.591622
154.851	0.00714404	-0.590987
126.252	0.00710276	-0.592103
102.989	0.00589067	-0.591238
83.9524	0.00821679	-0.59287
68.4449	0.00681136	-0.593113
55.8398	0.00795349	-0.594313
45.5097	0.0103946	-0.593399
37.1266	0.0119616	-0.59595
30.2614	0.0113179	-0.596251
24.6762	0.0140642	-0.599282
20.1223	0.0155714	-0.59967
16.4128	0.0175066	-0.602076
13.3776	0.0204922	-0.604454
10.9113	0.0216793	-0.607114
8.89808	0.0238533	-0.61051
7.25396	0.0260067	-0.613529
5.91856	0.0278914	-0.615868
4.82849	0.0302773	-0.621207
3.93379	0.0324631	-0.62525
3.2071	0.0337491	-0.630559
2.61682	0.0350787	-0.635514
2.13281	0.0368181	-0.639841
1.74075	0.0368323	-0.645317
1.41904	0.0382112	-0.65006
1.15707	0.0388156	-0.655163
0.943541	0.0394605	-0.661191
0.769705	0.0405378	-0.666537
0.626906	0.04078	-0.671605
0.511423	0.0413501	-0.676844
0.41729	0.0420786	-0.681797
0.340103	0.0428588	-0.686933
0.277285	0.0434436	-0.692002
0.226259	0.0442908	-0.697492
0.184398	0.0451724	-0.702801
0.150464	0.0459005	-0.708259
0.122685	0.0478065	-0.714665
0.100035	0.0482481	-0.720403

## Sheet: EAI
fr_EAI	Im_EAI	Re_EAI
0	0	0
0	0	0
1.00002e+06	-0.058346	0.024018
815441	-0.0280946	-0.00184596
664944	6.18731e-05	-0.0360505
542226	0.021047	-0.0568944
442149	0.0480064	-0.072368
360544	0.0708746	-0.0732361
294008	0.100466	-0.0777228
239747	0.131841	-0.0734987
195498	0.16945	-0.0702617
159414	0.212517	-0.062391
129992	0.257942	-0.0458213
106007	0.310473	-0.0231325
86438.5	0.377251	0.0091683
70488.8	0.448414	0.0523795
57480.3	0.520849	0.115318
46865.7	0.598916	0.191833
38218.2	0.662577	0.283498
31166.5	0.730021	0.402352
25413.8	0.785753	0.531062
20718.9	0.820007	0.672783
16896.2	0.83452	0.816734
13778.6	0.819654	0.961588
11236.3	0.795864	1.09636
9311.41	0.779932	1.22114
7633.76	0.736865	1.33595
6226.91	0.677891	1.4327
4968.41	0.628324	1.52771
4051.3	0.576094	1.60186
3303.95	0.533149	1.67133
2694.14	0.49166	1.72304
2197.11	0.446256	1.76919
1791.72	0.420509	1.82848
1460.47	0.372007	1.82084
1191.15	0.350735	1.86004
971.556	0.331268	1.88567
791.773	0.313396	1.91687
646.034	0.308093	1.95445
526.516	0.301743	1.99416
429.313	0.293692	2.01637
350.112	0.287913	2.04339
285.64	0.294939	2.08788
232.84	0.297344	2.11568
189.939	0.299734	2.12958
154.851	0.299295	2.12735
126.252	0.32036	2.21922
102.989	0.343328	2.26231
83.9524	0.341264	2.2758
68.4449	0.356229	2.31385
55.8399	0.361098	2.3542
45.5097	0.387372	2.40081
37.1266	0.413214	2.47945
30.2614	0.427303	2.54092
24.6762	0.450787	2.62117
20.1224	0.454372	2.67499
16.4128	0.491583	2.74178
13.3776	0.464243	2.79829
10.9113	0.491369	2.85134
8.89808	0.439296	2.90995
7.25396	0.506627	3.03983
5.91856	0.528645	3.11336
4.827	0.525922	3.2042
3.93379	0.517122	3.27867
3.20842	0.488391	3.37869
2.61682	0.514256	3.45064
2.13456	0.557967	3.52453
1.73998	0.538098	3.59968
1.41904	0.672907	3.71779
1.15707	0.544623	3.34683
0.94308	0.531868	3.5954
0.769556	1.21786	3.19713
0.627233	0.656812	4.0039
0.511222	0.578623	3.9777
0.41729	0.759749	3.9772
0.340014	0.250013	4.79106
0.277216	2.43038	6.33167
0.226036	0.51135	4.67115
0.184475	0.619171	4.53867
0.150334	0.560007	4.56066
0.122603	0.774109	4.54047
0.0999518	0.659422	5.07846
0	0	0
0	0	0
1.00002e+06	-0.0665816	0.0275677
815441	-0.03183	-0.0183913
664944	0.000187988	-0.0398147
542226	0.0253616	-0.0458662
442149	0.0445222	-0.0616207
360544	0.0705346	-0.0646835
294008	0.0959814	-0.0658106
239747	0.124161	-0.0627914
195498	0.156399	-0.0530939
159414	0.189772	-0.0384581
129992	0.234658	-0.020976
106007	0.279113	0.00794602
86438.5	0.324657	0.0471027
70488.8	0.372218	0.0967115
57480.3	0.419267	0.156008
46865.7	0.459042	0.228071
38218.2	0.494423	0.316819
31166.5	0.507502	0.402882
25413.8	0.517577	0.489145
20718.9	0.517601	0.57643
16896.2	0.500313	0.664806
13778.6	0.478582	0.745566
11236.3	0.445832	0.80988
9311.41	0.426574	0.86897
7633.76	0.396151	0.923009
6226.91	0.364513	0.973346
4968.41	0.337859	1.02514
4051.3	0.317452	1.06082
3303.95	0.291882	1.0982
2694.14	0.273509	1.13082
2197.11	0.259935	1.16135
1791.72	0.243282	1.19602
1460.47	0.225691	1.21418
1191.15	0.212055	1.23514
971.556	0.202224	1.25945
791.773	0.199334	1.28447
646.034	0.190293	1.30016
526.516	0.184567	1.31536
429.313	0.184186	1.33628
350.112	0.185731	1.35854
285.64	0.178938	1.37785
232.84	0.183092	1.39621
189.939	0.186429	1.41378
154.851	0.185227	1.43711
126.252	0.192163	1.46145
102.989	0.197648	1.48233
83.9524	0.206385	1.51052
68.4449	0.215215	1.53485
55.8399	0.219882	1.56996
45.5097	0.230191	1.59838
37.1266	0.244522	1.63653
30.2614	0.257593	1.67443
24.6762	0.253218	1.68877
20.1224	0.264449	1.7261
16.4128	0.273761	1.76521
13.3776	0.268573	1.8135
10.9113	0.294933	1.87188
8.89808	0.317375	1.9065
7.25396	0.280894	1.96709
5.91856	0.28856	1.97053
4.827	0.276122	2.00543
3.93379	0.285044	2.02524
3.20842	0.272568	2.07505
2.61682	0.276225	2.11639
2.13456	0.283179	2.16615
1.73998	0.276306	2.19489
1.41904	0.274628	2.22491
1.15707	0.279554	2.27049
0.94308	0.313143	2.26721
0.769556	0.282406	2.32238
0.627233	0.312731	2.42641
0.511222	0.245033	2.58141
0.41729	0.202809	2.48421
0.340014	0.31306	2.526
0.277216	0.448174	2.66622
0.226036	0.27713	2.6459
0.184475	0.339319	2.69196
0.150334	0.310559	2.70012
0.122603	0.339391	2.751
0.0999518	0.295095	2.77136
0	0	0
0	0	0
1.00002e+06	-0.0580178	0.0299144
815441	-0.032616	-0.0162368
664944	-0.00295484	-0.031925
542226	0.0147492	-0.0470653
442149	0.0432993	-0.054362
360544	0.0661135	-0.0604778
294008	0.0911778	-0.0607013
239747	0.116583	-0.0535305
195498	0.14536	-0.0439439
159414	0.178901	-0.0307615
129992	0.213593	-0.0121939
106007	0.248674	0.0190831
86438.5	0.288374	0.0548222
70488.8	0.318635	0.102885
57480.3	0.34935	0.163783
46865.7	0.378071	0.220074
38218.2	0.393501	0.299149
31166.5	0.398037	0.361747
25413.8	0.391409	0.431484
20718.9	0.383639	0.49288
16896.2	0.368971	0.554076
13778.6	0.350887	0.609506
11236.3	0.324522	0.657535
9311.41	0.308736	0.69554
7633.76	0.285982	0.739305
6226.91	0.267695	0.771493
4968.41	0.248175	0.812382
4051.3	0.236831	0.836558
3303.95	0.221031	0.869396
2694.14	0.205702	0.901002
2197.11	0.196497	0.916037
1791.72	0.183217	0.938091
1460.47	0.174759	0.962446
1191.15	0.163316	0.962145
971.556	0.152342	0.982547
791.773	0.146585	0.997237
646.034	0.14436	1.01807
526.516	0.140954	1.03842
429.313	0.138777	1.05041
350.112	0.136093	1.06041
285.64	0.13288	1.07419
232.84	0.135022	1.09044
189.939	0.135195	1.10875
154.851	0.1429	1.12324
126.252	0.144806	1.14685
102.989	0.153215	1.15904
83.9524	0.156063	1.18795
68.4449	0.160353	1.19035
55.8399	0.170367	1.21268
45.5097	0.170611	1.23521
37.1266	0.183344	1.2589
30.2614	0.189026	1.28888
24.6762	0.190628	1.31309
20.1224	0.19917	1.34728
16.4128	0.207701	1.36508
13.3776	0.205727	1.38622
10.9113	0.20953	1.4478
8.89808	0.210365	1.45437
7.25396	0.196117	1.48149
5.91856	0.226763	1.60576
4.827	0.236328	1.62722
3.93379	0.408682	1.49906
3.20842	0.146921	1.67664
2.61682	0.243776	1.77191
2.13456	0.204981	1.65307
1.73998	0.200595	1.68327
1.41904	0.202156	1.7117
1.15707	0.0677	1.92543
0.94308	0.199263	1.76578
0.769556	0.210594	1.79409
0.627233	0.207555	1.83693
0.511222	0.20669	1.85382
0.41729	0.209573	1.88853
0.340014	0.216988	1.93221
0.277216	0.31136	1.85705
0.226036	0.21931	1.99401
0.184475	0.206295	2.04154
0.150334	0.213178	2.06517
0.122603	0.202284	2.11474
0.0999518	0.187554	2.14601
0	0	0
0	0	0
1.00002e+06	-0.063214	0.0369847
815441	-0.0286956	-0.00337958
664944	-0.00747366	-0.0306783
542226	0.0199285	-0.0439212
442149	0.0282898	-0.0519519
360544	0.0605824	-0.053372
294008	0.0804033	-0.0541781
239747	0.106634	-0.0454787
195498	0.134761	-0.0368133
159414	0.163687	-0.0226045
129992	0.191202	-0.000793052
106007	0.225951	0.0245964
86438.5	0.253259	0.061746
70488.8	0.279431	0.104824
57480.3	0.299316	0.153641
46865.7	0.315758	0.20977
38218.2	0.329025	0.262609
31166.5	0.326844	0.325075
25413.8	0.3229	0.376345
20718.9	0.30959	0.424975
16896.2	0.298959	0.47312
13778.6	0.27931	0.511805
11236.3	0.26515	0.553568
9311.41	0.240288	0.583145
7633.76	0.227411	0.616282
6226.91	0.213391	0.638016
4968.41	0.195754	0.667794
4051.3	0.185825	0.685675
3303.95	0.173254	0.706843
2694.14	0.16021	0.729698
2197.11	0.145164	0.744968
1791.72	0.142733	0.767532
1460.47	0.13211	0.774354
1191.15	0.124863	0.789855
971.556	0.123164	0.805721
791.773	0.118146	0.815066
646.034	0.113558	0.82865
526.516	0.111998	0.8391
429.313	0.113549	0.851361
350.112	0.107247	0.868608
285.64	0.106249	0.877419
232.84	0.110844	0.88886
189.939	0.118312	0.899886
154.851	0.115675	0.916494
126.252	0.119592	0.927955
102.989	0.117888	0.940629
83.9524	0.12283	0.951214
68.4449	0.127613	0.971723
55.8399	0.13133	0.985617
45.5097	0.134462	1.00749
37.1266	0.142666	1.02097
30.2614	0.150739	1.04407
24.6762	0.157592	1.07057
20.1224	0.165351	1.08787
16.4128	0.168908	1.11303
13.3776	0.171737	1.13679
10.9113	0.180702	1.16026
8.89808	0.171936	1.18582
7.25396	0.169376	1.21197
5.91856	0.17279	1.2331
4.827	0.171201	1.26144
3.93379	0.172871	1.28945
3.20842	0.174128	1.31365
2.61682	0.166985	1.32973
2.13456	0.182981	1.35357
1.73998	0.167919	1.37693
1.41904	0.165391	1.40112
1.15707	0.167355	1.43508
0.94308	0.169867	1.44787
0.769556	0.164944	1.46352
0.627233	0.175697	1.48416
0.511222	0.172713	1.56479
0.41729	0.0245932	1.57552
0.340014	0.169105	1.58056
0.277216	0.162387	1.58804
0.226036	0.174577	1.62337
0.184475	0.160622	1.63277
0.150334	0.165993	1.67646
0.122603	0.167239	1.69596
0.0999518	0.128049	1.73299
0	0	0
0	0	0
1.00002e+06	-0.0651575	0.0345583
815441	-0.0395619	-0.0120742
664944	-0.0024245	-0.0305925
542226	0.0176055	-0.0450721
442149	0.0337141	-0.0494483
360544	0.0506613	-0.05079
294008	0.0714834	-0.0512146
239747	0.0983856	-0.0461055
195498	0.122704	-0.0337104
159414	0.147612	-0.0240612
129992	0.174834	-0.0031048
106007	0.198871	0.0251078
86438.5	0.227219	0.0568467
70488.8	0.249478	0.100279
57480.3	0.267805	0.143463
46865.7	0.279749	0.18643
38218.2	0.285304	0.239598
31166.5	0.277849	0.294133
25413.8	0.274573	0.337806
20718.9	0.261502	0.382193
16896.2	0.246872	0.420038
13778.6	0.230074	0.452217
11236.3	0.214565	0.485832
9311.41	0.203038	0.510336
7633.76	0.18848	0.532386
6226.91	0.175278	0.559561
4968.41	0.158699	0.57815
4051.3	0.154768	0.587477
3303.95	0.136003	0.612939
2694.14	0.129647	0.623724
2197.11	0.122931	0.639194
1791.72	0.118302	0.65833
1460.47	0.108386	0.667056
1191.15	0.102946	0.684058
971.556	0.102459	0.690727
791.773	0.105301	0.698617
646.034	0.0924586	0.715378
526.516	0.090526	0.724988
429.313	0.0911563	0.736715
350.112	0.0895917	0.748264
285.64	0.094328	0.754281
232.84	0.0945333	0.757914
189.939	0.0891509	0.771219
154.851	0.0987242	0.788809
126.252	0.10443	0.802523
102.989	0.10521	0.818678
83.9524	0.111303	0.830359
68.4449	0.118622	0.840728
55.8399	0.12325	0.853675
45.5097	0.125711	0.866786
37.1266	0.127696	0.887443
30.2614	0.127703	0.894413
24.6762	0.143911	0.922821
20.1224	0.146149	0.950125
16.4128	0.151176	0.959881
13.3776	0.158345	1.0138
10.9113	0.175093	1.02166
8.89808	0.15739	1.04636
7.25396	0.149972	1.06261
5.91856	0.194804	1.06795
4.827	0.113259	1.06774
3.93379	0.108918	1.08825
3.20842	0.230788	1.246
2.61682	0.165572	1.1695
2.13456	0.230178	1.11438
1.73998	0.263048	1.12038
1.41904	0.03675	1.21284
1.15707	0.14434	1.37063
0.94308	0.151504	1.25717
0.769556	-0.0215033	1.2018
0.627233	0.166626	1.23684
0.511222	0.155436	1.27356
0.41729	0.0463959	1.38773
0.340014	0.147989	1.3202
0.277216	0.139915	1.36043
0.226036	0.146557	1.40847

## Sheet: IAI
fr_IAI	Im_IAI	Re_IAI
0	0	0
0	0	0
1.00002e+06	0.0880133	0.0423914
815439	0.0557439	0.0332375
664941	0.0453914	0.0208879
542226	0.0475695	0.0150523
442148	0.0522882	0.0181949
360547	0.0623515	0.0191774
294004	0.0772557	0.0201693
239746	0.0950001	0.0203605
195498	0.118725	0.0181419
159414	0.1483	0.0168443
129990	0.184354	0.0126456
106006	0.229127	0.00310013
86435.5	0.28136	-0.00401363
70488.3	0.342513	-0.0188304
57480.5	0.41669	-0.0404812
46865.2	0.505509	-0.0669228
38222.6	0.607605	-0.114009
31162.1	0.725528	-0.173413
25410.2	0.860714	-0.257426
20722.6	1.0084	-0.376811
16894.5	1.15938	-0.532188
13779.3	1.30422	-0.733255
11240.2	1.42693	-0.97581
9311.41	1.50829	-1.22571
7604.56	1.55474	-1.5153
6201.55	1.54142	-1.8392
4968.41	1.46935	-2.13102
4051.3	1.37504	-2.38955
3303.94	1.25058	-2.60181
2694.14	1.12073	-2.77777
2197.11	0.990467	-2.91932
1791.72	0.863254	-3.02411
1460.47	0.752225	-3.11351
1191.15	0.655174	-3.17761
971.556	0.574116	-3.22684
791.773	0.506213	-3.271
646.034	0.453469	-3.31006
526.516	0.410234	-3.3452
429.313	0.377867	-3.37811
350.112	0.354201	-3.40151
285.64	0.340771	-3.43341
232.84	0.330076	-3.46028
189.939	0.328173	-3.49009
154.851	0.327009	-3.52041
126.252	0.332534	-3.55803
102.989	0.340146	-3.59635
83.9524	0.348378	-3.62433
68.4449	0.365586	-3.67605
55.8398	0.382832	-3.72556
45.5097	0.402271	-3.77108
37.1266	0.4244	-3.81617
30.2614	0.446329	-3.87664
24.6762	0.465021	-3.94875
20.1223	0.497184	-4.0128
16.4128	0.520494	-4.08305
13.3776	0.545131	-4.16092
10.9113	0.569566	-4.23526
8.89808	0.588055	-4.33141
7.25396	0.597452	-4.41598
5.91856	0.614269	-4.51149
4.82849	0.61893	-4.60475
3.93379	0.624337	-4.69747
3.2071	0.610689	-4.81126
2.61682	0.604997	-4.90215
2.13281	0.597755	-5.00142
1.74075	0.583287	-5.07844
1.41904	0.55408	-5.1437
1.15707	0.532909	-5.25446
0.943541	0.508627	-5.32554
0.769705	0.479991	-5.39255
0.626906	0.444794	-5.44607
0.511423	0.418136	-5.5
0.41729	0.386626	-5.56322
0.340103	0.362149	-5.62227
0.277285	0.336671	-5.6566
0.226259	0.306474	-5.69564
0.184398	0.2954	-5.74203
0.150464	0.261762	-5.77879
0.122685	0.240024	-5.79433
0.100035	0.226146	-5.83553
0	0	0
0	0	0
1.00002e+06	0.0663082	0.0522208
815439	0.0554492	0.0370215
664941	0.0520057	0.0222885
542226	0.0511101	0.0215633
442148	0.0551815	0.014395
360547	0.0667811	0.0130179
294004	0.0816896	0.0116628
239746	0.095129	0.011504
195498	0.119272	0.0071207
159414	0.143602	0.00301721
129990	0.179151	-0.0046879
106006	0.215372	-0.0144553
86435.5	0.263025	-0.0301985
70488.3	0.319334	-0.050296
57480.5	0.384642	-0.079886
46865.2	0.458137	-0.124354
38222.6	0.534892	-0.185535
31162.1	0.617836	-0.266634
25410.2	0.698552	-0.372273
20722.6	0.769522	-0.501672
16894.5	0.816058	-0.652338
13779.3	0.837467	-0.815704
11240.2	0.825774	-0.982103
9311.41	0.790902	-1.12688
7604.56	0.727053	-1.26549
6201.55	0.661231	-1.37688
4968.41	0.572935	-1.4762
4051.3	0.493698	-1.5458
3303.94	0.422098	-1.59644
2694.14	0.359886	-1.63317
2197.11	0.307144	-1.66129
1791.72	0.257948	-1.68086
1460.47	0.22168	-1.69755
1191.15	0.1899	-1.7093
971.556	0.162868	-1.71356
791.773	0.145806	-1.72303
646.034	0.130176	-1.72825
526.516	0.12022	-1.73452
429.313	0.114391	-1.74274
350.112	0.111284	-1.75239
285.64	0.111331	-1.75905
232.84	0.108992	-1.76429
189.939	0.109531	-1.77515
154.851	0.115269	-1.78623
126.252	0.119728	-1.79794
102.989	0.127416	-1.81291
83.9524	0.131629	-1.82544
68.4449	0.142691	-1.83981
55.8398	0.152519	-1.85823
45.5097	0.162449	-1.87821
37.1266	0.174677	-1.8997
30.2614	0.189823	-1.91727
24.6762	0.198529	-1.94144
20.1223	0.21274	-1.97172
16.4128	0.22565	-1.99954
13.3776	0.235805	-2.03384
10.9113	0.243418	-2.06132
8.89808	0.258936	-2.10042
7.25396	0.261283	-2.14107
5.91856	0.27041	-2.18277
4.82849	0.26936	-2.2216
3.93379	0.269226	-2.26837
3.2071	0.266618	-2.30941
2.61682	0.261284	-2.34591
2.13281	0.252013	-2.38807
1.74075	0.24203	-2.42325
1.41904	0.228496	-2.45916
1.15707	0.214624	-2.492
0.943541	0.197373	-2.52118
0.769705	0.182565	-2.54804
0.626906	0.162075	-2.57554
0.511423	0.145985	-2.59576
0.41729	0.135617	-2.61383
0.340103	0.117963	-2.63095
0.277285	0.104734	-2.63823
0.226259	0.0901051	-2.65165
0.184398	0.0860017	-2.66012
0.150464	0.0727968	-2.6677
0.122685	0.0574283	-2.67221
0.100035	0.0490031	-2.6915
0	0	0
0	0	0
1.00002e+06	0.0781634	0.0478759
815439	0.060763	0.0314574
664941	0.0481323	0.0282961
542226	0.0562712	0.017879
442148	0.0532826	0.00957232
360547	0.0653996	0.0146003
294004	0.0765587	0.00730454
239746	0.0897447	0.00306535
195498	0.107879	0.00148246
159414	0.129163	-0.00528645
129990	0.156407	-0.0131883
106006	0.189245	-0.0232927
86435.5	0.228709	-0.0377671
70488.3	0.276036	-0.065434
57480.5	0.324318	-0.0955833
46865.2	0.379258	-0.137196
38222.6	0.435307	-0.199176
31162.1	0.489608	-0.276263
25410.2	0.533723	-0.368407
20722.6	0.561459	-0.475225
16894.5	0.567195	-0.587098
13779.3	0.551163	-0.700047
11240.2	0.519169	-0.800109
9311.41	0.48083	-0.883216
7604.56	0.429986	-0.954183
6201.55	0.366792	-1.01237
4968.41	0.312776	-1.05794
4051.3	0.264697	-1.08734
3303.94	0.223006	-1.10671
2694.14	0.188241	-1.12106
2197.11	0.16022	-1.13608
1791.72	0.137145	-1.14235
1460.47	0.114519	-1.15023
1191.15	0.100092	-1.15358
971.556	0.0857523	-1.1568
791.773	0.0757624	-1.16189
646.034	0.0709744	-1.16376
526.516	0.0662296	-1.16721
429.313	0.0630525	-1.17132
350.112	0.058847	-1.1751
285.64	0.0588668	-1.17981
232.84	0.0628174	-1.18376
189.939	0.0619917	-1.19075
154.851	0.0674234	-1.19614
126.252	0.071541	-1.20044
102.989	0.0767069	-1.20994
83.9524	0.0824948	-1.21914
68.4449	0.0877201	-1.22369
55.8398	0.0958382	-1.23843
45.5097	0.101151	-1.25145
37.1266	0.107454	-1.26074
30.2614	0.119559	-1.27499
24.6762	0.126864	-1.29153
20.1223	0.135544	-1.31043
16.4128	0.14324	-1.32831
13.3776	0.153659	-1.35132
10.9113	0.162286	-1.37309
8.89808	0.169349	-1.39967
7.25396	0.173912	-1.42466
5.91856	0.174439	-1.44939
4.82849	0.175316	-1.47552
3.93379	0.176302	-1.49838
3.2071	0.172439	-1.52785
2.61682	0.168073	-1.55131
2.13281	0.164413	-1.58087
1.74075	0.155307	-1.60493
1.41904	0.147566	-1.63308
1.15707	0.136212	-1.64877
0.943541	0.124946	-1.66942
0.769705	0.109993	-1.68639
0.626906	0.100163	-1.69853
0.511423	0.0860974	-1.71218
0.41729	0.078366	-1.72081
0.340103	0.0718204	-1.72818
0.277285	0.0602622	-1.73273
0.226259	0.0466118	-1.73969
0.184398	0.0436379	-1.74068
0.150464	0.0351929	-1.74323
0.122685	0.0312416	-1.74326
0.100035	0.0284524	-1.74324
0	0	0
0	0	0
1.00002e+06	0.0753068	0.048843
815439	0.0667928	0.0314004
664941	0.0540464	0.0223108
542226	0.0517296	0.0173098
442148	0.0587412	0.0163212
360547	0.0578735	0.00930631
294004	0.0725645	0.00119839
239746	0.0776948	-0.00215846
195498	0.0985683	-0.00623215
159414	0.118112	-0.00803883
129990	0.138509	-0.0153574
106006	0.166614	-0.0262976
86435.5	0.198364	-0.0425513
70488.3	0.238574	-0.0659914
57480.5	0.27981	-0.100072
46865.2	0.320906	-0.140586
38222.6	0.362236	-0.19689
31162.1	0.395942	-0.263643
25410.2	0.41888	-0.345833
20722.6	0.428408	-0.428845
16894.5	0.417932	-0.513689
13779.3	0.393455	-0.593389
11240.2	0.360491	-0.660165
9311.41	0.323786	-0.710495
7604.56	0.28206	-0.754973
6201.55	0.244278	-0.785617
4968.41	0.201025	-0.809951
4051.3	0.168624	-0.829126
3303.94	0.141866	-0.83724
2694.14	0.119758	-0.850128
2197.11	0.0987266	-0.853825
1791.72	0.0862082	-0.857491
1460.47	0.0726579	-0.86191
1191.15	0.0598693	-0.86496
971.556	0.0540124	-0.869723
791.773	0.0490748	-0.868051
646.034	0.0453167	-0.870323
526.516	0.0437042	-0.870866
429.313	0.043279	-0.873909
350.112	0.0399756	-0.876598
285.64	0.0378278	-0.87883
232.84	0.0404236	-0.882126
189.939	0.0411678	-0.88745
154.851	0.0418507	-0.891377
126.252	0.0473718	-0.891465
102.989	0.0488299	-0.901256
83.9524	0.0568968	-0.906156
68.4449	0.0592758	-0.910574
55.8398	0.0671602	-0.920543
45.5097	0.0709052	-0.926985
37.1266	0.0767753	-0.932032
30.2614	0.0844911	-0.9461
24.6762	0.0912083	-0.954252
20.1223	0.0973925	-0.96705
16.4128	0.100706	-0.980347
13.3776	0.107195	-0.996412
10.9113	0.112157	-1.0126
8.89808	0.118294	-1.03101
7.25396	0.122697	-1.04835
5.91856	0.123641	-1.06837
4.82849	0.125378	-1.087
3.93379	0.124438	-1.10424
3.2071	0.122075	-1.12516
2.61682	0.11996	-1.14303
2.13281	0.114332	-1.16265
1.74075	0.10979	-1.18103
1.41904	0.101789	-1.19421
1.15707	0.096033	-1.20886
0.943541	0.0872478	-1.22098
0.769705	0.080008	-1.23246
0.626906	0.0721068	-1.24283
0.511423	0.0639253	-1.2507
0.41729	0.0583444	-1.25743
0.340103	0.0491835	-1.26281
0.277285	0.0427343	-1.26673
0.226259	0.0382411	-1.2693
0.184398	0.0329098	-1.27091
0.150464	0.0299114	-1.27449
0.122685	0.0247106	-1.27454
0.100035	0.0237741	-1.27697
0	0	0
0	0	0
1.00002e+06	0.0800212	0.042839
815439	0.0595502	0.0305648
664941	0.0510411	0.0208244
542226	0.048126	0.0183765
442148	0.0514007	0.00808059
360547	0.057266	0.00703791
294004	0.0630633	0.00382203
239746	0.0740901	0.00158106
195498	0.089015	-0.0052652
159414	0.106399	-0.0138271
129990	0.126363	-0.0199401
106006	0.151286	-0.0317586
86435.5	0.179708	-0.0456822
70488.3	0.21097	-0.0668723
57480.5	0.244022	-0.101065
46865.2	0.277391	-0.141107
38222.6	0.30844	-0.191504
31162.1	0.330347	-0.254612
25410.2	0.341662	-0.3198
20722.6	0.337269	-0.386533
16894.5	0.321745	-0.452228
13779.3	0.299098	-0.508892
11240.2	0.262674	-0.557177
9311.41	0.234134	-0.590378
7604.56	0.201319	-0.620123
6201.55	0.173189	-0.639221
4968.41	0.14041	-0.657578
4051.3	0.121166	-0.66615
3303.94	0.100977	-0.674358
2694.14	0.0850751	-0.678801
2197.11	0.0708091	-0.68135
1791.72	0.0606926	-0.685302
1460.47	0.0519537	-0.685213
1191.15	0.0447614	-0.687553
971.556	0.0395508	-0.691486
791.773	0.0355845	-0.693619
646.034	0.0332748	-0.694178
526.516	0.030094	-0.695952
429.313	0.0284182	-0.697522
350.112	0.0279754	-0.700522
285.64	0.0267404	-0.700465
232.84	0.0296476	-0.703971
189.939	0.0296047	-0.705703
154.851	0.0317298	-0.71031
126.252	0.036686	-0.71033
102.989	0.0356183	-0.71496
83.9524	0.0402023	-0.718541
68.4449	0.0442214	-0.722193
55.8398	0.0478627	-0.727696
45.5097	0.0526903	-0.735824
37.1266	0.0603063	-0.743792
30.2614	0.0613494	-0.750354
24.6762	0.0664118	-0.757353
20.1223	0.070092	-0.767849
16.4128	0.0762505	-0.778024
13.3776	0.0807497	-0.788784
10.9113	0.0814814	-0.798905
8.89808	0.0852941	-0.812175
7.25396	0.0893648	-0.828375
5.91856	0.0926749	-0.84137
4.82849	0.0916238	-0.854931
3.93379	0.091588	-0.867317
3.2071	0.0905468	-0.882312
2.61682	0.0888259	-0.897635
2.13281	0.0855802	-0.90984
1.74075	0.0815343	-0.921849
1.41904	0.077712	-0.933378
1.15707	0.0726432	-0.943453
0.943541	0.0651447	-0.953455
0.769705	0.0611303	-0.961448
0.626906	0.0556695	-0.969782
0.511423	0.0506105	-0.97487
0.41729	0.0449389	-0.980326
0.340103	0.0396106	-0.983788
0.277285	0.0354235	-0.98623
0.226259	0.0322043	-0.990932
0.184398	0.0294874	-0.99319

## Sheet: GUI
fr_GUI	Im_GUI	Re_GUI
0	0	0
0	0	0
1.00002e+06	0.0963524	-0.0124563
815439	0.0969479	-0.0303238
664941	0.0948491	-0.0420574
542226	0.0965819	-0.0459691
442148	0.0936551	-0.0495338
360547	0.0969037	-0.0554333
294004	0.10308	-0.0557203
239746	0.119052	-0.0561025
195498	0.133598	-0.0494385
159414	0.152657	-0.0467497
129990	0.179253	-0.0398212
106006	0.212996	-0.0354519
86435.5	0.254582	-0.023617
70488.3	0.306467	-0.00818452
57480.5	0.365161	0.0220843
46865.2	0.427843	0.0581139
38222.6	0.509352	0.109144
31162.1	0.589311	0.180295
25410.2	0.673176	0.274856
20722.6	0.752676	0.391652
16894.5	0.812274	0.534739
13779.3	0.854446	0.695559
11240.2	0.859949	0.864858
9311.41	0.838645	1.01713
7604.56	0.791986	1.17506
6201.55	0.721641	1.30132
4968.41	0.639356	1.41768
4051.3	0.560494	1.50263
3303.94	0.487106	1.56261
2694.14	0.419408	1.60963
2197.11	0.359552	1.6454
1791.72	0.304725	1.66727
1460.47	0.265716	1.69508
1191.15	0.230797	1.707
971.556	0.203734	1.71862
791.773	0.186272	1.73148
646.034	0.168333	1.74192
526.516	0.15911	1.75561
429.313	0.149975	1.76505
350.112	0.142888	1.78123
285.64	0.14285	1.79279
232.84	0.143569	1.80487
189.939	0.139789	1.82074
154.851	0.142988	1.84141
126.252	0.143125	1.86285
102.989	0.146305	1.87585
83.9524	0.144752	1.89534
68.4449	0.143859	1.91215
55.8398	0.145779	1.93394
45.5097	0.148104	1.95215
37.1266	0.150091	1.97247
30.2614	0.147195	1.99121
24.6762	0.147915	2.00982
20.1223	0.15156	2.02972
16.4128	0.151989	2.0536
13.3776	0.154351	2.06995
10.9113	0.151625	2.09221
8.89808	0.150179	2.1138
7.25396	0.155917	2.13338
5.91856	0.155681	2.15031
4.82849	0.157101	2.17001
3.93379	0.159257	2.19111
3.2071	0.159623	2.21016
2.61682	0.158453	2.23181
2.13281	0.162694	2.25334
1.74075	0.163206	2.27243
1.41904	0.166262	2.29419
1.15707	0.169984	2.31384
0.943541	0.173599	2.33587
0.769705	0.176117	2.35772
0.626906	0.181571	2.38024
0.511423	0.186499	2.40444
0.41729	0.190843	2.42833
0.340103	0.195604	2.45431
0.277285	0.200898	2.48031
0.226259	0.206255	2.50724
0.184398	0.210717	2.53556
0.150464	0.214401	2.56389
0.122685	0.218125	2.59381
0.100035	0.221772	2.62403
0	0	0
0	0	0
1.00002e+06	0.103417	-0.0111779
815439	0.0988911	-0.026447
664941	0.0969461	-0.040388
542226	0.094803	-0.0421226
442148	0.0968229	-0.0480625
360547	0.100365	-0.0509429
294004	0.103834	-0.0543063
239746	0.118015	-0.0494038
195498	0.136234	-0.0467991
159414	0.151602	-0.0453123
129990	0.177291	-0.0299941
106006	0.210239	-0.0254454
86435.5	0.246517	-0.00549761
70488.3	0.293588	0.0153106
57480.5	0.349493	0.0478982
46865.2	0.405078	0.0919746
38222.6	0.464673	0.1538
31162.1	0.527319	0.231278
25410.2	0.576889	0.330387
20722.6	0.61061	0.440082
16894.5	0.625216	0.567761
13779.3	0.61602	0.689464
11240.2	0.585974	0.807993
9311.41	0.541636	0.900288
7604.56	0.488184	0.978561
6201.55	0.423145	1.05187
4968.41	0.36803	1.10012
4051.3	0.310976	1.13479
3303.94	0.264468	1.16545
2694.14	0.226327	1.18599
2197.11	0.194906	1.1939
1791.72	0.161789	1.20726
1460.47	0.14362	1.21717
1191.15	0.129919	1.22652
971.556	0.115265	1.23529
791.773	0.103334	1.23447
646.034	0.0976212	1.24587
526.516	0.0916698	1.24826
429.313	0.0900017	1.25414
350.112	0.0849205	1.26469
285.64	0.0849919	1.27077
232.84	0.0844654	1.28029
189.939	0.0839374	1.29513
154.851	0.0897375	1.30578
126.252	0.0881229	1.31629
102.989	0.0931644	1.32483
83.9524	0.0923618	1.33834
68.4449	0.0983504	1.34996
55.8398	0.0963301	1.3641
45.5097	0.0913709	1.37768
37.1266	0.0989323	1.38879
30.2614	0.0983173	1.40307
24.6762	0.0976296	1.41305
20.1223	0.0967798	1.42692
16.4128	0.100963	1.43936
13.3776	0.0982886	1.45332
10.9113	0.100264	1.46551
8.89808	0.0986151	1.47745
7.25396	0.094906	1.49253
5.91856	0.0962215	1.50407
4.82849	0.0980576	1.51512
3.93379	0.0979022	1.5283
3.2071	0.097182	1.54255
2.61682	0.0984853	1.55604
2.13281	0.0984167	1.56764
1.74075	0.0994112	1.57897
1.41904	0.099295	1.59158
1.15707	0.100827	1.60507
0.943541	0.102447	1.61678
0.769705	0.103616	1.62898
0.626906	0.106582	1.64122
0.511423	0.109269	1.65562
0.41729	0.111988	1.66958
0.340103	0.115018	1.68323
0.277285	0.117882	1.69748
0.226259	0.122033	1.71297
0.184398	0.123961	1.72842
0.150464	0.127253	1.74422
0.122685	0.130804	1.7626
0.100035	0.134636	1.7779
0	0	0
0	0	0
1.00002e+06	0.10562	-0.0126329
815439	0.0988971	-0.0285203
664941	0.100108	-0.0384529
542226	0.095505	-0.044012
442148	0.0964188	-0.0475679
360547	0.100887	-0.0472403
294004	0.106422	-0.0454317
239746	0.11791	-0.0479344
195498	0.133298	-0.0422358
159414	0.15012	-0.0335246
129990	0.176144	-0.0277287
106006	0.204802	-0.0115024
86435.5	0.240784	0.00542852
70488.3	0.284743	0.0329071
57480.5	0.330829	0.0669543
46865.2	0.379216	0.119955
38222.6	0.420799	0.177065
31162.1	0.462294	0.258195
25410.2	0.488398	0.351341
20722.6	0.4946	0.447493
16894.5	0.486332	0.54812
13779.3	0.457725	0.635739
11240.2	0.419154	0.713098
9311.41	0.376076	0.772611
7604.56	0.326848	0.819793
6201.55	0.278313	0.856942
4968.41	0.236566	0.888304
4051.3	0.198245	0.905573
3303.94	0.170125	0.919964
2694.14	0.144302	0.93148
2197.11	0.123233	0.938828
1791.72	0.105752	0.946612
1460.47	0.0944483	0.952431
1191.15	0.0794194	0.953678
971.556	0.0755398	0.958535
791.773	0.0700125	0.95811
646.034	0.0637643	0.964628
526.516	0.058484	0.966991
429.313	0.0587475	0.972018
350.112	0.0595719	0.981351
285.64	0.0629408	0.987387
232.84	0.0599326	0.993245
189.939	0.0614814	0.999644
154.851	0.0629836	1.00538
126.252	0.0660835	1.01654
102.989	0.0661586	1.02251
83.9524	0.0652456	1.03254
68.4449	0.0694269	1.04014
55.8398	0.0672631	1.05262
45.5097	0.0681854	1.06474
37.1266	0.0709279	1.07104
30.2614	0.0709832	1.07841
24.6762	0.0693208	1.08837
20.1223	0.0722294	1.10064
16.4128	0.0661411	1.10864
13.3776	0.0703074	1.11919
10.9113	0.0742086	1.12837
8.89808	0.0706584	1.1405
7.25396	0.0717255	1.14829
5.91856	0.0724553	1.15697
4.82849	0.0715161	1.16694
3.93379	0.0684938	1.17502
3.2071	0.0691086	1.18511
2.61682	0.0705101	1.19284
2.13281	0.0666355	1.20242
1.74075	0.0680799	1.20974
1.41904	0.0674018	1.21948
1.15707	0.0679014	1.22728
0.943541	0.0676773	1.23484
0.769705	0.0687301	1.24538
0.626906	0.0706185	1.25221
0.511423	0.0714542	1.26225
0.41729	0.0723089	1.27096
0.340103	0.0754654	1.28066
0.277285	0.0762362	1.28981
0.226259	0.0789059	1.30041
0.184398	0.0809566	1.30981
0.150464	0.08294	1.32081
0.122685	0.0847431	1.332
0.100035	0.0877982	1.34303
0	0	0
0	0	0
1.00002e+06	0.102584	-0.01111
815439	0.10135	-0.0265094
664941	0.0986321	-0.0375305
542226	0.0978564	-0.0429221
442148	0.09726	-0.0435855
360547	0.100834	-0.0477
294004	0.108276	-0.0454287
239746	0.116423	-0.0419013
195498	0.131205	-0.0387349
159414	0.146718	-0.0302571
129990	0.167878	-0.0188322
106006	0.203465	-0.00688275
86435.5	0.232935	0.0141208
70488.3	0.268768	0.0429201
57480.5	0.306291	0.0831911
46865.2	0.346316	0.131393
38222.6	0.379757	0.198181
31162.1	0.401263	0.271869
25410.2	0.407101	0.348451
20722.6	0.399914	0.432736
16894.5	0.378049	0.505904
13779.3	0.347411	0.570368
11240.2	0.310403	0.628407
9311.41	0.273098	0.662942
7604.56	0.231754	0.693041
6201.55	0.200152	0.714506
4968.41	0.169008	0.737035
4051.3	0.140907	0.749906
3303.94	0.11732	0.754224
2694.14	0.10086	0.761933
2197.11	0.0865405	0.76428
1791.72	0.0745859	0.767962
1460.47	0.0656894	0.775155
1191.15	0.0563309	0.776486
971.556	0.0529629	0.776459
791.773	0.0503302	0.781805
646.034	0.0497444	0.784861
526.516	0.0462269	0.784502
429.313	0.0464774	0.790872
350.112	0.0477667	0.795477
285.64	0.0453061	0.801526
232.84	0.0442469	0.80689
189.939	0.0456637	0.81059
154.851	0.053746	0.816216
126.252	0.0491355	0.822746
102.989	0.0506976	0.830093
83.9524	0.0506215	0.840097
68.4449	0.0509714	0.843169
55.8398	0.0523102	0.852021
45.5097	0.0548071	0.857745
37.1266	0.0555704	0.866498
30.2614	0.058772	0.871911
24.6762	0.0547081	0.880324
20.1223	0.0543342	0.887917
16.4128	0.0565559	0.895632
13.3776	0.0555829	0.905713
10.9113	0.0577173	0.90961
8.89808	0.053072	0.921154
7.25396	0.0538484	0.927142
5.91856	0.0521666	0.934654
4.82849	0.0536979	0.940326
3.93379	0.0513851	0.947141
3.2071	0.0507857	0.953655
2.61682	0.050341	0.96095
2.13281	0.0504849	0.966426
1.74075	0.0495559	0.973826
1.41904	0.0498721	0.978324
1.15707	0.0496847	0.985311
0.943541	0.0503208	0.992151
0.769705	0.0510136	0.998406
0.626906	0.0524738	1.00402
0.511423	0.0525031	1.01054
0.41729	0.0534257	1.01659
0.340103	0.0547279	1.02272
0.277285	0.0568235	1.03017
0.226259	0.058135	1.03693
0.184398	0.0600666	1.04504
0.150464	0.0617527	1.05201
0.122685	0.0640358	1.06043
0.100035	0.0661299	1.06803
0	0	0
0	0	0
1.00002e+06	0.102787	-0.0128573
815439	0.0994156	-0.027099
664941	0.100003	-0.0361804
542226	0.0955677	-0.040228
442148	0.0967392	-0.0430667
360547	0.0998794	-0.0472613
294004	0.104734	-0.0440333
239746	0.117646	-0.0399248
195498	0.127779	-0.0349332
159414	0.145807	-0.0274154
129990	0.167691	-0.01556
106006	0.192406	-0.00225317
86435.5	0.225743	0.0203486
70488.3	0.253123	0.0480504
57480.5	0.28671	0.0912641
46865.2	0.31934	0.143904
38222.6	0.340337	0.203872
31162.1	0.351169	0.272785
25410.2	0.347989	0.33879
20722.6	0.333295	0.407421
16894.5	0.30598	0.466341
13779.3	0.274391	0.513584
11240.2	0.242744	0.554657
9311.41	0.209437	0.582516
7604.56	0.179769	0.603323
6201.55	0.150131	0.620168
4968.41	0.129224	0.633145
4051.3	0.103049	0.636105
3303.94	0.0911951	0.642412
2694.14	0.0772658	0.649239
2197.11	0.062422	0.64874
1791.72	0.0561473	0.654742
1460.47	0.0481526	0.653296
1191.15	0.0440754	0.658971
971.556	0.0412117	0.657693
791.773	0.0385314	0.662053
646.034	0.0343837	0.662401
526.516	0.0373266	0.664192
429.313	0.0362669	0.666729
350.112	0.0372431	0.671298
285.64	0.0334154	0.678273
232.84	0.0364442	0.679771
189.939	0.0390182	0.687754
154.851	0.0390478	0.691739
126.252	0.0395229	0.694392
102.989	0.0396505	0.699566
83.9524	0.044471	0.705875
68.4449	0.0414983	0.711748
55.8398	0.0439474	0.716097
45.5097	0.0434504	0.722857
37.1266	0.0429389	0.730456
30.2614	0.0436194	0.730911
24.6762	0.0485099	0.739001
20.1223	0.0407839	0.744883
16.4128	0.044065	0.752148
13.3776	0.0451976	0.756458
10.9113	0.0429914	0.763082
8.89808	0.0423789	0.769457
7.25396	0.0435896	0.77431
5.91856	0.0408602	0.780289
4.82849	0.0408947	0.787206
3.93379	0.0403299	0.789866
3.2071	0.0401112	0.79584
2.61682	0.0405816	0.80115
2.13281	0.0408002	0.806049
1.74075	0.0390831	0.810599
1.41904	0.038259	0.815276
1.15707	0.0399874	0.81978
0.943541	0.0402	0.825217
0.769705	0.0409358	0.829903
0.626906	0.0407403	0.835469
0.511423	0.0412196	0.839118
0.41729	0.043093	0.844754
0.340103	0.0439233	0.849822
0.277285	0.045932	0.855328
0.226259	0.0472497	0.860906
0.184398	0.0487408	0.866076
0.150464	0.0505883	0.872204
0.122685	0.0519896	0.878147
0.100035	0.0535528	0.885449
0	0	0
0	0	0
1.00002e+06	0.101082	-0.012177
815439	0.101359	-0.0282563
664941	0.0982911	-0.0348545
542226	0.0979159	-0.0413663
442148	0.0953421	-0.0458292
360547	0.0991261	-0.0428293
294004	0.104945	-0.0407958
239746	0.11449	-0.0390429
195498	0.123196	-0.0343564
159414	0.141671	-0.0245137
129990	0.161539	-0.0133919
106006	0.188502	0.00226865
86435.5	0.214428	0.0288693
70488.3	0.238285	0.0617682
57480.5	0.265868	0.101529
46865.2	0.290145	0.153086
38222.6	0.302814	0.206516
31162.1	0.303977	0.269675
25410.2	0.294007	0.330331
20722.6	0.278087	0.382848
16894.5	0.252164	0.425772
13779.3	0.223143	0.465127
11240.2	0.194285	0.493343
9311.41	0.166379	0.508622
7604.56	0.14055	0.526974
6201.55	0.116303	0.535969
4968.41	0.0980914	0.548332
4051.3	0.0806857	0.54778
3303.94	0.0685452	0.556639
2694.14	0.0604105	0.557271
2197.11	0.0502765	0.560063
1791.72	0.0445492	0.562858
1460.47	0.0362825	0.563524
1191.15	0.0315954	0.566414
971.556	0.0282263	0.563724
791.773	0.0294456	0.569368
646.034	0.0279238	0.571398
526.516	0.0298429	0.573262
429.313	0.0284262	0.574679
350.112	0.0283692	0.577017
285.64	0.0263358	0.57771
232.84	0.0330348	0.582652
189.939	0.0289445	0.589319
154.851	0.027911	0.589338
126.252	0.033125	0.594723
102.989	0.0341154	0.596664
83.9524	0.0333214	0.599877
68.4449	0.03476	0.607555
55.8398	0.0348854	0.610624
45.5097	0.0351178	0.618154
37.1266	0.0359782	0.620048
30.2614	0.0339432	0.628938
24.6762	0.032944	0.629353
20.1223	0.0340256	0.633598
16.4128	0.0367067	0.640609
13.3776	0.0347375	0.644793
10.9113	0.0310772	0.650074
8.89808	0.0356656	0.65298
7.25396	0.0331916	0.658813
5.91856	0.032377	0.660146
4.82849	0.0319671	0.667688
3.93379	0.0311782	0.671671
3.2071	0.0325597	0.675663
2.61682	0.0320551	0.679173
2.13281	0.0321349	0.682147
1.74075	0.03172	0.686718
1.41904	0.0325125	0.690356
1.15707	0.0329756	0.694593
0.943541	0.0328116	0.698251
0.769705	0.0330193	0.702763
0.626906	0.0352098	0.706354
0.511423	0.0361572	0.710489
0.41729	0.0365333	0.715522
0.340103	0.038276	0.720025
0.277285	0.0398737	0.72406
0.226259	0.0412169	0.729484
0.184398	0.0431938	0.73458
0.150464	0.0461795	0.739958
0.122685	0.0482233	0.745528
0.100035	0.0493835	0.752343
0.511423	0.0228119	0.43291
0.41729	0.0239209	0.435934
0.340103	0.0246632	0.439227
0.277285	0.0272239	0.442001
0.226259	0.0276192	0.445025
0.184398	0.0288066	0.449398
0.150464	0.0300998	0.454544
0.122685	0.0317561	0.458629
0.100035	0.0325747	0.463538
